# Supplementary material for: Heterogeneous SARS-CoV-2 kinetics due to variable timing and intensity of immune responses
Source: JCI Insight. 2024 Apr 4;9(9):e176286. doi: 10.1172/jci.insight.176286 (PMC11141931; doi:10.1172/jci.insight.176286)
Supplement: Supporting data values [file jciinsight-9-176286-s201.xlsx]

## Sheet: Fig1
all data
PersonID	InfectionID	TestDate	TestResult	TimeRelDetection	CtT1	CtT2	AvgCt	ViralLoad	Lineage	LineageBroad	VaccStatus	AgeGroup	Diagnosis	CumulativeInfectionNumber	Titer	TiterGroup	SympEver
460	460_1	0	Negative	-5	40	40	40	2.65761	B.1.427	Other	Unvaccinated	(0,30]	Confirmed Reinfection	1	551	(250,1e+03]	Unknown
460	460_1	2	Negative	-3	40	40	40	2.65761	B.1.427	Other	Unvaccinated	(0,30]	Confirmed Reinfection	1	551	(250,1e+03]	Unknown
460	460_1	3	Negative	-2	40	40	40	2.65761	B.1.427	Other	Unvaccinated	(0,30]	Confirmed Reinfection	1	551	(250,1e+03]	Unknown
460	460_1	4	Negative	-1	40	40	40	2.65761	B.1.427	Other	Unvaccinated	(0,30]	Confirmed Reinfection	1	551	(250,1e+03]	Unknown
460	460_1	5	Positive	0	34.76	38.72	36.74	3.56073	B.1.427	Other	Unvaccinated	(0,30]	Confirmed Reinfection	1	551	(250,1e+03]	Unknown
460	460_1	6	Positive	1	33.87	36.37	35.12	4.00952	B.1.427	Other	Unvaccinated	(0,30]	Confirmed Reinfection	1	551	(250,1e+03]	Unknown
460	460_1	7	Positive	2	25.61	26.5	26.055	6.5208	B.1.427	Other	Unvaccinated	(0,30]	Confirmed Reinfection	1	551	(250,1e+03]	Unknown
460	460_1	8	Positive	3	24.53	24.96	24.745	6.88371	B.1.427	Other	Unvaccinated	(0,30]	Confirmed Reinfection	1	551	(250,1e+03]	Unknown
460	460_1	9	Positive	4	26.43	27.18	26.805	6.31302	B.1.427	Other	Unvaccinated	(0,30]	Confirmed Reinfection	1	551	(250,1e+03]	Unknown
460	460_1	10	Positive	5	24.52	25.3	24.91	6.838	B.1.427	Other	Unvaccinated	(0,30]	Confirmed Reinfection	1	551	(250,1e+03]	Unknown
460	460_1	11	Positive	6	25.11	25.65	25.38	6.70779	B.1.427	Other	Unvaccinated	(0,30]	Confirmed Reinfection	1	551	(250,1e+03]	Unknown
460	460_1	12	Positive	7	29.4	30.35	29.875	5.46254	B.1.427	Other	Unvaccinated	(0,30]	Confirmed Reinfection	1	551	(250,1e+03]	Unknown
460	460_1	13	Positive	8	29.08	30.78	29.93	5.4473	B.1.427	Other	Unvaccinated	(0,30]	Confirmed Reinfection	1	551	(250,1e+03]	Unknown
460	460_1	14	Positive	9	27.99	29.09	28.54	5.83238	B.1.427	Other	Unvaccinated	(0,30]	Confirmed Reinfection	1	551	(250,1e+03]	Unknown
460	460_1	15	Positive	10	32.48	34.14	33.31	4.51094	B.1.427	Other	Unvaccinated	(0,30]	Confirmed Reinfection	1	551	(250,1e+03]	Unknown
460	460_1	16	Positive	11	30.34	32.15	31.245	5.08301	B.1.427	Other	Unvaccinated	(0,30]	Confirmed Reinfection	1	551	(250,1e+03]	Unknown
460	460_1	17	Positive	12	34.26	36.31	35.285	3.96381	B.1.427	Other	Unvaccinated	(0,30]	Confirmed Reinfection	1	551	(250,1e+03]	Unknown
460	460_1	18	Positive	13	33.41	35.57	34.49	4.18405	B.1.427	Other	Unvaccinated	(0,30]	Confirmed Reinfection	1	551	(250,1e+03]	Unknown
460	460_1	19	Positive	14	34.79	36.11	35.45	3.9181	B.1.427	Other	Unvaccinated	(0,30]	Confirmed Reinfection	1	551	(250,1e+03]	Unknown
460	460_1	20	Negative	15	40	40	40	2.65761	B.1.427	Other	Unvaccinated	(0,30]	Confirmed Reinfection	1	551	(250,1e+03]	Unknown
460	460_1	21	Negative	16	40	40	40	2.65761	B.1.427	Other	Unvaccinated	(0,30]	Confirmed Reinfection	1	551	(250,1e+03]	Unknown
460	460_1	22	Negative	17	40	40	40	2.65761	B.1.427	Other	Unvaccinated	(0,30]	Confirmed Reinfection	1	551	(250,1e+03]	Unknown
460	460_1	23	Positive	18	34.69	40	37.345	3.39312	B.1.427	Other	Unvaccinated	(0,30]	Confirmed Reinfection	1	551	(250,1e+03]	Unknown
460	460_1	24	Negative	19	40	40	40	2.65761	B.1.427	Other	Unvaccinated	(0,30]	Confirmed Reinfection	1	551	(250,1e+03]	Unknown
460	460_1	25	Negative	20	40	40	40	2.65761	B.1.427	Other	Unvaccinated	(0,30]	Confirmed Reinfection	1	551	(250,1e+03]	Unknown
460	460_1	26	Positive	21	35.32	37.87	36.595	3.6009	B.1.427	Other	Unvaccinated	(0,30]	Confirmed Reinfection	1	551	(250,1e+03]	Unknown
460	460_1	27	Negative	22	40	40	40	2.65761	B.1.427	Other	Unvaccinated	(0,30]	Confirmed Reinfection	1	551	(250,1e+03]	Unknown
460	460_1	28	Negative	23	40	40	40	2.65761	B.1.427	Other	Unvaccinated	(0,30]	Confirmed Reinfection	1	551	(250,1e+03]	Unknown
460	460_1	29	Negative	24	40	40	40	2.65761	B.1.427	Other	Unvaccinated	(0,30]	Confirmed Reinfection	1	551	(250,1e+03]	Unknown
460	460_1	30	Negative	25	40	40	40	2.65761	B.1.427	Other	Unvaccinated	(0,30]	Confirmed Reinfection	1	551	(250,1e+03]	Unknown
460	460_1	31	Negative	26	40	40	40	2.65761	B.1.427	Other	Unvaccinated	(0,30]	Confirmed Reinfection	1	551	(250,1e+03]	Unknown
460	460_1	32	Negative	27	40	40	40	2.65761	B.1.427	Other	Unvaccinated	(0,30]	Confirmed Reinfection	1	551	(250,1e+03]	Unknown
460	460_1	33	Negative	28	40	40	40	2.65761	B.1.427	Other	Unvaccinated	(0,30]	Confirmed Reinfection	1	551	(250,1e+03]	Unknown
460	460_1	34	Negative	29	40	40	40	2.65761	B.1.427	Other	Unvaccinated	(0,30]	Confirmed Reinfection	1	551	(250,1e+03]	Unknown
460	460_1	35	Negative	30	40	40	40	2.65761	B.1.427	Other	Unvaccinated	(0,30]	Confirmed Reinfection	1	551	(250,1e+03]	Unknown
460	460_1	36	Negative	31	40	40	40	2.65761	B.1.427	Other	Unvaccinated	(0,30]	Confirmed Reinfection	1	551	(250,1e+03]	Unknown
460	460_1	37	Inconclusive	32	40	37.5	38.75	3.0039	B.1.427	Other	Unvaccinated	(0,30]	Confirmed Reinfection	1	551	(250,1e+03]	Unknown
460	460_1	38	Negative	33	40	40	40	2.65761	B.1.427	Other	Unvaccinated	(0,30]	Confirmed Reinfection	1	551	(250,1e+03]	Unknown
460	460_1	39	Negative	34	40	40	40	2.65761	B.1.427	Other	Unvaccinated	(0,30]	Confirmed Reinfection	1	551	(250,1e+03]	Unknown
460	460_1	40	Negative	35	40	40	40	2.65761	B.1.427	Other	Unvaccinated	(0,30]	Confirmed Reinfection	1	551	(250,1e+03]	Unknown
460	460_1	41	Negative	36	40	40	40	2.65761	B.1.427	Other	Unvaccinated	(0,30]	Confirmed Reinfection	1	551	(250,1e+03]	Unknown
460	460_1	42	Negative	37	40	40	40	2.65761	B.1.427	Other	Unvaccinated	(0,30]	Confirmed Reinfection	1	551	(250,1e+03]	Unknown
460	460_1	43	Negative	38	40	40	40	2.65761	B.1.427	Other	Unvaccinated	(0,30]	Confirmed Reinfection	1	551	(250,1e+03]	Unknown
460	460_1	44	Negative	39	40	40	40	2.65761	B.1.427	Other	Unvaccinated	(0,30]	Confirmed Reinfection	1	551	(250,1e+03]	Unknown
460	460_1	45	Negative	40	40	40	40	2.65761	B.1.427	Other	Unvaccinated	(0,30]	Confirmed Reinfection	1	551	(250,1e+03]	Unknown
460	460_1	46	Negative	41	40	40	40	2.65761	B.1.427	Other	Unvaccinated	(0,30]	Confirmed Reinfection	1	551	(250,1e+03]	Unknown
460	460_1	47	Negative	42	40	40	40	2.65761	B.1.427	Other	Unvaccinated	(0,30]	Confirmed Reinfection	1	551	(250,1e+03]	Unknown
460	460_1	48	Negative	43	40	40	40	2.65761	B.1.427	Other	Unvaccinated	(0,30]	Confirmed Reinfection	1	551	(250,1e+03]	Unknown
460	460_1	49	Negative	44	40	40	40	2.65761	B.1.427	Other	Unvaccinated	(0,30]	Confirmed Reinfection	1	551	(250,1e+03]	Unknown
460	460_1	50	Negative	45	40	40	40	2.65761	B.1.427	Other	Unvaccinated	(0,30]	Confirmed Reinfection	1	551	(250,1e+03]	Unknown
460	460_1	51	Negative	46	40	40	40	2.65761	B.1.427	Other	Unvaccinated	(0,30]	Confirmed Reinfection	1	551	(250,1e+03]	Unknown
460	460_1	52	Negative	47	40	40	40	2.65761	B.1.427	Other	Unvaccinated	(0,30]	Confirmed Reinfection	1	551	(250,1e+03]	Unknown
460	460_1	53	Negative	48	40	40	40	2.65761	B.1.427	Other	Unvaccinated	(0,30]	Confirmed Reinfection	1	551	(250,1e+03]	Unknown
460	460_1	54	Negative	49	40	40	40	2.65761	B.1.427	Other	Unvaccinated	(0,30]	Confirmed Reinfection	1	551	(250,1e+03]	Unknown
460	460_1	55	Negative	50	40	40	40	2.65761	B.1.427	Other	Unvaccinated	(0,30]	Confirmed Reinfection	1	551	(250,1e+03]	Unknown
460	460_2	45	Negative	-8	40	40	40	2.65761	BA.1.1	Omicron	Boosted	(0,30]	Confirmed Reinfection	2	551	(250,1e+03]	No
460	460_2	48	Negative	-5	40	40	40	2.65761	BA.1.1	Omicron	Boosted	(0,30]	Confirmed Reinfection	2	551	(250,1e+03]	No
460	460_2	53	Positive	0	30.02	30.76	30.39	5.31987	BA.1.1	Omicron	Boosted	(0,30]	Confirmed Reinfection	2	551	(250,1e+03]	No
460	460_2	54	Positive	1	32.57	33.6	33.085	4.57327	BA.1.1	Omicron	Boosted	(0,30]	Confirmed Reinfection	2	551	(250,1e+03]	No
460	460_2	55	Positive	2	23.96	24.09	24.025	7.08317	BA.1.1	Omicron	Boosted	(0,30]	Confirmed Reinfection	2	551	(250,1e+03]	No
460	460_2	56	Positive	3	26.27	26.25	26.26	6.46401	BA.1.1	Omicron	Boosted	(0,30]	Confirmed Reinfection	2	551	(250,1e+03]	No
460	460_2	57	Positive	4	29.06	29.55	29.305	5.62045	BA.1.1	Omicron	Boosted	(0,30]	Confirmed Reinfection	2	551	(250,1e+03]	No
460	460_2	58	Positive	5	29.71	30.24	29.975	5.43484	BA.1.1	Omicron	Boosted	(0,30]	Confirmed Reinfection	2	551	(250,1e+03]	No
460	460_2	59	Positive	6	35.07	36.99	36.03	3.75742	BA.1.1	Omicron	Boosted	(0,30]	Confirmed Reinfection	2	551	(250,1e+03]	No
460	460_2	60	Negative	7	40	40	40	2.65761	BA.1.1	Omicron	Boosted	(0,30]	Confirmed Reinfection	2	551	(250,1e+03]	No
460	460_2	61	Inconclusive	8	40	36.5	38.25	3.14241	BA.1.1	Omicron	Boosted	(0,30]	Confirmed Reinfection	2	551	(250,1e+03]	No
460	460_2	62	Negative	9	40	40	40	2.65761	BA.1.1	Omicron	Boosted	(0,30]	Confirmed Reinfection	2	551	(250,1e+03]	No
460	460_2	63	Negative	10	40	40	40	2.65761	BA.1.1	Omicron	Boosted	(0,30]	Confirmed Reinfection	2	551	(250,1e+03]	No
460	460_2	64	Assumed Negative	11	40	40	40	2.65761	BA.1.1	Omicron	Boosted	(0,30]	Confirmed Reinfection	2	551	(250,1e+03]	No
460	460_2	65	Assumed Negative	12	40	40	40	2.65761	BA.1.1	Omicron	Boosted	(0,30]	Confirmed Reinfection	2	551	(250,1e+03]	No
460	460_2	66	Assumed Negative	13	40	40	40	2.65761	BA.1.1	Omicron	Boosted	(0,30]	Confirmed Reinfection	2	551	(250,1e+03]	No
460	460_2	67	Assumed Negative	14	40	40	40	2.65761	BA.1.1	Omicron	Boosted	(0,30]	Confirmed Reinfection	2	551	(250,1e+03]	No
460	460_2	68	Assumed Negative	15	40	40	40	2.65761	BA.1.1	Omicron	Boosted	(0,30]	Confirmed Reinfection	2	551	(250,1e+03]	No
460	460_2	69	Assumed Negative	16	40	40	40	2.65761	BA.1.1	Omicron	Boosted	(0,30]	Confirmed Reinfection	2	551	(250,1e+03]	No
460	460_2	70	Assumed Negative	17	40	40	40	2.65761	BA.1.1	Omicron	Boosted	(0,30]	Confirmed Reinfection	2	551	(250,1e+03]	No
460	460_2	71	Assumed Negative	18	40	40	40	2.65761	BA.1.1	Omicron	Boosted	(0,30]	Confirmed Reinfection	2	551	(250,1e+03]	No
460	460_2	72	Assumed Negative	19	40	40	40	2.65761	BA.1.1	Omicron	Boosted	(0,30]	Confirmed Reinfection	2	551	(250,1e+03]	No
460	460_2	73	Assumed Negative	20	40	40	40	2.65761	BA.1.1	Omicron	Boosted	(0,30]	Confirmed Reinfection	2	551	(250,1e+03]	No
460	460_2	74	Assumed Negative	21	40	40	40	2.65761	BA.1.1	Omicron	Boosted	(0,30]	Confirmed Reinfection	2	551	(250,1e+03]	No
460	460_2	75	Assumed Negative	22	40	40	40	2.65761	BA.1.1	Omicron	Boosted	(0,30]	Confirmed Reinfection	2	551	(250,1e+03]	No
460	460_2	76	Assumed Negative	23	40	40	40	2.65761	BA.1.1	Omicron	Boosted	(0,30]	Confirmed Reinfection	2	551	(250,1e+03]	No
460	460_2	77	Assumed Negative	24	40	40	40	2.65761	BA.1.1	Omicron	Boosted	(0,30]	Confirmed Reinfection	2	551	(250,1e+03]	No
460	460_2	78	Assumed Negative	25	40	40	40	2.65761	BA.1.1	Omicron	Boosted	(0,30]	Confirmed Reinfection	2	551	(250,1e+03]	No
460	460_2	79	Assumed Negative	26	40	40	40	2.65761	BA.1.1	Omicron	Boosted	(0,30]	Confirmed Reinfection	2	551	(250,1e+03]	No
460	460_2	80	Assumed Negative	27	40	40	40	2.65761	BA.1.1	Omicron	Boosted	(0,30]	Confirmed Reinfection	2	551	(250,1e+03]	No
460	460_2	81	Assumed Negative	28	40	40	40	2.65761	BA.1.1	Omicron	Boosted	(0,30]	Confirmed Reinfection	2	551	(250,1e+03]	No
460	460_2	82	Assumed Negative	29	40	40	40	2.65761	BA.1.1	Omicron	Boosted	(0,30]	Confirmed Reinfection	2	551	(250,1e+03]	No
460	460_2	83	Assumed Negative	30	40	40	40	2.65761	BA.1.1	Omicron	Boosted	(0,30]	Confirmed Reinfection	2	551	(250,1e+03]	No
460	460_2	84	Assumed Negative	31	40	40	40	2.65761	BA.1.1	Omicron	Boosted	(0,30]	Confirmed Reinfection	2	551	(250,1e+03]	No
460	460_2	85	Assumed Negative	32	40	40	40	2.65761	BA.1.1	Omicron	Boosted	(0,30]	Confirmed Reinfection	2	551	(250,1e+03]	No
460	460_2	86	Assumed Negative	33	40	40	40	2.65761	BA.1.1	Omicron	Boosted	(0,30]	Confirmed Reinfection	2	551	(250,1e+03]	No
460	460_2	87	Assumed Negative	34	40	40	40	2.65761	BA.1.1	Omicron	Boosted	(0,30]	Confirmed Reinfection	2	551	(250,1e+03]	No
460	460_2	88	Assumed Negative	35	40	40	40	2.65761	BA.1.1	Omicron	Boosted	(0,30]	Confirmed Reinfection	2	551	(250,1e+03]	No
407	407_1	81	Negative	-2	40	40	40	2.65761	BA.1	Omicron	Boosted	(50,100]	Confirmed Positive	1	282	(250,1e+03]	Yes
407	407_1	83	Positive	0	28.38	28.87	28.625	5.80883	BA.1	Omicron	Boosted	(50,100]	Confirmed Positive	1	282	(250,1e+03]	Yes
407	407_1	86	Positive	3	24.41	24.42	24.415	6.97513	BA.1	Omicron	Boosted	(50,100]	Confirmed Positive	1	282	(250,1e+03]	Yes
407	407_1	87	Positive	4	28.85	29.35	29.1	5.67724	BA.1	Omicron	Boosted	(50,100]	Confirmed Positive	1	282	(250,1e+03]	Yes
407	407_1	88	Positive	5	25.73	26.09	25.91	6.56097	BA.1	Omicron	Boosted	(50,100]	Confirmed Positive	1	282	(250,1e+03]	Yes
407	407_1	90	Positive	7	25.06	25.54	25.3	6.72995	BA.1	Omicron	Boosted	(50,100]	Confirmed Positive	1	282	(250,1e+03]	Yes
407	407_1	91	Positive	8	32.59	33.65	33.12	4.56358	BA.1	Omicron	Boosted	(50,100]	Confirmed Positive	1	282	(250,1e+03]	Yes
407	407_1	92	Negative	9	40	40	40	2.65761	BA.1	Omicron	Boosted	(50,100]	Confirmed Positive	1	282	(250,1e+03]	Yes
407	407_1	93	Negative	10	40	40	40	2.65761	BA.1	Omicron	Boosted	(50,100]	Confirmed Positive	1	282	(250,1e+03]	Yes
407	407_1	94	Assumed Negative	11	40	40	40	2.65761	BA.1	Omicron	Boosted	(50,100]	Confirmed Positive	1	282	(250,1e+03]	Yes
407	407_1	95	Assumed Negative	12	40	40	40	2.65761	BA.1	Omicron	Boosted	(50,100]	Confirmed Positive	1	282	(250,1e+03]	Yes
407	407_1	96	Assumed Negative	13	40	40	40	2.65761	BA.1	Omicron	Boosted	(50,100]	Confirmed Positive	1	282	(250,1e+03]	Yes
407	407_1	97	Assumed Negative	14	40	40	40	2.65761	BA.1	Omicron	Boosted	(50,100]	Confirmed Positive	1	282	(250,1e+03]	Yes
407	407_1	98	Assumed Negative	15	40	40	40	2.65761	BA.1	Omicron	Boosted	(50,100]	Confirmed Positive	1	282	(250,1e+03]	Yes
407	407_1	99	Assumed Negative	16	40	40	40	2.65761	BA.1	Omicron	Boosted	(50,100]	Confirmed Positive	1	282	(250,1e+03]	Yes
407	407_1	100	Assumed Negative	17	40	40	40	2.65761	BA.1	Omicron	Boosted	(50,100]	Confirmed Positive	1	282	(250,1e+03]	Yes
407	407_1	101	Assumed Negative	18	40	40	40	2.65761	BA.1	Omicron	Boosted	(50,100]	Confirmed Positive	1	282	(250,1e+03]	Yes
407	407_1	102	Assumed Negative	19	40	40	40	2.65761	BA.1	Omicron	Boosted	(50,100]	Confirmed Positive	1	282	(250,1e+03]	Yes
407	407_1	103	Assumed Negative	20	40	40	40	2.65761	BA.1	Omicron	Boosted	(50,100]	Confirmed Positive	1	282	(250,1e+03]	Yes
407	407_1	104	Assumed Negative	21	40	40	40	2.65761	BA.1	Omicron	Boosted	(50,100]	Confirmed Positive	1	282	(250,1e+03]	Yes
407	407_1	105	Assumed Negative	22	40	40	40	2.65761	BA.1	Omicron	Boosted	(50,100]	Confirmed Positive	1	282	(250,1e+03]	Yes
407	407_1	106	Assumed Negative	23	40	40	40	2.65761	BA.1	Omicron	Boosted	(50,100]	Confirmed Positive	1	282	(250,1e+03]	Yes
407	407_1	107	Assumed Negative	24	40	40	40	2.65761	BA.1	Omicron	Boosted	(50,100]	Confirmed Positive	1	282	(250,1e+03]	Yes
407	407_1	108	Assumed Negative	25	40	40	40	2.65761	BA.1	Omicron	Boosted	(50,100]	Confirmed Positive	1	282	(250,1e+03]	Yes
407	407_1	109	Assumed Negative	26	40	40	40	2.65761	BA.1	Omicron	Boosted	(50,100]	Confirmed Positive	1	282	(250,1e+03]	Yes
407	407_1	110	Assumed Negative	27	40	40	40	2.65761	BA.1	Omicron	Boosted	(50,100]	Confirmed Positive	1	282	(250,1e+03]	Yes
407	407_1	111	Assumed Negative	28	40	40	40	2.65761	BA.1	Omicron	Boosted	(50,100]	Confirmed Positive	1	282	(250,1e+03]	Yes
407	407_1	112	Assumed Negative	29	40	40	40	2.65761	BA.1	Omicron	Boosted	(50,100]	Confirmed Positive	1	282	(250,1e+03]	Yes
407	407_1	113	Assumed Negative	30	40	40	40	2.65761	BA.1	Omicron	Boosted	(50,100]	Confirmed Positive	1	282	(250,1e+03]	Yes
407	407_1	114	Assumed Negative	31	40	40	40	2.65761	BA.1	Omicron	Boosted	(50,100]	Confirmed Positive	1	282	(250,1e+03]	Yes
407	407_1	115	Assumed Negative	32	40	40	40	2.65761	BA.1	Omicron	Boosted	(50,100]	Confirmed Positive	1	282	(250,1e+03]	Yes
407	407_1	116	Assumed Negative	33	40	40	40	2.65761	BA.1	Omicron	Boosted	(50,100]	Confirmed Positive	1	282	(250,1e+03]	Yes
407	407_1	117	Assumed Negative	34	40	40	40	2.65761	BA.1	Omicron	Boosted	(50,100]	Confirmed Positive	1	282	(250,1e+03]	Yes
407	407_1	118	Assumed Negative	35	40	40	40	2.65761	BA.1	Omicron	Boosted	(50,100]	Confirmed Positive	1	282	(250,1e+03]	Yes
407	407_1	119	Assumed Negative	36	40	40	40	2.65761	BA.1	Omicron	Boosted	(50,100]	Confirmed Positive	1	282	(250,1e+03]	Yes
407	407_1	120	Assumed Negative	37	40	40	40	2.65761	BA.1	Omicron	Boosted	(50,100]	Confirmed Positive	1	282	(250,1e+03]	Yes
407	407_1	121	Assumed Negative	38	40	40	40	2.65761	BA.1	Omicron	Boosted	(50,100]	Confirmed Positive	1	282	(250,1e+03]	Yes
407	407_1	122	Assumed Negative	39	40	40	40	2.65761	BA.1	Omicron	Boosted	(50,100]	Confirmed Positive	1	282	(250,1e+03]	Yes
407	407_1	123	Assumed Negative	40	40	40	40	2.65761	BA.1	Omicron	Boosted	(50,100]	Confirmed Positive	1	282	(250,1e+03]	Yes
407	407_1	124	Assumed Negative	41	40	40	40	2.65761	BA.1	Omicron	Boosted	(50,100]	Confirmed Positive	1	282	(250,1e+03]	Yes
407	407_1	125	Assumed Negative	42	40	40	40	2.65761	BA.1	Omicron	Boosted	(50,100]	Confirmed Positive	1	282	(250,1e+03]	Yes
407	407_1	126	Assumed Negative	43	40	40	40	2.65761	BA.1	Omicron	Boosted	(50,100]	Confirmed Positive	1	282	(250,1e+03]	Yes
407	407_1	127	Assumed Negative	44	40	40	40	2.65761	BA.1	Omicron	Boosted	(50,100]	Confirmed Positive	1	282	(250,1e+03]	Yes
407	407_1	128	Assumed Negative	45	40	40	40	2.65761	BA.1	Omicron	Boosted	(50,100]	Confirmed Positive	1	282	(250,1e+03]	Yes
407	407_1	129	Assumed Negative	46	40	40	40	2.65761	BA.1	Omicron	Boosted	(50,100]	Confirmed Positive	1	282	(250,1e+03]	Yes
407	407_1	130	Assumed Negative	47	40	40	40	2.65761	BA.1	Omicron	Boosted	(50,100]	Confirmed Positive	1	282	(250,1e+03]	Yes
407	407_1	131	Assumed Negative	48	40	40	40	2.65761	BA.1	Omicron	Boosted	(50,100]	Confirmed Positive	1	282	(250,1e+03]	Yes
407	407_1	132	Assumed Negative	49	40	40	40	2.65761	BA.1	Omicron	Boosted	(50,100]	Confirmed Positive	1	282	(250,1e+03]	Yes
407	407_1	133	Assumed Negative	50	40	40	40	2.65761	BA.1	Omicron	Boosted	(50,100]	Confirmed Positive	1	282	(250,1e+03]	Yes
668	668_1	0	Negative	-4	40	40	40	2.65761	B.1.429	Other	Unvaccinated	(0,30]	Confirmed Positive	1			Unknown
668	668_1	1	Negative	-3	40	40	40	2.65761	B.1.429	Other	Unvaccinated	(0,30]	Confirmed Positive	1			Unknown
668	668_1	2	Negative	-2	40	40	40	2.65761	B.1.429	Other	Unvaccinated	(0,30]	Confirmed Positive	1			Unknown
668	668_1	3	Negative	-1	40	40	40	2.65761	B.1.429	Other	Unvaccinated	(0,30]	Confirmed Positive	1			Unknown
668	668_1	4	Inconclusive	0	40	36.98	38.49	3.07593	B.1.429	Other	Unvaccinated	(0,30]	Confirmed Positive	1			Unknown
668	668_1	5	Positive	1	27.02	27.55	27.285	6.18005	B.1.429	Other	Unvaccinated	(0,30]	Confirmed Positive	1			Unknown
668	668_1	6	Positive	2	24.63	25.37	25	6.81306	B.1.429	Other	Unvaccinated	(0,30]	Confirmed Positive	1			Unknown
668	668_1	7	Positive	3	22.75	23.06	22.905	7.39344	B.1.429	Other	Unvaccinated	(0,30]	Confirmed Positive	1			Unknown
668	668_1	8	Positive	4	26.05	26.61	26.33	6.44461	B.1.429	Other	Unvaccinated	(0,30]	Confirmed Positive	1			Unknown
668	668_1	9	Positive	5	30.05	30.94	30.495	5.29078	B.1.429	Other	Unvaccinated	(0,30]	Confirmed Positive	1			Unknown
668	668_1	10	Positive	6	31.04	31.95	31.495	5.01375	B.1.429	Other	Unvaccinated	(0,30]	Confirmed Positive	1			Unknown
668	668_1	11	Positive	7	29.25	30.13	29.69	5.51379	B.1.429	Other	Unvaccinated	(0,30]	Confirmed Positive	1			Unknown
668	668_1	12	Positive	8	32.06	32.9	32.48	4.74088	B.1.429	Other	Unvaccinated	(0,30]	Confirmed Positive	1			Unknown
668	668_1	13	Positive	9	31.3	32.89	32.095	4.84753	B.1.429	Other	Unvaccinated	(0,30]	Confirmed Positive	1			Unknown
668	668_1	14	Positive	10	32.13	33.77	32.95	4.61067	B.1.429	Other	Unvaccinated	(0,30]	Confirmed Positive	1			Unknown
668	668_1	15	Positive	11	27.89	28.73	28.31	5.89609	B.1.429	Other	Unvaccinated	(0,30]	Confirmed Positive	1			Unknown
668	668_1	16	Positive	12	32.09	33.94	33.015	4.59267	B.1.429	Other	Unvaccinated	(0,30]	Confirmed Positive	1			Unknown
668	668_1	17	Negative	13	40	40	40	2.65761	B.1.429	Other	Unvaccinated	(0,30]	Confirmed Positive	1			Unknown
668	668_1	18	Negative	14	40	40	40	2.65761	B.1.429	Other	Unvaccinated	(0,30]	Confirmed Positive	1			Unknown
668	668_1	19	Positive	15	32.44	34.48	33.46	4.46939	B.1.429	Other	Unvaccinated	(0,30]	Confirmed Positive	1			Unknown
668	668_1	20	Positive	16	29.34	31.71	30.525	5.28247	B.1.429	Other	Unvaccinated	(0,30]	Confirmed Positive	1			Unknown
668	668_1	22	Negative	18	40	40	40	2.65761	B.1.429	Other	Unvaccinated	(0,30]	Confirmed Positive	1			Unknown
668	668_1	23	Inconclusive	19	40	35.47	37.735	3.28508	B.1.429	Other	Unvaccinated	(0,30]	Confirmed Positive	1			Unknown
668	668_1	24	Negative	20	40	40	40	2.65761	B.1.429	Other	Unvaccinated	(0,30]	Confirmed Positive	1			Unknown
668	668_1	25	Inconclusive	21	40	36.34	38.17	3.16458	B.1.429	Other	Unvaccinated	(0,30]	Confirmed Positive	1			Unknown
668	668_1	26	Negative	22	40	40	40	2.65761	B.1.429	Other	Unvaccinated	(0,30]	Confirmed Positive	1			Unknown
668	668_1	27	Negative	23	40	40	40	2.65761	B.1.429	Other	Unvaccinated	(0,30]	Confirmed Positive	1			Unknown
668	668_1	28	Positive	24	33.79	36.25	35.02	4.03722	B.1.429	Other	Unvaccinated	(0,30]	Confirmed Positive	1			Unknown
668	668_1	29	Positive	25	33.52	35.93	34.725	4.11894	B.1.429	Other	Unvaccinated	(0,30]	Confirmed Positive	1			Unknown
668	668_1	30	Positive	26	30.27	33.32	31.795	4.93064	B.1.429	Other	Unvaccinated	(0,30]	Confirmed Positive	1			Unknown
668	668_1	31	Negative	27	40	40	40	2.65761	B.1.429	Other	Unvaccinated	(0,30]	Confirmed Positive	1			Unknown
668	668_1	32	Positive	28	31.7	35	33.35	4.49986	B.1.429	Other	Unvaccinated	(0,30]	Confirmed Positive	1			Unknown
668	668_1	33	Negative	29	40	40	40	2.65761	B.1.429	Other	Unvaccinated	(0,30]	Confirmed Positive	1			Unknown
668	668_1	34	Negative	30	40	40	40	2.65761	B.1.429	Other	Unvaccinated	(0,30]	Confirmed Positive	1			Unknown
668	668_1	35	Negative	31	40	40	40	2.65761	B.1.429	Other	Unvaccinated	(0,30]	Confirmed Positive	1			Unknown
668	668_1	36	Negative	32	40	40	40	2.65761	B.1.429	Other	Unvaccinated	(0,30]	Confirmed Positive	1			Unknown
668	668_1	37	Negative	33	40	40	40	2.65761	B.1.429	Other	Unvaccinated	(0,30]	Confirmed Positive	1			Unknown
668	668_1	38	Negative	34	40	40	40	2.65761	B.1.429	Other	Unvaccinated	(0,30]	Confirmed Positive	1			Unknown
668	668_1	39	Negative	35	40	40	40	2.65761	B.1.429	Other	Unvaccinated	(0,30]	Confirmed Positive	1			Unknown
668	668_1	40	Negative	36	40	40	40	2.65761	B.1.429	Other	Unvaccinated	(0,30]	Confirmed Positive	1			Unknown
668	668_1	41	Negative	37	40	40	40	2.65761	B.1.429	Other	Unvaccinated	(0,30]	Confirmed Positive	1			Unknown
668	668_1	42	Negative	38	40	40	40	2.65761	B.1.429	Other	Unvaccinated	(0,30]	Confirmed Positive	1			Unknown
668	668_1	43	Negative	39	40	40	40	2.65761	B.1.429	Other	Unvaccinated	(0,30]	Confirmed Positive	1			Unknown
668	668_1	44	Negative	40	40	40	40	2.65761	B.1.429	Other	Unvaccinated	(0,30]	Confirmed Positive	1			Unknown
668	668_1	45	Negative	41	40	40	40	2.65761	B.1.429	Other	Unvaccinated	(0,30]	Confirmed Positive	1			Unknown
668	668_1	46	Negative	42	40	40	40	2.65761	B.1.429	Other	Unvaccinated	(0,30]	Confirmed Positive	1			Unknown
668	668_1	47	Negative	43	40	40	40	2.65761	B.1.429	Other	Unvaccinated	(0,30]	Confirmed Positive	1			Unknown
668	668_1	48	Negative	44	40	40	40	2.65761	B.1.429	Other	Unvaccinated	(0,30]	Confirmed Positive	1			Unknown
668	668_1	49	Negative	45	40	40	40	2.65761	B.1.429	Other	Unvaccinated	(0,30]	Confirmed Positive	1			Unknown
668	668_1	50	Negative	46	40	40	40	2.65761	B.1.429	Other	Unvaccinated	(0,30]	Confirmed Positive	1			Unknown
668	668_1	51	Negative	47	40	40	40	2.65761	B.1.429	Other	Unvaccinated	(0,30]	Confirmed Positive	1			Unknown
668	668_1	52	Negative	48	40	40	40	2.65761	B.1.429	Other	Unvaccinated	(0,30]	Confirmed Positive	1			Unknown
668	668_1	53	Negative	49	40	40	40	2.65761	B.1.429	Other	Unvaccinated	(0,30]	Confirmed Positive	1			Unknown
668	668_1	54	Negative	50	40	40	40	2.65761	B.1.429	Other	Unvaccinated	(0,30]	Confirmed Positive	1			Unknown
240	240_1	0	Negative	-4	40	40	40	2.65761	B.1.429	Other	Unvaccinated	(0,30]	Confirmed Positive	1			Unknown
240	240_1	1	Negative	-3	40	40	40	2.65761	B.1.429	Other	Unvaccinated	(0,30]	Confirmed Positive	1			Unknown
240	240_1	2	Negative	-2	40	40	40	2.65761	B.1.429	Other	Unvaccinated	(0,30]	Confirmed Positive	1			Unknown
240	240_1	3	Negative	-1	40	40	40	2.65761	B.1.429	Other	Unvaccinated	(0,30]	Confirmed Positive	1			Unknown
240	240_1	4	Positive	0	31.62	32.22	31.92	4.89601	B.1.429	Other	Unvaccinated	(0,30]	Confirmed Positive	1			Unknown
240	240_1	9	Positive	5	25.46	25.73	25.595	6.64823	B.1.429	Other	Unvaccinated	(0,30]	Confirmed Positive	1			Unknown
240	240_1	13	Positive	9	32.34	33.45	32.895	4.62591	B.1.429	Other	Unvaccinated	(0,30]	Confirmed Positive	1			Unknown
240	240_1	15	Positive	11	33.2	35.85	34.525	4.17435	B.1.429	Other	Unvaccinated	(0,30]	Confirmed Positive	1			Unknown
240	240_1	16	Negative	12	40	40	40	2.65761	B.1.429	Other	Unvaccinated	(0,30]	Confirmed Positive	1			Unknown
240	240_1	17	Negative	13	40	40	40	2.65761	B.1.429	Other	Unvaccinated	(0,30]	Confirmed Positive	1			Unknown
240	240_1	18	Negative	14	40	40	40	2.65761	B.1.429	Other	Unvaccinated	(0,30]	Confirmed Positive	1			Unknown
240	240_1	19	Negative	15	40	40	40	2.65761	B.1.429	Other	Unvaccinated	(0,30]	Confirmed Positive	1			Unknown
240	240_1	20	Negative	16	40	40	40	2.65761	B.1.429	Other	Unvaccinated	(0,30]	Confirmed Positive	1			Unknown
240	240_1	21	Negative	17	40	40	40	2.65761	B.1.429	Other	Unvaccinated	(0,30]	Confirmed Positive	1			Unknown
240	240_1	22	Negative	18	40	40	40	2.65761	B.1.429	Other	Unvaccinated	(0,30]	Confirmed Positive	1			Unknown
240	240_1	23	Negative	19	40	40	40	2.65761	B.1.429	Other	Unvaccinated	(0,30]	Confirmed Positive	1			Unknown
240	240_1	24	Negative	20	40	40	40	2.65761	B.1.429	Other	Unvaccinated	(0,30]	Confirmed Positive	1			Unknown
240	240_1	25	Negative	21	40	40	40	2.65761	B.1.429	Other	Unvaccinated	(0,30]	Confirmed Positive	1			Unknown
240	240_1	26	Negative	22	40	40	40	2.65761	B.1.429	Other	Unvaccinated	(0,30]	Confirmed Positive	1			Unknown
240	240_1	27	Negative	23	40	40	40	2.65761	B.1.429	Other	Unvaccinated	(0,30]	Confirmed Positive	1			Unknown
240	240_1	28	Negative	24	40	40	40	2.65761	B.1.429	Other	Unvaccinated	(0,30]	Confirmed Positive	1			Unknown
240	240_1	29	Negative	25	40	40	40	2.65761	B.1.429	Other	Unvaccinated	(0,30]	Confirmed Positive	1			Unknown
240	240_1	30	Negative	26	40	40	40	2.65761	B.1.429	Other	Unvaccinated	(0,30]	Confirmed Positive	1			Unknown
240	240_1	31	Negative	27	40	40	40	2.65761	B.1.429	Other	Unvaccinated	(0,30]	Confirmed Positive	1			Unknown
240	240_1	32	Negative	28	40	40	40	2.65761	B.1.429	Other	Unvaccinated	(0,30]	Confirmed Positive	1			Unknown
240	240_1	33	Negative	29	40	40	40	2.65761	B.1.429	Other	Unvaccinated	(0,30]	Confirmed Positive	1			Unknown
240	240_1	34	Negative	30	40	40	40	2.65761	B.1.429	Other	Unvaccinated	(0,30]	Confirmed Positive	1			Unknown
240	240_1	35	Negative	31	40	40	40	2.65761	B.1.429	Other	Unvaccinated	(0,30]	Confirmed Positive	1			Unknown
240	240_1	36	Negative	32	40	40	40	2.65761	B.1.429	Other	Unvaccinated	(0,30]	Confirmed Positive	1			Unknown
240	240_1	37	Negative	33	40	40	40	2.65761	B.1.429	Other	Unvaccinated	(0,30]	Confirmed Positive	1			Unknown
240	240_1	38	Negative	34	40	40	40	2.65761	B.1.429	Other	Unvaccinated	(0,30]	Confirmed Positive	1			Unknown
240	240_1	39	Negative	35	40	40	40	2.65761	B.1.429	Other	Unvaccinated	(0,30]	Confirmed Positive	1			Unknown
240	240_1	40	Negative	36	40	40	40	2.65761	B.1.429	Other	Unvaccinated	(0,30]	Confirmed Positive	1			Unknown
240	240_1	41	Negative	37	40	40	40	2.65761	B.1.429	Other	Unvaccinated	(0,30]	Confirmed Positive	1			Unknown
240	240_1	42	Negative	38	40	40	40	2.65761	B.1.429	Other	Unvaccinated	(0,30]	Confirmed Positive	1			Unknown
240	240_1	43	Negative	39	40	40	40	2.65761	B.1.429	Other	Unvaccinated	(0,30]	Confirmed Positive	1			Unknown
240	240_1	44	Negative	40	40	40	40	2.65761	B.1.429	Other	Unvaccinated	(0,30]	Confirmed Positive	1			Unknown
240	240_1	45	Negative	41	40	40	40	2.65761	B.1.429	Other	Unvaccinated	(0,30]	Confirmed Positive	1			Unknown
240	240_1	46	Negative	42	40	40	40	2.65761	B.1.429	Other	Unvaccinated	(0,30]	Confirmed Positive	1			Unknown
240	240_1	47	Negative	43	40	40	40	2.65761	B.1.429	Other	Unvaccinated	(0,30]	Confirmed Positive	1			Unknown
240	240_1	48	Negative	44	40	40	40	2.65761	B.1.429	Other	Unvaccinated	(0,30]	Confirmed Positive	1			Unknown
240	240_1	49	Negative	45	40	40	40	2.65761	B.1.429	Other	Unvaccinated	(0,30]	Confirmed Positive	1			Unknown
240	240_1	50	Negative	46	40	40	40	2.65761	B.1.429	Other	Unvaccinated	(0,30]	Confirmed Positive	1			Unknown
240	240_1	51	Negative	47	40	40	40	2.65761	B.1.429	Other	Unvaccinated	(0,30]	Confirmed Positive	1			Unknown
240	240_1	52	Negative	48	40	40	40	2.65761	B.1.429	Other	Unvaccinated	(0,30]	Confirmed Positive	1			Unknown
240	240_1	53	Negative	49	40	40	40	2.65761	B.1.429	Other	Unvaccinated	(0,30]	Confirmed Positive	1			Unknown
240	240_1	54	Negative	50	40	40	40	2.65761	B.1.429	Other	Unvaccinated	(0,30]	Confirmed Positive	1			Unknown
1053	1053_1	23	Negative	-5	40	40	40	2.65761	BA.1	Omicron	Second dose	(0,30]	Persistent Positive	1	229	(125,250]	Yes
1053	1053_1	26	Negative	-2	40	40	40	2.65761	BA.1	Omicron	Second dose	(0,30]	Persistent Positive	1	229	(125,250]	Yes
1053	1053_1	27	Negative	-1	40	40	40	2.65761	BA.1	Omicron	Second dose	(0,30]	Persistent Positive	1	229	(125,250]	Yes
1053	1053_1	28	Positive	0	33.39	34.93	34.16	4.27547	BA.1	Omicron	Second dose	(0,30]	Persistent Positive	1	229	(125,250]	Yes
1053	1053_1	29	Positive	1	22.98	23.25	23.115	7.33527	BA.1	Omicron	Second dose	(0,30]	Persistent Positive	1	229	(125,250]	Yes
1053	1053_1	32	Positive	4	21.11	21.63	21.37	7.81868	BA.1	Omicron	Second dose	(0,30]	Persistent Positive	1	229	(125,250]	Yes
1053	1053_1	33	Positive	5	19.51	19.94	19.725	8.2744	BA.1	Omicron	Second dose	(0,30]	Persistent Positive	1	229	(125,250]	Yes
1053	1053_1	34	Positive	6	24.79	25.15	24.97	6.82137	BA.1	Omicron	Second dose	(0,30]	Persistent Positive	1	229	(125,250]	Yes
1053	1053_1	35	Positive	7	26.34	26.96	26.65	6.35596	BA.1	Omicron	Second dose	(0,30]	Persistent Positive	1	229	(125,250]	Yes
1053	1053_1	36	Positive	8	32.07	33.31	32.69	4.6827	BA.1	Omicron	Second dose	(0,30]	Persistent Positive	1	229	(125,250]	Yes
1053	1053_1	37	Positive	9	34.12	35.82	34.97	4.05107	BA.1	Omicron	Second dose	(0,30]	Persistent Positive	1	229	(125,250]	Yes
1053	1053_1	38	Positive	10	30.39	31.17	30.78	5.21183	BA.1	Omicron	Second dose	(0,30]	Persistent Positive	1	229	(125,250]	Yes
1053	1053_1	39	Positive	11	32.48	34.52	33.5	4.45831	BA.1	Omicron	Second dose	(0,30]	Persistent Positive	1	229	(125,250]	Yes
1053	1053_1	40	Positive	12	36.05	40	38.025	3.20474	BA.1	Omicron	Second dose	(0,30]	Persistent Positive	1	229	(125,250]	Yes
2969	2969_1	0	Negative	-4	40	40	40	2.65761	BA.1	Omicron	Second dose	(30,50]	Confirmed Positive	1	800	(250,1e+03]	Yes
2969	2969_1	1	Negative	-3	40	40	40	2.65761	BA.1	Omicron	Second dose	(30,50]	Confirmed Positive	1	800	(250,1e+03]	Yes
2969	2969_1	2	Negative	-2	40	40	40	2.65761	BA.1	Omicron	Second dose	(30,50]	Confirmed Positive	1	800	(250,1e+03]	Yes
2969	2969_1	3	Negative	-1	40	40	40	2.65761	BA.1	Omicron	Second dose	(30,50]	Confirmed Positive	1	800	(250,1e+03]	Yes
2969	2969_1	4	Positive	0	32.46	33.72	33.09	4.57189	BA.1	Omicron	Second dose	(30,50]	Confirmed Positive	1	800	(250,1e+03]	Yes
2969	2969_1	5	Positive	1	30.52	31.01	30.765	5.21598	BA.1	Omicron	Second dose	(30,50]	Confirmed Positive	1	800	(250,1e+03]	Yes
2969	2969_1	6	Positive	2	31.2	31.98	31.59	4.98743	BA.1	Omicron	Second dose	(30,50]	Confirmed Positive	1	800	(250,1e+03]	Yes
2969	2969_1	7	Positive	3	27.35	27.59	27.47	6.1288	BA.1	Omicron	Second dose	(30,50]	Confirmed Positive	1	800	(250,1e+03]	Yes
2969	2969_1	8	Positive	4	28.37	28.64	28.505	5.84207	BA.1	Omicron	Second dose	(30,50]	Confirmed Positive	1	800	(250,1e+03]	Yes
2969	2969_1	9	Positive	5	29.64	30.55	30.095	5.40159	BA.1	Omicron	Second dose	(30,50]	Confirmed Positive	1	800	(250,1e+03]	Yes
2969	2969_1	11	Positive	7	33.64	35.67	34.655	4.13834	BA.1	Omicron	Second dose	(30,50]	Confirmed Positive	1	800	(250,1e+03]	Yes
2969	2969_1	12	Negative	8	40	40	40	2.65761	BA.1	Omicron	Second dose	(30,50]	Confirmed Positive	1	800	(250,1e+03]	Yes
2969	2969_1	13	Negative	9	40	40	40	2.65761	BA.1	Omicron	Second dose	(30,50]	Confirmed Positive	1	800	(250,1e+03]	Yes
2969	2969_1	19	Negative	15	40	40	40	2.65761	BA.1	Omicron	Second dose	(30,50]	Confirmed Positive	1	800	(250,1e+03]	Yes
2969	2969_1	20	Assumed Negative	16	40	40	40	2.65761	BA.1	Omicron	Second dose	(30,50]	Confirmed Positive	1	800	(250,1e+03]	Yes
2969	2969_1	21	Assumed Negative	17	40	40	40	2.65761	BA.1	Omicron	Second dose	(30,50]	Confirmed Positive	1	800	(250,1e+03]	Yes
2969	2969_1	22	Assumed Negative	18	40	40	40	2.65761	BA.1	Omicron	Second dose	(30,50]	Confirmed Positive	1	800	(250,1e+03]	Yes
2969	2969_1	23	Assumed Negative	19	40	40	40	2.65761	BA.1	Omicron	Second dose	(30,50]	Confirmed Positive	1	800	(250,1e+03]	Yes
2969	2969_1	24	Assumed Negative	20	40	40	40	2.65761	BA.1	Omicron	Second dose	(30,50]	Confirmed Positive	1	800	(250,1e+03]	Yes
2969	2969_1	25	Assumed Negative	21	40	40	40	2.65761	BA.1	Omicron	Second dose	(30,50]	Confirmed Positive	1	800	(250,1e+03]	Yes
2969	2969_1	26	Assumed Negative	22	40	40	40	2.65761	BA.1	Omicron	Second dose	(30,50]	Confirmed Positive	1	800	(250,1e+03]	Yes
2969	2969_1	27	Assumed Negative	23	40	40	40	2.65761	BA.1	Omicron	Second dose	(30,50]	Confirmed Positive	1	800	(250,1e+03]	Yes
2969	2969_1	28	Assumed Negative	24	40	40	40	2.65761	BA.1	Omicron	Second dose	(30,50]	Confirmed Positive	1	800	(250,1e+03]	Yes
2969	2969_1	29	Assumed Negative	25	40	40	40	2.65761	BA.1	Omicron	Second dose	(30,50]	Confirmed Positive	1	800	(250,1e+03]	Yes
2969	2969_1	30	Assumed Negative	26	40	40	40	2.65761	BA.1	Omicron	Second dose	(30,50]	Confirmed Positive	1	800	(250,1e+03]	Yes
2969	2969_1	31	Assumed Negative	27	40	40	40	2.65761	BA.1	Omicron	Second dose	(30,50]	Confirmed Positive	1	800	(250,1e+03]	Yes
2969	2969_1	32	Assumed Negative	28	40	40	40	2.65761	BA.1	Omicron	Second dose	(30,50]	Confirmed Positive	1	800	(250,1e+03]	Yes
2969	2969_1	33	Assumed Negative	29	40	40	40	2.65761	BA.1	Omicron	Second dose	(30,50]	Confirmed Positive	1	800	(250,1e+03]	Yes
2969	2969_1	34	Assumed Negative	30	40	40	40	2.65761	BA.1	Omicron	Second dose	(30,50]	Confirmed Positive	1	800	(250,1e+03]	Yes
2969	2969_1	35	Assumed Negative	31	40	40	40	2.65761	BA.1	Omicron	Second dose	(30,50]	Confirmed Positive	1	800	(250,1e+03]	Yes
2969	2969_1	36	Assumed Negative	32	40	40	40	2.65761	BA.1	Omicron	Second dose	(30,50]	Confirmed Positive	1	800	(250,1e+03]	Yes
2969	2969_1	37	Assumed Negative	33	40	40	40	2.65761	BA.1	Omicron	Second dose	(30,50]	Confirmed Positive	1	800	(250,1e+03]	Yes
2969	2969_1	38	Assumed Negative	34	40	40	40	2.65761	BA.1	Omicron	Second dose	(30,50]	Confirmed Positive	1	800	(250,1e+03]	Yes
2969	2969_1	39	Assumed Negative	35	40	40	40	2.65761	BA.1	Omicron	Second dose	(30,50]	Confirmed Positive	1	800	(250,1e+03]	Yes
2969	2969_1	40	Assumed Negative	36	40	40	40	2.65761	BA.1	Omicron	Second dose	(30,50]	Confirmed Positive	1	800	(250,1e+03]	Yes
2969	2969_1	41	Assumed Negative	37	40	40	40	2.65761	BA.1	Omicron	Second dose	(30,50]	Confirmed Positive	1	800	(250,1e+03]	Yes
2969	2969_1	42	Assumed Negative	38	40	40	40	2.65761	BA.1	Omicron	Second dose	(30,50]	Confirmed Positive	1	800	(250,1e+03]	Yes
2969	2969_1	43	Assumed Negative	39	40	40	40	2.65761	BA.1	Omicron	Second dose	(30,50]	Confirmed Positive	1	800	(250,1e+03]	Yes
2969	2969_1	44	Assumed Negative	40	40	40	40	2.65761	BA.1	Omicron	Second dose	(30,50]	Confirmed Positive	1	800	(250,1e+03]	Yes
2969	2969_1	45	Assumed Negative	41	40	40	40	2.65761	BA.1	Omicron	Second dose	(30,50]	Confirmed Positive	1	800	(250,1e+03]	Yes
2969	2969_1	46	Assumed Negative	42	40	40	40	2.65761	BA.1	Omicron	Second dose	(30,50]	Confirmed Positive	1	800	(250,1e+03]	Yes
2969	2969_1	47	Assumed Negative	43	40	40	40	2.65761	BA.1	Omicron	Second dose	(30,50]	Confirmed Positive	1	800	(250,1e+03]	Yes
2969	2969_1	48	Assumed Negative	44	40	40	40	2.65761	BA.1	Omicron	Second dose	(30,50]	Confirmed Positive	1	800	(250,1e+03]	Yes
2969	2969_1	49	Assumed Negative	45	40	40	40	2.65761	BA.1	Omicron	Second dose	(30,50]	Confirmed Positive	1	800	(250,1e+03]	Yes
2969	2969_1	50	Assumed Negative	46	40	40	40	2.65761	BA.1	Omicron	Second dose	(30,50]	Confirmed Positive	1	800	(250,1e+03]	Yes
2969	2969_1	51	Assumed Negative	47	40	40	40	2.65761	BA.1	Omicron	Second dose	(30,50]	Confirmed Positive	1	800	(250,1e+03]	Yes
2969	2969_1	52	Assumed Negative	48	40	40	40	2.65761	BA.1	Omicron	Second dose	(30,50]	Confirmed Positive	1	800	(250,1e+03]	Yes
2969	2969_1	53	Assumed Negative	49	40	40	40	2.65761	BA.1	Omicron	Second dose	(30,50]	Confirmed Positive	1	800	(250,1e+03]	Yes
2969	2969_1	54	Assumed Negative	50	40	40	40	2.65761	BA.1	Omicron	Second dose	(30,50]	Confirmed Positive	1	800	(250,1e+03]	Yes
352	352_1	18	Negative	-2	40	40	40	2.65761	BA.1	Omicron	Second dose	(30,50]	Confirmed Positive	1	617	(250,1e+03]	Yes
352	352_1	19	Negative	-1	40	40	40	2.65761	BA.1	Omicron	Second dose	(30,50]	Confirmed Positive	1	617	(250,1e+03]	Yes
352	352_1	20	Inconclusive	0	40	36.29	38.145	3.1715	BA.1	Omicron	Second dose	(30,50]	Confirmed Positive	1	617	(250,1e+03]	Yes
352	352_1	22	Positive	2	32.7	35.06	33.88	4.35303	BA.1	Omicron	Second dose	(30,50]	Confirmed Positive	1	617	(250,1e+03]	Yes
352	352_1	23	Positive	3	29.43	30.15	29.79	5.48609	BA.1	Omicron	Second dose	(30,50]	Confirmed Positive	1	617	(250,1e+03]	Yes
352	352_1	24	Positive	4	22.93	23.01	22.97	7.37543	BA.1	Omicron	Second dose	(30,50]	Confirmed Positive	1	617	(250,1e+03]	Yes
352	352_1	25	Positive	5	25.01	25.58	25.295	6.73134	BA.1	Omicron	Second dose	(30,50]	Confirmed Positive	1	617	(250,1e+03]	Yes
352	352_1	26	Positive	6	26.54	26.85	26.695	6.3435	BA.1	Omicron	Second dose	(30,50]	Confirmed Positive	1	617	(250,1e+03]	Yes
352	352_1	27	Positive	7	31.06	31.94	31.5	5.01237	BA.1	Omicron	Second dose	(30,50]	Confirmed Positive	1	617	(250,1e+03]	Yes
352	352_1	28	Positive	8	26	26.67	26.335	6.44323	BA.1	Omicron	Second dose	(30,50]	Confirmed Positive	1	617	(250,1e+03]	Yes
352	352_1	30	Inconclusive	10	40	36.81	38.405	3.09947	BA.1	Omicron	Second dose	(30,50]	Confirmed Positive	1	617	(250,1e+03]	Yes
352	352_1	31	Negative	11	40	40	40	2.65761	BA.1	Omicron	Second dose	(30,50]	Confirmed Positive	1	617	(250,1e+03]	Yes
352	352_1	32	Assumed Negative	12	40	40	40	2.65761	BA.1	Omicron	Second dose	(30,50]	Confirmed Positive	1	617	(250,1e+03]	Yes
352	352_1	33	Assumed Negative	13	40	40	40	2.65761	BA.1	Omicron	Second dose	(30,50]	Confirmed Positive	1	617	(250,1e+03]	Yes
352	352_1	34	Assumed Negative	14	40	40	40	2.65761	BA.1	Omicron	Second dose	(30,50]	Confirmed Positive	1	617	(250,1e+03]	Yes
352	352_1	35	Assumed Negative	15	40	40	40	2.65761	BA.1	Omicron	Second dose	(30,50]	Confirmed Positive	1	617	(250,1e+03]	Yes
352	352_1	36	Assumed Negative	16	40	40	40	2.65761	BA.1	Omicron	Second dose	(30,50]	Confirmed Positive	1	617	(250,1e+03]	Yes
352	352_1	37	Assumed Negative	17	40	40	40	2.65761	BA.1	Omicron	Second dose	(30,50]	Confirmed Positive	1	617	(250,1e+03]	Yes
352	352_1	38	Assumed Negative	18	40	40	40	2.65761	BA.1	Omicron	Second dose	(30,50]	Confirmed Positive	1	617	(250,1e+03]	Yes
352	352_1	39	Assumed Negative	19	40	40	40	2.65761	BA.1	Omicron	Second dose	(30,50]	Confirmed Positive	1	617	(250,1e+03]	Yes
352	352_1	40	Assumed Negative	20	40	40	40	2.65761	BA.1	Omicron	Second dose	(30,50]	Confirmed Positive	1	617	(250,1e+03]	Yes
352	352_1	41	Assumed Negative	21	40	40	40	2.65761	BA.1	Omicron	Second dose	(30,50]	Confirmed Positive	1	617	(250,1e+03]	Yes
352	352_1	42	Assumed Negative	22	40	40	40	2.65761	BA.1	Omicron	Second dose	(30,50]	Confirmed Positive	1	617	(250,1e+03]	Yes
352	352_1	43	Assumed Negative	23	40	40	40	2.65761	BA.1	Omicron	Second dose	(30,50]	Confirmed Positive	1	617	(250,1e+03]	Yes
352	352_1	44	Assumed Negative	24	40	40	40	2.65761	BA.1	Omicron	Second dose	(30,50]	Confirmed Positive	1	617	(250,1e+03]	Yes
352	352_1	45	Assumed Negative	25	40	40	40	2.65761	BA.1	Omicron	Second dose	(30,50]	Confirmed Positive	1	617	(250,1e+03]	Yes
352	352_1	46	Assumed Negative	26	40	40	40	2.65761	BA.1	Omicron	Second dose	(30,50]	Confirmed Positive	1	617	(250,1e+03]	Yes
352	352_1	47	Assumed Negative	27	40	40	40	2.65761	BA.1	Omicron	Second dose	(30,50]	Confirmed Positive	1	617	(250,1e+03]	Yes
352	352_1	48	Assumed Negative	28	40	40	40	2.65761	BA.1	Omicron	Second dose	(30,50]	Confirmed Positive	1	617	(250,1e+03]	Yes
352	352_1	49	Assumed Negative	29	40	40	40	2.65761	BA.1	Omicron	Second dose	(30,50]	Confirmed Positive	1	617	(250,1e+03]	Yes
352	352_1	50	Assumed Negative	30	40	40	40	2.65761	BA.1	Omicron	Second dose	(30,50]	Confirmed Positive	1	617	(250,1e+03]	Yes
352	352_1	51	Assumed Negative	31	40	40	40	2.65761	BA.1	Omicron	Second dose	(30,50]	Confirmed Positive	1	617	(250,1e+03]	Yes
352	352_1	52	Assumed Negative	32	40	40	40	2.65761	BA.1	Omicron	Second dose	(30,50]	Confirmed Positive	1	617	(250,1e+03]	Yes
352	352_1	53	Assumed Negative	33	40	40	40	2.65761	BA.1	Omicron	Second dose	(30,50]	Confirmed Positive	1	617	(250,1e+03]	Yes
352	352_1	54	Assumed Negative	34	40	40	40	2.65761	BA.1	Omicron	Second dose	(30,50]	Confirmed Positive	1	617	(250,1e+03]	Yes
352	352_1	55	Assumed Negative	35	40	40	40	2.65761	BA.1	Omicron	Second dose	(30,50]	Confirmed Positive	1	617	(250,1e+03]	Yes
352	352_1	56	Assumed Negative	36	40	40	40	2.65761	BA.1	Omicron	Second dose	(30,50]	Confirmed Positive	1	617	(250,1e+03]	Yes
352	352_1	57	Assumed Negative	37	40	40	40	2.65761	BA.1	Omicron	Second dose	(30,50]	Confirmed Positive	1	617	(250,1e+03]	Yes
352	352_1	58	Assumed Negative	38	40	40	40	2.65761	BA.1	Omicron	Second dose	(30,50]	Confirmed Positive	1	617	(250,1e+03]	Yes
352	352_1	59	Assumed Negative	39	40	40	40	2.65761	BA.1	Omicron	Second dose	(30,50]	Confirmed Positive	1	617	(250,1e+03]	Yes
352	352_1	60	Assumed Negative	40	40	40	40	2.65761	BA.1	Omicron	Second dose	(30,50]	Confirmed Positive	1	617	(250,1e+03]	Yes
352	352_1	61	Assumed Negative	41	40	40	40	2.65761	BA.1	Omicron	Second dose	(30,50]	Confirmed Positive	1	617	(250,1e+03]	Yes
352	352_1	62	Assumed Negative	42	40	40	40	2.65761	BA.1	Omicron	Second dose	(30,50]	Confirmed Positive	1	617	(250,1e+03]	Yes
352	352_1	63	Assumed Negative	43	40	40	40	2.65761	BA.1	Omicron	Second dose	(30,50]	Confirmed Positive	1	617	(250,1e+03]	Yes
352	352_1	64	Assumed Negative	44	40	40	40	2.65761	BA.1	Omicron	Second dose	(30,50]	Confirmed Positive	1	617	(250,1e+03]	Yes
352	352_1	65	Assumed Negative	45	40	40	40	2.65761	BA.1	Omicron	Second dose	(30,50]	Confirmed Positive	1	617	(250,1e+03]	Yes
352	352_1	66	Assumed Negative	46	40	40	40	2.65761	BA.1	Omicron	Second dose	(30,50]	Confirmed Positive	1	617	(250,1e+03]	Yes
352	352_1	67	Assumed Negative	47	40	40	40	2.65761	BA.1	Omicron	Second dose	(30,50]	Confirmed Positive	1	617	(250,1e+03]	Yes
352	352_1	68	Assumed Negative	48	40	40	40	2.65761	BA.1	Omicron	Second dose	(30,50]	Confirmed Positive	1	617	(250,1e+03]	Yes
352	352_1	69	Assumed Negative	49	40	40	40	2.65761	BA.1	Omicron	Second dose	(30,50]	Confirmed Positive	1	617	(250,1e+03]	Yes
352	352_1	70	Assumed Negative	50	40	40	40	2.65761	BA.1	Omicron	Second dose	(30,50]	Confirmed Positive	1	617	(250,1e+03]	Yes
2558	2558_2	3	Negative	-14	40	40	40	2.65761	BA.1.1	Omicron	Second dose	(0,30]	Confirmed Reinfection	2	306	(250,1e+03]	Yes
2558	2558_2	17	Positive	0	23.03	23.36	23.195	7.3131	BA.1.1	Omicron	Second dose	(0,30]	Confirmed Reinfection	2	306	(250,1e+03]	Yes
2558	2558_2	18	Positive	1	19.96	20.22	20.09	8.17328	BA.1.1	Omicron	Second dose	(0,30]	Confirmed Reinfection	2	306	(250,1e+03]	Yes
2558	2558_2	20	Positive	3	20.42	20.67	20.545	8.04723	BA.1.1	Omicron	Second dose	(0,30]	Confirmed Reinfection	2	306	(250,1e+03]	Yes
2558	2558_2	21	Positive	4	31.82	33.47	32.645	4.69517	BA.1.1	Omicron	Second dose	(0,30]	Confirmed Reinfection	2	306	(250,1e+03]	Yes
2558	2558_2	22	Positive	5	33.46	36.3	34.88	4.076	BA.1.1	Omicron	Second dose	(0,30]	Confirmed Reinfection	2	306	(250,1e+03]	Yes
2558	2558_2	23	Inconclusive	6	40	37.94	38.97	2.94295	BA.1.1	Omicron	Second dose	(0,30]	Confirmed Reinfection	2	306	(250,1e+03]	Yes
2558	2558_2	24	Negative	7	40	40	40	2.65761	BA.1.1	Omicron	Second dose	(0,30]	Confirmed Reinfection	2	306	(250,1e+03]	Yes
2558	2558_2	25	Negative	8	40	40	40	2.65761	BA.1.1	Omicron	Second dose	(0,30]	Confirmed Reinfection	2	306	(250,1e+03]	Yes
2558	2558_2	26	Negative	9	40	40	40	2.65761	BA.1.1	Omicron	Second dose	(0,30]	Confirmed Reinfection	2	306	(250,1e+03]	Yes
2558	2558_2	27	Assumed Negative	10	40	40	40	2.65761	BA.1.1	Omicron	Second dose	(0,30]	Confirmed Reinfection	2	306	(250,1e+03]	Yes
2558	2558_2	28	Assumed Negative	11	40	40	40	2.65761	BA.1.1	Omicron	Second dose	(0,30]	Confirmed Reinfection	2	306	(250,1e+03]	Yes
2558	2558_2	29	Assumed Negative	12	40	40	40	2.65761	BA.1.1	Omicron	Second dose	(0,30]	Confirmed Reinfection	2	306	(250,1e+03]	Yes
2558	2558_2	30	Assumed Negative	13	40	40	40	2.65761	BA.1.1	Omicron	Second dose	(0,30]	Confirmed Reinfection	2	306	(250,1e+03]	Yes
2558	2558_2	31	Assumed Negative	14	40	40	40	2.65761	BA.1.1	Omicron	Second dose	(0,30]	Confirmed Reinfection	2	306	(250,1e+03]	Yes
2558	2558_2	32	Assumed Negative	15	40	40	40	2.65761	BA.1.1	Omicron	Second dose	(0,30]	Confirmed Reinfection	2	306	(250,1e+03]	Yes
2558	2558_2	33	Assumed Negative	16	40	40	40	2.65761	BA.1.1	Omicron	Second dose	(0,30]	Confirmed Reinfection	2	306	(250,1e+03]	Yes
2558	2558_2	34	Assumed Negative	17	40	40	40	2.65761	BA.1.1	Omicron	Second dose	(0,30]	Confirmed Reinfection	2	306	(250,1e+03]	Yes
2558	2558_2	35	Assumed Negative	18	40	40	40	2.65761	BA.1.1	Omicron	Second dose	(0,30]	Confirmed Reinfection	2	306	(250,1e+03]	Yes
2558	2558_2	36	Assumed Negative	19	40	40	40	2.65761	BA.1.1	Omicron	Second dose	(0,30]	Confirmed Reinfection	2	306	(250,1e+03]	Yes
2558	2558_2	37	Assumed Negative	20	40	40	40	2.65761	BA.1.1	Omicron	Second dose	(0,30]	Confirmed Reinfection	2	306	(250,1e+03]	Yes
2558	2558_2	38	Assumed Negative	21	40	40	40	2.65761	BA.1.1	Omicron	Second dose	(0,30]	Confirmed Reinfection	2	306	(250,1e+03]	Yes
2558	2558_2	39	Assumed Negative	22	40	40	40	2.65761	BA.1.1	Omicron	Second dose	(0,30]	Confirmed Reinfection	2	306	(250,1e+03]	Yes
2558	2558_2	40	Assumed Negative	23	40	40	40	2.65761	BA.1.1	Omicron	Second dose	(0,30]	Confirmed Reinfection	2	306	(250,1e+03]	Yes
2558	2558_2	41	Assumed Negative	24	40	40	40	2.65761	BA.1.1	Omicron	Second dose	(0,30]	Confirmed Reinfection	2	306	(250,1e+03]	Yes
2558	2558_2	42	Assumed Negative	25	40	40	40	2.65761	BA.1.1	Omicron	Second dose	(0,30]	Confirmed Reinfection	2	306	(250,1e+03]	Yes
2558	2558_2	43	Assumed Negative	26	40	40	40	2.65761	BA.1.1	Omicron	Second dose	(0,30]	Confirmed Reinfection	2	306	(250,1e+03]	Yes
2558	2558_2	44	Assumed Negative	27	40	40	40	2.65761	BA.1.1	Omicron	Second dose	(0,30]	Confirmed Reinfection	2	306	(250,1e+03]	Yes
2558	2558_2	45	Assumed Negative	28	40	40	40	2.65761	BA.1.1	Omicron	Second dose	(0,30]	Confirmed Reinfection	2	306	(250,1e+03]	Yes
2558	2558_2	46	Assumed Negative	29	40	40	40	2.65761	BA.1.1	Omicron	Second dose	(0,30]	Confirmed Reinfection	2	306	(250,1e+03]	Yes
2558	2558_2	47	Assumed Negative	30	40	40	40	2.65761	BA.1.1	Omicron	Second dose	(0,30]	Confirmed Reinfection	2	306	(250,1e+03]	Yes
2558	2558_2	48	Assumed Negative	31	40	40	40	2.65761	BA.1.1	Omicron	Second dose	(0,30]	Confirmed Reinfection	2	306	(250,1e+03]	Yes
2558	2558_2	49	Assumed Negative	32	40	40	40	2.65761	BA.1.1	Omicron	Second dose	(0,30]	Confirmed Reinfection	2	306	(250,1e+03]	Yes
2558	2558_2	50	Assumed Negative	33	40	40	40	2.65761	BA.1.1	Omicron	Second dose	(0,30]	Confirmed Reinfection	2	306	(250,1e+03]	Yes
2558	2558_2	51	Assumed Negative	34	40	40	40	2.65761	BA.1.1	Omicron	Second dose	(0,30]	Confirmed Reinfection	2	306	(250,1e+03]	Yes
2558	2558_2	52	Assumed Negative	35	40	40	40	2.65761	BA.1.1	Omicron	Second dose	(0,30]	Confirmed Reinfection	2	306	(250,1e+03]	Yes
2558	2558_2	53	Assumed Negative	36	40	40	40	2.65761	BA.1.1	Omicron	Second dose	(0,30]	Confirmed Reinfection	2	306	(250,1e+03]	Yes
2558	2558_2	54	Assumed Negative	37	40	40	40	2.65761	BA.1.1	Omicron	Second dose	(0,30]	Confirmed Reinfection	2	306	(250,1e+03]	Yes
2558	2558_2	55	Assumed Negative	38	40	40	40	2.65761	BA.1.1	Omicron	Second dose	(0,30]	Confirmed Reinfection	2	306	(250,1e+03]	Yes
2558	2558_2	56	Assumed Negative	39	40	40	40	2.65761	BA.1.1	Omicron	Second dose	(0,30]	Confirmed Reinfection	2	306	(250,1e+03]	Yes
2558	2558_2	57	Assumed Negative	40	40	40	40	2.65761	BA.1.1	Omicron	Second dose	(0,30]	Confirmed Reinfection	2	306	(250,1e+03]	Yes
2558	2558_2	58	Assumed Negative	41	40	40	40	2.65761	BA.1.1	Omicron	Second dose	(0,30]	Confirmed Reinfection	2	306	(250,1e+03]	Yes
2558	2558_2	59	Assumed Negative	42	40	40	40	2.65761	BA.1.1	Omicron	Second dose	(0,30]	Confirmed Reinfection	2	306	(250,1e+03]	Yes
2558	2558_2	60	Assumed Negative	43	40	40	40	2.65761	BA.1.1	Omicron	Second dose	(0,30]	Confirmed Reinfection	2	306	(250,1e+03]	Yes
2558	2558_2	61	Assumed Negative	44	40	40	40	2.65761	BA.1.1	Omicron	Second dose	(0,30]	Confirmed Reinfection	2	306	(250,1e+03]	Yes
2558	2558_2	62	Assumed Negative	45	40	40	40	2.65761	BA.1.1	Omicron	Second dose	(0,30]	Confirmed Reinfection	2	306	(250,1e+03]	Yes
2558	2558_2	63	Assumed Negative	46	40	40	40	2.65761	BA.1.1	Omicron	Second dose	(0,30]	Confirmed Reinfection	2	306	(250,1e+03]	Yes
2558	2558_2	64	Assumed Negative	47	40	40	40	2.65761	BA.1.1	Omicron	Second dose	(0,30]	Confirmed Reinfection	2	306	(250,1e+03]	Yes
2558	2558_2	65	Assumed Negative	48	40	40	40	2.65761	BA.1.1	Omicron	Second dose	(0,30]	Confirmed Reinfection	2	306	(250,1e+03]	Yes
2558	2558_2	66	Assumed Negative	49	40	40	40	2.65761	BA.1.1	Omicron	Second dose	(0,30]	Confirmed Reinfection	2	306	(250,1e+03]	Yes
2558	2558_2	67	Assumed Negative	50	40	40	40	2.65761	BA.1.1	Omicron	Second dose	(0,30]	Confirmed Reinfection	2	306	(250,1e+03]	Yes
960	960_1	43	Positive	1	18.78	18.86	18.82	8.52511	B.1.617.2	Delta	Second dose	(0,30]	Confirmed Positive	1	293	(250,1e+03]	Yes
960	960_1	44	Positive	2	17.78	18.31	18.045	8.73981	B.1.617.2	Delta	Second dose	(0,30]	Confirmed Positive	1	293	(250,1e+03]	Yes
960	960_1	45	Positive	3	23.91	24.67	24.29	7.00975	B.1.617.2	Delta	Second dose	(0,30]	Confirmed Positive	1	293	(250,1e+03]	Yes
960	960_1	46	Positive	4	22.92	23.68	23.3	7.28401	B.1.617.2	Delta	Second dose	(0,30]	Confirmed Positive	1	293	(250,1e+03]	Yes
960	960_1	47	Positive	5	23.11	23.73	23.42	7.25077	B.1.617.2	Delta	Second dose	(0,30]	Confirmed Positive	1	293	(250,1e+03]	Yes
960	960_1	48	Positive	6	30.72	31.79	31.255	5.08024	B.1.617.2	Delta	Second dose	(0,30]	Confirmed Positive	1	293	(250,1e+03]	Yes
960	960_1	49	Positive	7	32.45	34.1	33.275	4.52064	B.1.617.2	Delta	Second dose	(0,30]	Confirmed Positive	1	293	(250,1e+03]	Yes
960	960_1	50	Positive	8	32.47	34.97	33.72	4.39736	B.1.617.2	Delta	Second dose	(0,30]	Confirmed Positive	1	293	(250,1e+03]	Yes
960	960_1	51	Negative	9	40	40	40	2.65761	B.1.617.2	Delta	Second dose	(0,30]	Confirmed Positive	1	293	(250,1e+03]	Yes
960	960_1	52	Positive	10	32.94	35.43	34.185	4.26854	B.1.617.2	Delta	Second dose	(0,30]	Confirmed Positive	1	293	(250,1e+03]	Yes
960	960_1	53	Inconclusive	11	40	35.11	37.555	3.33495	B.1.617.2	Delta	Second dose	(0,30]	Confirmed Positive	1	293	(250,1e+03]	Yes
2299	2299_1	64	Inconclusive	0	40	38.25	39.125	2.90001	BA.1.1	Omicron	Boosted	(30,50]	Persistent Positive	1	800	(250,1e+03]	Yes
2299	2299_1	66	Positive	2	28.56	29.14	28.85	5.7465	BA.1.1	Omicron	Boosted	(30,50]	Persistent Positive	1	800	(250,1e+03]	Yes
2299	2299_1	67	Inconclusive	3	40	37.24	38.62	3.03991	BA.1.1	Omicron	Boosted	(30,50]	Persistent Positive	1	800	(250,1e+03]	Yes
2299	2299_1	68	Positive	4	29.46	30.06	29.76	5.4944	BA.1.1	Omicron	Boosted	(30,50]	Persistent Positive	1	800	(250,1e+03]	Yes
2299	2299_1	69	Positive	5	25.87	26.1	25.985	6.54019	BA.1.1	Omicron	Boosted	(30,50]	Persistent Positive	1	800	(250,1e+03]	Yes
2299	2299_1	70	Positive	6	29.4	30.22	29.81	5.48055	BA.1.1	Omicron	Boosted	(30,50]	Persistent Positive	1	800	(250,1e+03]	Yes
2299	2299_1	71	Positive	7	29.39	29.93	29.66	5.5221	BA.1.1	Omicron	Boosted	(30,50]	Persistent Positive	1	800	(250,1e+03]	Yes
2299	2299_1	72	Positive	8	34.42	36.79	35.605	3.87516	BA.1.1	Omicron	Boosted	(30,50]	Persistent Positive	1	800	(250,1e+03]	Yes
2299	2299_1	73	Positive	9	32.56	33.77	33.165	4.55111	BA.1.1	Omicron	Boosted	(30,50]	Persistent Positive	1	800	(250,1e+03]	Yes
2299	2299_1	74	Positive	10	32.08	33.85	32.965	4.60652	BA.1.1	Omicron	Boosted	(30,50]	Persistent Positive	1	800	(250,1e+03]	Yes
2299	2299_1	75	Positive	11	31.03	32.3	31.665	4.96666	BA.1.1	Omicron	Boosted	(30,50]	Persistent Positive	1	800	(250,1e+03]	Yes
2299	2299_1	76	Positive	12	33.25	37.23	35.24	3.97627	BA.1.1	Omicron	Boosted	(30,50]	Persistent Positive	1	800	(250,1e+03]	Yes
1956	1956_1	0	Negative	-11	40	40	40	2.65761	BA.1.1	Omicron	Second dose	(30,50]	Confirmed Positive	1	622	(250,1e+03]	No
1956	1956_1	1	Negative	-10	40	40	40	2.65761	BA.1.1	Omicron	Second dose	(30,50]	Confirmed Positive	1	622	(250,1e+03]	No
1956	1956_1	9	Negative	-2	40	40	40	2.65761	BA.1.1	Omicron	Second dose	(30,50]	Confirmed Positive	1	622	(250,1e+03]	No
1956	1956_1	10	Negative	-1	40	40	40	2.65761	BA.1.1	Omicron	Second dose	(30,50]	Confirmed Positive	1	622	(250,1e+03]	No
1956	1956_1	11	Positive	0	31.76	33.14	32.45	4.74919	BA.1.1	Omicron	Second dose	(30,50]	Confirmed Positive	1	622	(250,1e+03]	No
1956	1956_1	14	Positive	3	31.34	32.34	31.84	4.91818	BA.1.1	Omicron	Second dose	(30,50]	Confirmed Positive	1	622	(250,1e+03]	No
1956	1956_1	16	Positive	5	32.83	34.2	33.515	4.45415	BA.1.1	Omicron	Second dose	(30,50]	Confirmed Positive	1	622	(250,1e+03]	No
1956	1956_1	17	Positive	6	34.36	36.04	35.2	3.98735	BA.1.1	Omicron	Second dose	(30,50]	Confirmed Positive	1	622	(250,1e+03]	No
1956	1956_1	18	Positive	7	35.14	36.99	36.065	3.74772	BA.1.1	Omicron	Second dose	(30,50]	Confirmed Positive	1	622	(250,1e+03]	No
1956	1956_1	19	Positive	8	33.68	36.68	35.18	3.9929	BA.1.1	Omicron	Second dose	(30,50]	Confirmed Positive	1	622	(250,1e+03]	No
30	30_2	0	Negative	-12	40	40	40	2.65761	BA.1.1	Omicron	Second dose	(0,30]	Confirmed Reinfection	2	800	(250,1e+03]	Yes
30	30_2	1	Negative	-11	40	40	40	2.65761	BA.1.1	Omicron	Second dose	(0,30]	Confirmed Reinfection	2	800	(250,1e+03]	Yes
30	30_2	2	Negative	-10	40	40	40	2.65761	BA.1.1	Omicron	Second dose	(0,30]	Confirmed Reinfection	2	800	(250,1e+03]	Yes
30	30_2	3	Negative	-9	40	40	40	2.65761	BA.1.1	Omicron	Second dose	(0,30]	Confirmed Reinfection	2	800	(250,1e+03]	Yes
30	30_2	12	Positive	0	30.68	31.65	31.165	5.10517	BA.1.1	Omicron	Second dose	(0,30]	Confirmed Reinfection	2	800	(250,1e+03]	Yes
30	30_2	13	Positive	1	27.34	28.2	27.77	6.04569	BA.1.1	Omicron	Second dose	(0,30]	Confirmed Reinfection	2	800	(250,1e+03]	Yes
30	30_2	14	Positive	2	25.98	26.41	26.195	6.48201	BA.1.1	Omicron	Second dose	(0,30]	Confirmed Reinfection	2	800	(250,1e+03]	Yes
30	30_2	15	Positive	3	25.18	25.77	25.475	6.68147	BA.1.1	Omicron	Second dose	(0,30]	Confirmed Reinfection	2	800	(250,1e+03]	Yes
30	30_2	16	Positive	4	33.72	35.25	34.485	4.18543	BA.1.1	Omicron	Second dose	(0,30]	Confirmed Reinfection	2	800	(250,1e+03]	Yes
30	30_2	17	Inconclusive	5	40	37.47	38.735	3.00805	BA.1.1	Omicron	Second dose	(0,30]	Confirmed Reinfection	2	800	(250,1e+03]	Yes
30	30_2	18	Negative	6	40	40	40	2.65761	BA.1.1	Omicron	Second dose	(0,30]	Confirmed Reinfection	2	800	(250,1e+03]	Yes
30	30_2	19	Negative	7	40	40	40	2.65761	BA.1.1	Omicron	Second dose	(0,30]	Confirmed Reinfection	2	800	(250,1e+03]	Yes
30	30_2	20	Assumed Negative	8	40	40	40	2.65761	BA.1.1	Omicron	Second dose	(0,30]	Confirmed Reinfection	2	800	(250,1e+03]	Yes
30	30_2	21	Assumed Negative	9	40	40	40	2.65761	BA.1.1	Omicron	Second dose	(0,30]	Confirmed Reinfection	2	800	(250,1e+03]	Yes
30	30_2	22	Assumed Negative	10	40	40	40	2.65761	BA.1.1	Omicron	Second dose	(0,30]	Confirmed Reinfection	2	800	(250,1e+03]	Yes
30	30_2	23	Assumed Negative	11	40	40	40	2.65761	BA.1.1	Omicron	Second dose	(0,30]	Confirmed Reinfection	2	800	(250,1e+03]	Yes
30	30_2	24	Assumed Negative	12	40	40	40	2.65761	BA.1.1	Omicron	Second dose	(0,30]	Confirmed Reinfection	2	800	(250,1e+03]	Yes
30	30_2	25	Assumed Negative	13	40	40	40	2.65761	BA.1.1	Omicron	Second dose	(0,30]	Confirmed Reinfection	2	800	(250,1e+03]	Yes
30	30_2	26	Assumed Negative	14	40	40	40	2.65761	BA.1.1	Omicron	Second dose	(0,30]	Confirmed Reinfection	2	800	(250,1e+03]	Yes
30	30_2	27	Assumed Negative	15	40	40	40	2.65761	BA.1.1	Omicron	Second dose	(0,30]	Confirmed Reinfection	2	800	(250,1e+03]	Yes
30	30_2	28	Assumed Negative	16	40	40	40	2.65761	BA.1.1	Omicron	Second dose	(0,30]	Confirmed Reinfection	2	800	(250,1e+03]	Yes
30	30_2	29	Assumed Negative	17	40	40	40	2.65761	BA.1.1	Omicron	Second dose	(0,30]	Confirmed Reinfection	2	800	(250,1e+03]	Yes
30	30_2	30	Assumed Negative	18	40	40	40	2.65761	BA.1.1	Omicron	Second dose	(0,30]	Confirmed Reinfection	2	800	(250,1e+03]	Yes
30	30_2	31	Assumed Negative	19	40	40	40	2.65761	BA.1.1	Omicron	Second dose	(0,30]	Confirmed Reinfection	2	800	(250,1e+03]	Yes
30	30_2	32	Assumed Negative	20	40	40	40	2.65761	BA.1.1	Omicron	Second dose	(0,30]	Confirmed Reinfection	2	800	(250,1e+03]	Yes
30	30_2	33	Assumed Negative	21	40	40	40	2.65761	BA.1.1	Omicron	Second dose	(0,30]	Confirmed Reinfection	2	800	(250,1e+03]	Yes
30	30_2	34	Assumed Negative	22	40	40	40	2.65761	BA.1.1	Omicron	Second dose	(0,30]	Confirmed Reinfection	2	800	(250,1e+03]	Yes
30	30_2	35	Assumed Negative	23	40	40	40	2.65761	BA.1.1	Omicron	Second dose	(0,30]	Confirmed Reinfection	2	800	(250,1e+03]	Yes
30	30_2	36	Assumed Negative	24	40	40	40	2.65761	BA.1.1	Omicron	Second dose	(0,30]	Confirmed Reinfection	2	800	(250,1e+03]	Yes
30	30_2	37	Assumed Negative	25	40	40	40	2.65761	BA.1.1	Omicron	Second dose	(0,30]	Confirmed Reinfection	2	800	(250,1e+03]	Yes
30	30_2	38	Assumed Negative	26	40	40	40	2.65761	BA.1.1	Omicron	Second dose	(0,30]	Confirmed Reinfection	2	800	(250,1e+03]	Yes
30	30_2	39	Assumed Negative	27	40	40	40	2.65761	BA.1.1	Omicron	Second dose	(0,30]	Confirmed Reinfection	2	800	(250,1e+03]	Yes
30	30_2	40	Assumed Negative	28	40	40	40	2.65761	BA.1.1	Omicron	Second dose	(0,30]	Confirmed Reinfection	2	800	(250,1e+03]	Yes
30	30_2	41	Assumed Negative	29	40	40	40	2.65761	BA.1.1	Omicron	Second dose	(0,30]	Confirmed Reinfection	2	800	(250,1e+03]	Yes
30	30_2	42	Assumed Negative	30	40	40	40	2.65761	BA.1.1	Omicron	Second dose	(0,30]	Confirmed Reinfection	2	800	(250,1e+03]	Yes
30	30_2	43	Assumed Negative	31	40	40	40	2.65761	BA.1.1	Omicron	Second dose	(0,30]	Confirmed Reinfection	2	800	(250,1e+03]	Yes
30	30_2	44	Assumed Negative	32	40	40	40	2.65761	BA.1.1	Omicron	Second dose	(0,30]	Confirmed Reinfection	2	800	(250,1e+03]	Yes
30	30_2	45	Assumed Negative	33	40	40	40	2.65761	BA.1.1	Omicron	Second dose	(0,30]	Confirmed Reinfection	2	800	(250,1e+03]	Yes
30	30_2	46	Assumed Negative	34	40	40	40	2.65761	BA.1.1	Omicron	Second dose	(0,30]	Confirmed Reinfection	2	800	(250,1e+03]	Yes
30	30_2	47	Assumed Negative	35	40	40	40	2.65761	BA.1.1	Omicron	Second dose	(0,30]	Confirmed Reinfection	2	800	(250,1e+03]	Yes
30	30_2	48	Assumed Negative	36	40	40	40	2.65761	BA.1.1	Omicron	Second dose	(0,30]	Confirmed Reinfection	2	800	(250,1e+03]	Yes
30	30_2	49	Assumed Negative	37	40	40	40	2.65761	BA.1.1	Omicron	Second dose	(0,30]	Confirmed Reinfection	2	800	(250,1e+03]	Yes
30	30_2	50	Assumed Negative	38	40	40	40	2.65761	BA.1.1	Omicron	Second dose	(0,30]	Confirmed Reinfection	2	800	(250,1e+03]	Yes
30	30_2	51	Assumed Negative	39	40	40	40	2.65761	BA.1.1	Omicron	Second dose	(0,30]	Confirmed Reinfection	2	800	(250,1e+03]	Yes
30	30_2	52	Assumed Negative	40	40	40	40	2.65761	BA.1.1	Omicron	Second dose	(0,30]	Confirmed Reinfection	2	800	(250,1e+03]	Yes
30	30_2	53	Assumed Negative	41	40	40	40	2.65761	BA.1.1	Omicron	Second dose	(0,30]	Confirmed Reinfection	2	800	(250,1e+03]	Yes
30	30_2	54	Assumed Negative	42	40	40	40	2.65761	BA.1.1	Omicron	Second dose	(0,30]	Confirmed Reinfection	2	800	(250,1e+03]	Yes
30	30_2	55	Assumed Negative	43	40	40	40	2.65761	BA.1.1	Omicron	Second dose	(0,30]	Confirmed Reinfection	2	800	(250,1e+03]	Yes
30	30_2	56	Assumed Negative	44	40	40	40	2.65761	BA.1.1	Omicron	Second dose	(0,30]	Confirmed Reinfection	2	800	(250,1e+03]	Yes
30	30_2	57	Assumed Negative	45	40	40	40	2.65761	BA.1.1	Omicron	Second dose	(0,30]	Confirmed Reinfection	2	800	(250,1e+03]	Yes
30	30_2	58	Assumed Negative	46	40	40	40	2.65761	BA.1.1	Omicron	Second dose	(0,30]	Confirmed Reinfection	2	800	(250,1e+03]	Yes
30	30_2	59	Assumed Negative	47	40	40	40	2.65761	BA.1.1	Omicron	Second dose	(0,30]	Confirmed Reinfection	2	800	(250,1e+03]	Yes
30	30_2	60	Assumed Negative	48	40	40	40	2.65761	BA.1.1	Omicron	Second dose	(0,30]	Confirmed Reinfection	2	800	(250,1e+03]	Yes
30	30_2	61	Assumed Negative	49	40	40	40	2.65761	BA.1.1	Omicron	Second dose	(0,30]	Confirmed Reinfection	2	800	(250,1e+03]	Yes
30	30_2	62	Assumed Negative	50	40	40	40	2.65761	BA.1.1	Omicron	Second dose	(0,30]	Confirmed Reinfection	2	800	(250,1e+03]	Yes
398	398_2	205	Positive	0	24.78	25.26	25.02	6.80752	BA.1	Omicron	Boosted	(0,30]	Confirmed Reinfection	2	272	(250,1e+03]	No
398	398_2	206	Positive	1	24.12	24.48	24.3	7.00698	BA.1	Omicron	Boosted	(0,30]	Confirmed Reinfection	2	272	(250,1e+03]	No
398	398_2	207	Positive	2	24.42	25.12	24.77	6.87678	BA.1	Omicron	Boosted	(0,30]	Confirmed Reinfection	2	272	(250,1e+03]	No
398	398_2	208	Positive	3	24.65	25.26	24.955	6.82553	BA.1	Omicron	Boosted	(0,30]	Confirmed Reinfection	2	272	(250,1e+03]	No
398	398_2	209	Positive	4	23.02	23.41	23.215	7.30756	BA.1	Omicron	Boosted	(0,30]	Confirmed Reinfection	2	272	(250,1e+03]	No
398	398_2	210	Positive	5	25.55	26.09	25.82	6.5859	BA.1	Omicron	Boosted	(0,30]	Confirmed Reinfection	2	272	(250,1e+03]	No
398	398_2	211	Positive	6	31.03	32.44	31.735	4.94726	BA.1	Omicron	Boosted	(0,30]	Confirmed Reinfection	2	272	(250,1e+03]	No
398	398_2	212	Positive	7	32.39	34.35	33.37	4.49432	BA.1	Omicron	Boosted	(0,30]	Confirmed Reinfection	2	272	(250,1e+03]	No
398	398_2	213	Positive	8	33.15	35.85	34.5	4.18128	BA.1	Omicron	Boosted	(0,30]	Confirmed Reinfection	2	272	(250,1e+03]	No
398	398_2	214	Inconclusive	9	40	36.18	38.09	3.18674	BA.1	Omicron	Boosted	(0,30]	Confirmed Reinfection	2	272	(250,1e+03]	No
398	398_2	215	Negative	10	40	40	40	2.65761	BA.1	Omicron	Boosted	(0,30]	Confirmed Reinfection	2	272	(250,1e+03]	No
398	398_2	216	Assumed Negative	11	40	40	40	2.65761	BA.1	Omicron	Boosted	(0,30]	Confirmed Reinfection	2	272	(250,1e+03]	No
398	398_2	217	Assumed Negative	12	40	40	40	2.65761	BA.1	Omicron	Boosted	(0,30]	Confirmed Reinfection	2	272	(250,1e+03]	No
398	398_2	218	Assumed Negative	13	40	40	40	2.65761	BA.1	Omicron	Boosted	(0,30]	Confirmed Reinfection	2	272	(250,1e+03]	No
398	398_2	219	Assumed Negative	14	40	40	40	2.65761	BA.1	Omicron	Boosted	(0,30]	Confirmed Reinfection	2	272	(250,1e+03]	No
398	398_2	220	Assumed Negative	15	40	40	40	2.65761	BA.1	Omicron	Boosted	(0,30]	Confirmed Reinfection	2	272	(250,1e+03]	No
398	398_2	221	Assumed Negative	16	40	40	40	2.65761	BA.1	Omicron	Boosted	(0,30]	Confirmed Reinfection	2	272	(250,1e+03]	No
398	398_2	222	Assumed Negative	17	40	40	40	2.65761	BA.1	Omicron	Boosted	(0,30]	Confirmed Reinfection	2	272	(250,1e+03]	No
398	398_2	223	Assumed Negative	18	40	40	40	2.65761	BA.1	Omicron	Boosted	(0,30]	Confirmed Reinfection	2	272	(250,1e+03]	No
398	398_2	224	Assumed Negative	19	40	40	40	2.65761	BA.1	Omicron	Boosted	(0,30]	Confirmed Reinfection	2	272	(250,1e+03]	No
398	398_2	225	Assumed Negative	20	40	40	40	2.65761	BA.1	Omicron	Boosted	(0,30]	Confirmed Reinfection	2	272	(250,1e+03]	No
398	398_2	226	Assumed Negative	21	40	40	40	2.65761	BA.1	Omicron	Boosted	(0,30]	Confirmed Reinfection	2	272	(250,1e+03]	No
398	398_2	227	Assumed Negative	22	40	40	40	2.65761	BA.1	Omicron	Boosted	(0,30]	Confirmed Reinfection	2	272	(250,1e+03]	No
398	398_2	228	Assumed Negative	23	40	40	40	2.65761	BA.1	Omicron	Boosted	(0,30]	Confirmed Reinfection	2	272	(250,1e+03]	No
398	398_2	229	Assumed Negative	24	40	40	40	2.65761	BA.1	Omicron	Boosted	(0,30]	Confirmed Reinfection	2	272	(250,1e+03]	No
398	398_2	230	Assumed Negative	25	40	40	40	2.65761	BA.1	Omicron	Boosted	(0,30]	Confirmed Reinfection	2	272	(250,1e+03]	No
398	398_2	231	Assumed Negative	26	40	40	40	2.65761	BA.1	Omicron	Boosted	(0,30]	Confirmed Reinfection	2	272	(250,1e+03]	No
398	398_2	232	Assumed Negative	27	40	40	40	2.65761	BA.1	Omicron	Boosted	(0,30]	Confirmed Reinfection	2	272	(250,1e+03]	No
398	398_2	233	Assumed Negative	28	40	40	40	2.65761	BA.1	Omicron	Boosted	(0,30]	Confirmed Reinfection	2	272	(250,1e+03]	No
398	398_2	234	Assumed Negative	29	40	40	40	2.65761	BA.1	Omicron	Boosted	(0,30]	Confirmed Reinfection	2	272	(250,1e+03]	No
398	398_2	235	Assumed Negative	30	40	40	40	2.65761	BA.1	Omicron	Boosted	(0,30]	Confirmed Reinfection	2	272	(250,1e+03]	No
398	398_2	236	Assumed Negative	31	40	40	40	2.65761	BA.1	Omicron	Boosted	(0,30]	Confirmed Reinfection	2	272	(250,1e+03]	No
398	398_2	237	Assumed Negative	32	40	40	40	2.65761	BA.1	Omicron	Boosted	(0,30]	Confirmed Reinfection	2	272	(250,1e+03]	No
398	398_2	238	Assumed Negative	33	40	40	40	2.65761	BA.1	Omicron	Boosted	(0,30]	Confirmed Reinfection	2	272	(250,1e+03]	No
398	398_2	239	Assumed Negative	34	40	40	40	2.65761	BA.1	Omicron	Boosted	(0,30]	Confirmed Reinfection	2	272	(250,1e+03]	No
398	398_2	240	Assumed Negative	35	40	40	40	2.65761	BA.1	Omicron	Boosted	(0,30]	Confirmed Reinfection	2	272	(250,1e+03]	No
398	398_2	241	Assumed Negative	36	40	40	40	2.65761	BA.1	Omicron	Boosted	(0,30]	Confirmed Reinfection	2	272	(250,1e+03]	No
398	398_2	242	Assumed Negative	37	40	40	40	2.65761	BA.1	Omicron	Boosted	(0,30]	Confirmed Reinfection	2	272	(250,1e+03]	No
398	398_2	243	Assumed Negative	38	40	40	40	2.65761	BA.1	Omicron	Boosted	(0,30]	Confirmed Reinfection	2	272	(250,1e+03]	No
398	398_2	244	Assumed Negative	39	40	40	40	2.65761	BA.1	Omicron	Boosted	(0,30]	Confirmed Reinfection	2	272	(250,1e+03]	No
398	398_2	245	Assumed Negative	40	40	40	40	2.65761	BA.1	Omicron	Boosted	(0,30]	Confirmed Reinfection	2	272	(250,1e+03]	No
398	398_2	246	Assumed Negative	41	40	40	40	2.65761	BA.1	Omicron	Boosted	(0,30]	Confirmed Reinfection	2	272	(250,1e+03]	No
398	398_2	247	Assumed Negative	42	40	40	40	2.65761	BA.1	Omicron	Boosted	(0,30]	Confirmed Reinfection	2	272	(250,1e+03]	No
398	398_2	248	Assumed Negative	43	40	40	40	2.65761	BA.1	Omicron	Boosted	(0,30]	Confirmed Reinfection	2	272	(250,1e+03]	No
398	398_2	249	Assumed Negative	44	40	40	40	2.65761	BA.1	Omicron	Boosted	(0,30]	Confirmed Reinfection	2	272	(250,1e+03]	No
398	398_2	250	Assumed Negative	45	40	40	40	2.65761	BA.1	Omicron	Boosted	(0,30]	Confirmed Reinfection	2	272	(250,1e+03]	No
143	143_1	0	Negative	-9	40	40	40	2.65761	None	Other	Unvaccinated	(50,100]	Confirmed Positive	1			Unknown
143	143_1	5	Negative	-4	40	40	40	2.65761	None	Other	Unvaccinated	(50,100]	Confirmed Positive	1			Unknown
143	143_1	7	Negative	-2	40	40	40	2.65761	None	Other	Unvaccinated	(50,100]	Confirmed Positive	1			Unknown
143	143_1	9	Positive	0	30.51	31.29	30.9	5.17858	None	Other	Unvaccinated	(50,100]	Confirmed Positive	1			Unknown
143	143_1	11	Positive	2	23.6	24.07	23.835	7.1358	None	Other	Unvaccinated	(50,100]	Confirmed Positive	1			Unknown
143	143_1	21	Negative	12	40	40	40	2.65761	None	Other	Unvaccinated	(50,100]	Confirmed Positive	1			Unknown
143	143_1	23	Positive	14	35.05	37.87	36.46	3.6383	None	Other	Unvaccinated	(50,100]	Confirmed Positive	1			Unknown
143	143_1	25	Positive	16	36.47	40	38.235	3.14657	None	Other	Unvaccinated	(50,100]	Confirmed Positive	1			Unknown
143	143_1	28	Negative	19	40	40	40	2.65761	None	Other	Unvaccinated	(50,100]	Confirmed Positive	1			Unknown
143	143_1	30	Negative	21	40	40	40	2.65761	None	Other	Unvaccinated	(50,100]	Confirmed Positive	1			Unknown
143	143_1	32	Negative	23	40	40	40	2.65761	None	Other	Unvaccinated	(50,100]	Confirmed Positive	1			Unknown
143	143_1	35	Negative	26	40	40	40	2.65761	None	Other	Unvaccinated	(50,100]	Confirmed Positive	1			Unknown
143	143_1	37	Negative	28	40	40	40	2.65761	None	Other	Unvaccinated	(50,100]	Confirmed Positive	1			Unknown
143	143_1	39	Negative	30	40	40	40	2.65761	None	Other	Unvaccinated	(50,100]	Confirmed Positive	1			Unknown
143	143_1	42	Negative	33	40	40	40	2.65761	None	Other	Unvaccinated	(50,100]	Confirmed Positive	1			Unknown
143	143_1	44	Negative	35	40	40	40	2.65761	None	Other	Unvaccinated	(50,100]	Confirmed Positive	1			Unknown
143	143_1	46	Negative	37	40	40	40	2.65761	None	Other	Unvaccinated	(50,100]	Confirmed Positive	1			Unknown
143	143_1	49	Negative	40	40	40	40	2.65761	None	Other	Unvaccinated	(50,100]	Confirmed Positive	1			Unknown
143	143_1	51	Negative	42	40	40	40	2.65761	None	Other	Unvaccinated	(50,100]	Confirmed Positive	1			Unknown
143	143_1	53	Negative	44	40	40	40	2.65761	None	Other	Unvaccinated	(50,100]	Confirmed Positive	1			Unknown
143	143_1	56	Negative	47	40	40	40	2.65761	None	Other	Unvaccinated	(50,100]	Confirmed Positive	1			Unknown
143	143_1	58	Negative	49	40	40	40	2.65761	None	Other	Unvaccinated	(50,100]	Confirmed Positive	1			Unknown
143	143_1	59	Negative	50	40	40	40	2.65761	None	Other	Unvaccinated	(50,100]	Confirmed Positive	1			Unknown
2618	2618_1	0	Negative	-6	40	40	40	2.65761	AY.25.1	Delta	Second dose	(30,50]	Confirmed Positive	1	13	(-1,125]	No
2618	2618_1	1	Negative	-5	40	40	40	2.65761	AY.25.1	Delta	Second dose	(30,50]	Confirmed Positive	1	13	(-1,125]	No
2618	2618_1	3	Negative	-3	40	40	40	2.65761	AY.25.1	Delta	Second dose	(30,50]	Confirmed Positive	1	13	(-1,125]	No
2618	2618_1	4	Negative	-2	40	40	40	2.65761	AY.25.1	Delta	Second dose	(30,50]	Confirmed Positive	1	13	(-1,125]	No
2618	2618_1	6	Positive	0	29.66	30.88	30.27	5.35311	AY.25.1	Delta	Second dose	(30,50]	Confirmed Positive	1	13	(-1,125]	No
2618	2618_1	7	Positive	1	33.58	35.22	34.4	4.20898	AY.25.1	Delta	Second dose	(30,50]	Confirmed Positive	1	13	(-1,125]	No
2618	2618_1	8	Positive	2	28.18	29.08	28.63	5.80744	AY.25.1	Delta	Second dose	(30,50]	Confirmed Positive	1	13	(-1,125]	No
2618	2618_1	9	Positive	3	23.24	23.97	23.605	7.19952	AY.25.1	Delta	Second dose	(30,50]	Confirmed Positive	1	13	(-1,125]	No
2618	2618_1	10	Positive	4	23.13	23.77	23.45	7.24246	AY.25.1	Delta	Second dose	(30,50]	Confirmed Positive	1	13	(-1,125]	No
2618	2618_1	11	Positive	5	20.77	21.64	21.205	7.86439	AY.25.1	Delta	Second dose	(30,50]	Confirmed Positive	1	13	(-1,125]	No
2618	2618_1	12	Positive	6	30.21	31.49	30.85	5.19244	AY.25.1	Delta	Second dose	(30,50]	Confirmed Positive	1	13	(-1,125]	No
2618	2618_1	13	Positive	7	28.95	29.91	29.43	5.58582	AY.25.1	Delta	Second dose	(30,50]	Confirmed Positive	1	13	(-1,125]	No
2618	2618_1	14	Positive	8	29.84	31.22	30.53	5.28109	AY.25.1	Delta	Second dose	(30,50]	Confirmed Positive	1	13	(-1,125]	No
2618	2618_1	15	Positive	9	31.14	34.06	32.6	4.70763	AY.25.1	Delta	Second dose	(30,50]	Confirmed Positive	1	13	(-1,125]	No
2618	2618_1	16	Negative	10	40	40	40	2.65761	AY.25.1	Delta	Second dose	(30,50]	Confirmed Positive	1	13	(-1,125]	No
2618	2618_1	17	Assumed Negative	11	40	40	40	2.65761	AY.25.1	Delta	Second dose	(30,50]	Confirmed Positive	1	13	(-1,125]	No
2618	2618_1	18	Assumed Negative	12	40	40	40	2.65761	AY.25.1	Delta	Second dose	(30,50]	Confirmed Positive	1	13	(-1,125]	No
2618	2618_1	19	Assumed Negative	13	40	40	40	2.65761	AY.25.1	Delta	Second dose	(30,50]	Confirmed Positive	1	13	(-1,125]	No
2618	2618_1	20	Assumed Negative	14	40	40	40	2.65761	AY.25.1	Delta	Second dose	(30,50]	Confirmed Positive	1	13	(-1,125]	No
2618	2618_1	21	Assumed Negative	15	40	40	40	2.65761	AY.25.1	Delta	Second dose	(30,50]	Confirmed Positive	1	13	(-1,125]	No
2618	2618_1	22	Assumed Negative	16	40	40	40	2.65761	AY.25.1	Delta	Second dose	(30,50]	Confirmed Positive	1	13	(-1,125]	No
2618	2618_1	23	Assumed Negative	17	40	40	40	2.65761	AY.25.1	Delta	Second dose	(30,50]	Confirmed Positive	1	13	(-1,125]	No
2618	2618_1	24	Assumed Negative	18	40	40	40	2.65761	AY.25.1	Delta	Second dose	(30,50]	Confirmed Positive	1	13	(-1,125]	No
2618	2618_1	25	Assumed Negative	19	40	40	40	2.65761	AY.25.1	Delta	Second dose	(30,50]	Confirmed Positive	1	13	(-1,125]	No
2618	2618_1	26	Assumed Negative	20	40	40	40	2.65761	AY.25.1	Delta	Second dose	(30,50]	Confirmed Positive	1	13	(-1,125]	No
2618	2618_1	27	Assumed Negative	21	40	40	40	2.65761	AY.25.1	Delta	Second dose	(30,50]	Confirmed Positive	1	13	(-1,125]	No
2618	2618_1	28	Assumed Negative	22	40	40	40	2.65761	AY.25.1	Delta	Second dose	(30,50]	Confirmed Positive	1	13	(-1,125]	No
2618	2618_1	29	Assumed Negative	23	40	40	40	2.65761	AY.25.1	Delta	Second dose	(30,50]	Confirmed Positive	1	13	(-1,125]	No
2618	2618_1	30	Assumed Negative	24	40	40	40	2.65761	AY.25.1	Delta	Second dose	(30,50]	Confirmed Positive	1	13	(-1,125]	No
2618	2618_1	31	Assumed Negative	25	40	40	40	2.65761	AY.25.1	Delta	Second dose	(30,50]	Confirmed Positive	1	13	(-1,125]	No
2618	2618_1	32	Assumed Negative	26	40	40	40	2.65761	AY.25.1	Delta	Second dose	(30,50]	Confirmed Positive	1	13	(-1,125]	No
2618	2618_1	33	Assumed Negative	27	40	40	40	2.65761	AY.25.1	Delta	Second dose	(30,50]	Confirmed Positive	1	13	(-1,125]	No
2618	2618_1	34	Assumed Negative	28	40	40	40	2.65761	AY.25.1	Delta	Second dose	(30,50]	Confirmed Positive	1	13	(-1,125]	No
2618	2618_1	35	Assumed Negative	29	40	40	40	2.65761	AY.25.1	Delta	Second dose	(30,50]	Confirmed Positive	1	13	(-1,125]	No
2618	2618_1	36	Assumed Negative	30	40	40	40	2.65761	AY.25.1	Delta	Second dose	(30,50]	Confirmed Positive	1	13	(-1,125]	No
2618	2618_1	37	Assumed Negative	31	40	40	40	2.65761	AY.25.1	Delta	Second dose	(30,50]	Confirmed Positive	1	13	(-1,125]	No
2618	2618_1	38	Assumed Negative	32	40	40	40	2.65761	AY.25.1	Delta	Second dose	(30,50]	Confirmed Positive	1	13	(-1,125]	No
2618	2618_1	39	Assumed Negative	33	40	40	40	2.65761	AY.25.1	Delta	Second dose	(30,50]	Confirmed Positive	1	13	(-1,125]	No
2618	2618_1	40	Assumed Negative	34	40	40	40	2.65761	AY.25.1	Delta	Second dose	(30,50]	Confirmed Positive	1	13	(-1,125]	No
2618	2618_1	41	Assumed Negative	35	40	40	40	2.65761	AY.25.1	Delta	Second dose	(30,50]	Confirmed Positive	1	13	(-1,125]	No
2618	2618_1	42	Assumed Negative	36	40	40	40	2.65761	AY.25.1	Delta	Second dose	(30,50]	Confirmed Positive	1	13	(-1,125]	No
2618	2618_1	43	Assumed Negative	37	40	40	40	2.65761	AY.25.1	Delta	Second dose	(30,50]	Confirmed Positive	1	13	(-1,125]	No
2618	2618_1	44	Assumed Negative	38	40	40	40	2.65761	AY.25.1	Delta	Second dose	(30,50]	Confirmed Positive	1	13	(-1,125]	No
2618	2618_1	45	Assumed Negative	39	40	40	40	2.65761	AY.25.1	Delta	Second dose	(30,50]	Confirmed Positive	1	13	(-1,125]	No
2618	2618_1	46	Assumed Negative	40	40	40	40	2.65761	AY.25.1	Delta	Second dose	(30,50]	Confirmed Positive	1	13	(-1,125]	No
2618	2618_1	47	Assumed Negative	41	40	40	40	2.65761	AY.25.1	Delta	Second dose	(30,50]	Confirmed Positive	1	13	(-1,125]	No
2618	2618_1	48	Assumed Negative	42	40	40	40	2.65761	AY.25.1	Delta	Second dose	(30,50]	Confirmed Positive	1	13	(-1,125]	No
2618	2618_1	49	Assumed Negative	43	40	40	40	2.65761	AY.25.1	Delta	Second dose	(30,50]	Confirmed Positive	1	13	(-1,125]	No
2618	2618_1	50	Assumed Negative	44	40	40	40	2.65761	AY.25.1	Delta	Second dose	(30,50]	Confirmed Positive	1	13	(-1,125]	No
2618	2618_1	51	Assumed Negative	45	40	40	40	2.65761	AY.25.1	Delta	Second dose	(30,50]	Confirmed Positive	1	13	(-1,125]	No
2618	2618_1	52	Assumed Negative	46	40	40	40	2.65761	AY.25.1	Delta	Second dose	(30,50]	Confirmed Positive	1	13	(-1,125]	No
2618	2618_1	53	Assumed Negative	47	40	40	40	2.65761	AY.25.1	Delta	Second dose	(30,50]	Confirmed Positive	1	13	(-1,125]	No
2618	2618_1	54	Assumed Negative	48	40	40	40	2.65761	AY.25.1	Delta	Second dose	(30,50]	Confirmed Positive	1	13	(-1,125]	No
2618	2618_1	55	Assumed Negative	49	40	40	40	2.65761	AY.25.1	Delta	Second dose	(30,50]	Confirmed Positive	1	13	(-1,125]	No
2618	2618_1	56	Assumed Negative	50	40	40	40	2.65761	AY.25.1	Delta	Second dose	(30,50]	Confirmed Positive	1	13	(-1,125]	No
951	951_1	63	Inconclusive	0	40	36.8	38.4	3.10086	BA.1.1	Omicron	Boosted	(30,50]	Confirmed Positive	1	150	(125,250]	Yes
951	951_1	64	Positive	1	23.19	23.61	23.4	7.25631	BA.1.1	Omicron	Boosted	(30,50]	Confirmed Positive	1	150	(125,250]	Yes
951	951_1	66	Positive	3	25.04	25.35	25.195	6.75904	BA.1.1	Omicron	Boosted	(30,50]	Confirmed Positive	1	150	(125,250]	Yes
951	951_1	67	Positive	4	26.07	26.54	26.305	6.45154	BA.1.1	Omicron	Boosted	(30,50]	Confirmed Positive	1	150	(125,250]	Yes
951	951_1	68	Positive	5	29.82	30.75	30.285	5.34896	BA.1.1	Omicron	Boosted	(30,50]	Confirmed Positive	1	150	(125,250]	Yes
951	951_1	69	Positive	6	29.67	30.61	30.14	5.38913	BA.1.1	Omicron	Boosted	(30,50]	Confirmed Positive	1	150	(125,250]	Yes
951	951_1	70	Positive	7	28	28.71	28.355	5.88363	BA.1.1	Omicron	Boosted	(30,50]	Confirmed Positive	1	150	(125,250]	Yes
951	951_1	71	Positive	8	22.77	23.11	22.94	7.38375	BA.1.1	Omicron	Boosted	(30,50]	Confirmed Positive	1	150	(125,250]	Yes
951	951_1	72	Positive	9	25.49	25.8	25.645	6.63438	BA.1.1	Omicron	Boosted	(30,50]	Confirmed Positive	1	150	(125,250]	Yes
951	951_1	73	Positive	10	26.35	26.68	26.515	6.39336	BA.1.1	Omicron	Boosted	(30,50]	Confirmed Positive	1	150	(125,250]	Yes
951	951_1	74	Positive	11	26.42	26.6	26.51	6.39475	BA.1.1	Omicron	Boosted	(30,50]	Confirmed Positive	1	150	(125,250]	Yes
951	951_1	75	Positive	12	31.56	32.86	32.21	4.81568	BA.1.1	Omicron	Boosted	(30,50]	Confirmed Positive	1	150	(125,250]	Yes
645	645_1	0	Negative	-4	40	40	40	2.65761	None	Omicron	Boosted	(30,50]	Persistent Positive	1	191	(125,250]	Yes
645	645_1	1	Negative	-3	40	40	40	2.65761	None	Omicron	Boosted	(30,50]	Persistent Positive	1	191	(125,250]	Yes
645	645_1	2	Negative	-2	40	40	40	2.65761	None	Omicron	Boosted	(30,50]	Persistent Positive	1	191	(125,250]	Yes
645	645_1	3	Negative	-1	40	40	40	2.65761	None	Omicron	Boosted	(30,50]	Persistent Positive	1	191	(125,250]	Yes
645	645_1	4	Positive	0	32.76	34.39	33.575	4.43753	None	Omicron	Boosted	(30,50]	Persistent Positive	1	191	(125,250]	Yes
645	645_1	5	Positive	1	31.71	32.7	32.205	4.81706	None	Omicron	Boosted	(30,50]	Persistent Positive	1	191	(125,250]	Yes
645	645_1	7	Positive	3	28.67	29.5	29.085	5.68139	None	Omicron	Boosted	(30,50]	Persistent Positive	1	191	(125,250]	Yes
645	645_1	8	Positive	4	27.06	27.55	27.305	6.17451	None	Omicron	Boosted	(30,50]	Persistent Positive	1	191	(125,250]	Yes
645	645_1	9	Positive	5	28.35	29	28.675	5.79498	None	Omicron	Boosted	(30,50]	Persistent Positive	1	191	(125,250]	Yes
645	645_1	10	Positive	6	31.3	32.19	31.745	4.94449	None	Omicron	Boosted	(30,50]	Persistent Positive	1	191	(125,250]	Yes
645	645_1	11	Positive	7	31.94	33.28	32.61	4.70486	None	Omicron	Boosted	(30,50]	Persistent Positive	1	191	(125,250]	Yes
645	645_1	12	Positive	8	33.5	35	34.25	4.25053	None	Omicron	Boosted	(30,50]	Persistent Positive	1	191	(125,250]	Yes
645	645_1	13	Positive	9	31.5	32.65	32.075	4.85307	None	Omicron	Boosted	(30,50]	Persistent Positive	1	191	(125,250]	Yes
645	645_1	14	Positive	10	33.59	37.74	35.665	3.85854	None	Omicron	Boosted	(30,50]	Persistent Positive	1	191	(125,250]	Yes
645	645_1	15	Positive	11	32.71	35.15	33.93	4.33918	None	Omicron	Boosted	(30,50]	Persistent Positive	1	191	(125,250]	Yes
90	90_1	0	Negative	-6	40	40	40	2.65761	B.1.1.7	Alpha	Unvaccinated	(0,30]	Confirmed Positive	1			Unknown
90	90_1	2	Negative	-4	40	40	40	2.65761	B.1.1.7	Alpha	Unvaccinated	(0,30]	Confirmed Positive	1			Unknown
90	90_1	4	Negative	-2	40	40	40	2.65761	B.1.1.7	Alpha	Unvaccinated	(0,30]	Confirmed Positive	1			Unknown
90	90_1	5	Negative	-1	40	40	40	2.65761	B.1.1.7	Alpha	Unvaccinated	(0,30]	Confirmed Positive	1			Unknown
90	90_1	6	Positive	0	24.31	24.84	24.575	6.9308	B.1.1.7	Alpha	Unvaccinated	(0,30]	Confirmed Positive	1			Unknown
90	90_1	7	Positive	1	17.83	18.25	18.04	8.74119	B.1.1.7	Alpha	Unvaccinated	(0,30]	Confirmed Positive	1			Unknown
90	90_1	8	Positive	2	25	25.11	25.055	6.79783	B.1.1.7	Alpha	Unvaccinated	(0,30]	Confirmed Positive	1			Unknown
90	90_1	10	Positive	4	25.13	25.18	25.155	6.77012	B.1.1.7	Alpha	Unvaccinated	(0,30]	Confirmed Positive	1			Unknown
90	90_1	12	Positive	6	25.45	25.65	25.55	6.6607	B.1.1.7	Alpha	Unvaccinated	(0,30]	Confirmed Positive	1			Unknown
90	90_1	14	Positive	8	33.06	33.77	33.415	4.48185	B.1.1.7	Alpha	Unvaccinated	(0,30]	Confirmed Positive	1			Unknown
90	90_1	15	Positive	9	29.29	30.1	29.695	5.51241	B.1.1.7	Alpha	Unvaccinated	(0,30]	Confirmed Positive	1			Unknown
90	90_1	16	Positive	10	34.82	36.61	35.715	3.84468	B.1.1.7	Alpha	Unvaccinated	(0,30]	Confirmed Positive	1			Unknown
90	90_1	17	Positive	11	35.47	40	37.735	3.28508	B.1.1.7	Alpha	Unvaccinated	(0,30]	Confirmed Positive	1			Unknown
90	90_1	18	Positive	12	34.09	34.76	34.425	4.20205	B.1.1.7	Alpha	Unvaccinated	(0,30]	Confirmed Positive	1			Unknown
90	90_1	19	Negative	13	40	40	40	2.65761	B.1.1.7	Alpha	Unvaccinated	(0,30]	Confirmed Positive	1			Unknown
90	90_1	20	Inconclusive	14	40	37.63	38.815	2.98589	B.1.1.7	Alpha	Unvaccinated	(0,30]	Confirmed Positive	1			Unknown
90	90_1	21	Negative	15	40	40	40	2.65761	B.1.1.7	Alpha	Unvaccinated	(0,30]	Confirmed Positive	1			Unknown
90	90_1	23	Negative	17	40	40	40	2.65761	B.1.1.7	Alpha	Unvaccinated	(0,30]	Confirmed Positive	1			Unknown
90	90_1	25	Negative	19	40	40	40	2.65761	B.1.1.7	Alpha	Unvaccinated	(0,30]	Confirmed Positive	1			Unknown
90	90_1	26	Negative	20	40	40	40	2.65761	B.1.1.7	Alpha	Unvaccinated	(0,30]	Confirmed Positive	1			Unknown
90	90_1	28	Negative	22	40	40	40	2.65761	B.1.1.7	Alpha	Unvaccinated	(0,30]	Confirmed Positive	1			Unknown
90	90_1	30	Negative	24	40	40	40	2.65761	B.1.1.7	Alpha	Unvaccinated	(0,30]	Confirmed Positive	1			Unknown
90	90_1	31	Positive	25	35.53	40	37.765	3.27677	B.1.1.7	Alpha	Unvaccinated	(0,30]	Confirmed Positive	1			Unknown
90	90_1	33	Negative	27	40	40	40	2.65761	B.1.1.7	Alpha	Unvaccinated	(0,30]	Confirmed Positive	1			Unknown
90	90_1	34	Positive	28	34.42	35.38	34.9	4.07046	B.1.1.7	Alpha	Unvaccinated	(0,30]	Confirmed Positive	1			Unknown
90	90_1	44	Negative	38	40	40	40	2.65761	B.1.1.7	Alpha	Unvaccinated	(0,30]	Confirmed Positive	1			Unknown
90	90_1	45	Negative	39	40	40	40	2.65761	B.1.1.7	Alpha	Unvaccinated	(0,30]	Confirmed Positive	1			Unknown
90	90_1	47	Negative	41	40	40	40	2.65761	B.1.1.7	Alpha	Unvaccinated	(0,30]	Confirmed Positive	1			Unknown
90	90_1	48	Negative	42	40	40	40	2.65761	B.1.1.7	Alpha	Unvaccinated	(0,30]	Confirmed Positive	1			Unknown
90	90_1	50	Negative	44	40	40	40	2.65761	B.1.1.7	Alpha	Unvaccinated	(0,30]	Confirmed Positive	1			Unknown
90	90_1	51	Negative	45	40	40	40	2.65761	B.1.1.7	Alpha	Unvaccinated	(0,30]	Confirmed Positive	1			Unknown
90	90_1	52	Negative	46	40	40	40	2.65761	B.1.1.7	Alpha	Unvaccinated	(0,30]	Confirmed Positive	1			Unknown
90	90_1	53	Negative	47	40	40	40	2.65761	B.1.1.7	Alpha	Unvaccinated	(0,30]	Confirmed Positive	1			Unknown
90	90_1	54	Negative	48	40	40	40	2.65761	B.1.1.7	Alpha	Unvaccinated	(0,30]	Confirmed Positive	1			Unknown
90	90_1	55	Negative	49	40	40	40	2.65761	B.1.1.7	Alpha	Unvaccinated	(0,30]	Confirmed Positive	1			Unknown
90	90_1	56	Negative	50	40	40	40	2.65761	B.1.1.7	Alpha	Unvaccinated	(0,30]	Confirmed Positive	1			Unknown
1058	1058_1	0	Negative	-7	40	40	40	2.65761	BA.1	Omicron	Boosted	(50,100]	Confirmed Positive	1	323	(250,1e+03]	No
1058	1058_1	1	Negative	-6	40	40	40	2.65761	BA.1	Omicron	Boosted	(50,100]	Confirmed Positive	1	323	(250,1e+03]	No
1058	1058_1	2	Negative	-5	40	40	40	2.65761	BA.1	Omicron	Boosted	(50,100]	Confirmed Positive	1	323	(250,1e+03]	No
1058	1058_1	3	Negative	-4	40	40	40	2.65761	BA.1	Omicron	Boosted	(50,100]	Confirmed Positive	1	323	(250,1e+03]	No
1058	1058_1	7	Inconclusive	0	40	38.02	39.01	2.93187	BA.1	Omicron	Boosted	(50,100]	Confirmed Positive	1	323	(250,1e+03]	No
1058	1058_1	8	Positive	1	33.36	34.97	34.165	4.27408	BA.1	Omicron	Boosted	(50,100]	Confirmed Positive	1	323	(250,1e+03]	No
1058	1058_1	9	Positive	2	23.43	23.71	23.57	7.20922	BA.1	Omicron	Boosted	(50,100]	Confirmed Positive	1	323	(250,1e+03]	No
1058	1058_1	10	Positive	3	25.89	26.17	26.03	6.52772	BA.1	Omicron	Boosted	(50,100]	Confirmed Positive	1	323	(250,1e+03]	No
1058	1058_1	11	Positive	4	27.69	28.27	27.98	5.98751	BA.1	Omicron	Boosted	(50,100]	Confirmed Positive	1	323	(250,1e+03]	No
1058	1058_1	12	Positive	5	26.32	26.67	26.495	6.3989	BA.1	Omicron	Boosted	(50,100]	Confirmed Positive	1	323	(250,1e+03]	No
1058	1058_1	13	Positive	6	30.58	31.58	31.08	5.12872	BA.1	Omicron	Boosted	(50,100]	Confirmed Positive	1	323	(250,1e+03]	No
1058	1058_1	14	Positive	7	27.57	27.96	27.765	6.04707	BA.1	Omicron	Boosted	(50,100]	Confirmed Positive	1	323	(250,1e+03]	No
1058	1058_1	15	Positive	8	27.46	27.79	27.625	6.08586	BA.1	Omicron	Boosted	(50,100]	Confirmed Positive	1	323	(250,1e+03]	No
1058	1058_1	16	Positive	9	29.51	30.35	29.93	5.4473	BA.1	Omicron	Boosted	(50,100]	Confirmed Positive	1	323	(250,1e+03]	No
1058	1058_1	17	Positive	10	29.19	30.09	29.64	5.52764	BA.1	Omicron	Boosted	(50,100]	Confirmed Positive	1	323	(250,1e+03]	No
1058	1058_1	18	Positive	11	33	35.06	34.03	4.31148	BA.1	Omicron	Boosted	(50,100]	Confirmed Positive	1	323	(250,1e+03]	No
2872	2872_1	48	Negative	-14	40	40	40	2.65761	BA.1.1	Omicron	Boosted	(50,100]	Confirmed Positive	1	47.7	(-1,125]	Yes
2872	2872_1	62	Positive	0	29.39	29.72	29.555	5.55119	BA.1.1	Omicron	Boosted	(50,100]	Confirmed Positive	1	47.7	(-1,125]	Yes
2872	2872_1	63	Positive	1	26.73	27.18	26.955	6.27147	BA.1.1	Omicron	Boosted	(50,100]	Confirmed Positive	1	47.7	(-1,125]	Yes
2872	2872_1	64	Positive	2	25.46	25.71	25.585	6.651	BA.1.1	Omicron	Boosted	(50,100]	Confirmed Positive	1	47.7	(-1,125]	Yes
2872	2872_1	66	Positive	4	26.27	26.68	26.475	6.40444	BA.1.1	Omicron	Boosted	(50,100]	Confirmed Positive	1	47.7	(-1,125]	Yes
2872	2872_1	67	Positive	5	27.84	28.57	28.205	5.92518	BA.1.1	Omicron	Boosted	(50,100]	Confirmed Positive	1	47.7	(-1,125]	Yes
2872	2872_1	68	Positive	6	24.43	24.68	24.555	6.93634	BA.1.1	Omicron	Boosted	(50,100]	Confirmed Positive	1	47.7	(-1,125]	Yes
2872	2872_1	69	Positive	7	27.85	28.37	28.11	5.9515	BA.1.1	Omicron	Boosted	(50,100]	Confirmed Positive	1	47.7	(-1,125]	Yes
2872	2872_1	70	Positive	8	28.11	28.72	28.415	5.867	BA.1.1	Omicron	Boosted	(50,100]	Confirmed Positive	1	47.7	(-1,125]	Yes
2872	2872_1	71	Positive	9	31.37	33.1	32.235	4.80875	BA.1.1	Omicron	Boosted	(50,100]	Confirmed Positive	1	47.7	(-1,125]	Yes
2872	2872_1	72	Inconclusive	10	40	35.35	37.675	3.3017	BA.1.1	Omicron	Boosted	(50,100]	Confirmed Positive	1	47.7	(-1,125]	Yes
2872	2872_1	76	Negative	14	40	40	40	2.65761	BA.1.1	Omicron	Boosted	(50,100]	Confirmed Positive	1	47.7	(-1,125]	Yes
2872	2872_1	77	Assumed Negative	15	40	40	40	2.65761	BA.1.1	Omicron	Boosted	(50,100]	Confirmed Positive	1	47.7	(-1,125]	Yes
2872	2872_1	78	Assumed Negative	16	40	40	40	2.65761	BA.1.1	Omicron	Boosted	(50,100]	Confirmed Positive	1	47.7	(-1,125]	Yes
2872	2872_1	79	Assumed Negative	17	40	40	40	2.65761	BA.1.1	Omicron	Boosted	(50,100]	Confirmed Positive	1	47.7	(-1,125]	Yes
2872	2872_1	80	Assumed Negative	18	40	40	40	2.65761	BA.1.1	Omicron	Boosted	(50,100]	Confirmed Positive	1	47.7	(-1,125]	Yes
2872	2872_1	81	Assumed Negative	19	40	40	40	2.65761	BA.1.1	Omicron	Boosted	(50,100]	Confirmed Positive	1	47.7	(-1,125]	Yes
2872	2872_1	82	Assumed Negative	20	40	40	40	2.65761	BA.1.1	Omicron	Boosted	(50,100]	Confirmed Positive	1	47.7	(-1,125]	Yes
2872	2872_1	83	Assumed Negative	21	40	40	40	2.65761	BA.1.1	Omicron	Boosted	(50,100]	Confirmed Positive	1	47.7	(-1,125]	Yes
2872	2872_1	84	Assumed Negative	22	40	40	40	2.65761	BA.1.1	Omicron	Boosted	(50,100]	Confirmed Positive	1	47.7	(-1,125]	Yes
2872	2872_1	85	Assumed Negative	23	40	40	40	2.65761	BA.1.1	Omicron	Boosted	(50,100]	Confirmed Positive	1	47.7	(-1,125]	Yes
2872	2872_1	86	Assumed Negative	24	40	40	40	2.65761	BA.1.1	Omicron	Boosted	(50,100]	Confirmed Positive	1	47.7	(-1,125]	Yes
2872	2872_1	87	Assumed Negative	25	40	40	40	2.65761	BA.1.1	Omicron	Boosted	(50,100]	Confirmed Positive	1	47.7	(-1,125]	Yes
2872	2872_1	88	Assumed Negative	26	40	40	40	2.65761	BA.1.1	Omicron	Boosted	(50,100]	Confirmed Positive	1	47.7	(-1,125]	Yes
2872	2872_1	89	Assumed Negative	27	40	40	40	2.65761	BA.1.1	Omicron	Boosted	(50,100]	Confirmed Positive	1	47.7	(-1,125]	Yes
2872	2872_1	90	Assumed Negative	28	40	40	40	2.65761	BA.1.1	Omicron	Boosted	(50,100]	Confirmed Positive	1	47.7	(-1,125]	Yes
2872	2872_1	91	Assumed Negative	29	40	40	40	2.65761	BA.1.1	Omicron	Boosted	(50,100]	Confirmed Positive	1	47.7	(-1,125]	Yes
2872	2872_1	92	Assumed Negative	30	40	40	40	2.65761	BA.1.1	Omicron	Boosted	(50,100]	Confirmed Positive	1	47.7	(-1,125]	Yes
2872	2872_1	93	Assumed Negative	31	40	40	40	2.65761	BA.1.1	Omicron	Boosted	(50,100]	Confirmed Positive	1	47.7	(-1,125]	Yes
2872	2872_1	94	Assumed Negative	32	40	40	40	2.65761	BA.1.1	Omicron	Boosted	(50,100]	Confirmed Positive	1	47.7	(-1,125]	Yes
2872	2872_1	95	Assumed Negative	33	40	40	40	2.65761	BA.1.1	Omicron	Boosted	(50,100]	Confirmed Positive	1	47.7	(-1,125]	Yes
2872	2872_1	96	Assumed Negative	34	40	40	40	2.65761	BA.1.1	Omicron	Boosted	(50,100]	Confirmed Positive	1	47.7	(-1,125]	Yes
2872	2872_1	97	Assumed Negative	35	40	40	40	2.65761	BA.1.1	Omicron	Boosted	(50,100]	Confirmed Positive	1	47.7	(-1,125]	Yes
2872	2872_1	98	Assumed Negative	36	40	40	40	2.65761	BA.1.1	Omicron	Boosted	(50,100]	Confirmed Positive	1	47.7	(-1,125]	Yes
2872	2872_1	99	Assumed Negative	37	40	40	40	2.65761	BA.1.1	Omicron	Boosted	(50,100]	Confirmed Positive	1	47.7	(-1,125]	Yes
2872	2872_1	100	Assumed Negative	38	40	40	40	2.65761	BA.1.1	Omicron	Boosted	(50,100]	Confirmed Positive	1	47.7	(-1,125]	Yes
2872	2872_1	101	Assumed Negative	39	40	40	40	2.65761	BA.1.1	Omicron	Boosted	(50,100]	Confirmed Positive	1	47.7	(-1,125]	Yes
2872	2872_1	102	Assumed Negative	40	40	40	40	2.65761	BA.1.1	Omicron	Boosted	(50,100]	Confirmed Positive	1	47.7	(-1,125]	Yes
2872	2872_1	103	Assumed Negative	41	40	40	40	2.65761	BA.1.1	Omicron	Boosted	(50,100]	Confirmed Positive	1	47.7	(-1,125]	Yes
2872	2872_1	104	Assumed Negative	42	40	40	40	2.65761	BA.1.1	Omicron	Boosted	(50,100]	Confirmed Positive	1	47.7	(-1,125]	Yes
2872	2872_1	105	Assumed Negative	43	40	40	40	2.65761	BA.1.1	Omicron	Boosted	(50,100]	Confirmed Positive	1	47.7	(-1,125]	Yes
2872	2872_1	106	Assumed Negative	44	40	40	40	2.65761	BA.1.1	Omicron	Boosted	(50,100]	Confirmed Positive	1	47.7	(-1,125]	Yes
2872	2872_1	107	Assumed Negative	45	40	40	40	2.65761	BA.1.1	Omicron	Boosted	(50,100]	Confirmed Positive	1	47.7	(-1,125]	Yes
2872	2872_1	108	Assumed Negative	46	40	40	40	2.65761	BA.1.1	Omicron	Boosted	(50,100]	Confirmed Positive	1	47.7	(-1,125]	Yes
2872	2872_1	109	Assumed Negative	47	40	40	40	2.65761	BA.1.1	Omicron	Boosted	(50,100]	Confirmed Positive	1	47.7	(-1,125]	Yes
2872	2872_1	110	Assumed Negative	48	40	40	40	2.65761	BA.1.1	Omicron	Boosted	(50,100]	Confirmed Positive	1	47.7	(-1,125]	Yes
2872	2872_1	111	Assumed Negative	49	40	40	40	2.65761	BA.1.1	Omicron	Boosted	(50,100]	Confirmed Positive	1	47.7	(-1,125]	Yes
2872	2872_1	112	Assumed Negative	50	40	40	40	2.65761	BA.1.1	Omicron	Boosted	(50,100]	Confirmed Positive	1	47.7	(-1,125]	Yes
1335	1335_1	0	Negative	-6	40	40	40	2.65761	BA.1	Omicron	Second dose	(30,50]	Confirmed Positive	1	798	(250,1e+03]	No
1335	1335_1	2	Negative	-4	40	40	40	2.65761	BA.1	Omicron	Second dose	(30,50]	Confirmed Positive	1	798	(250,1e+03]	No
1335	1335_1	3	Negative	-3	40	40	40	2.65761	BA.1	Omicron	Second dose	(30,50]	Confirmed Positive	1	798	(250,1e+03]	No
1335	1335_1	5	Negative	-1	40	40	40	2.65761	BA.1	Omicron	Second dose	(30,50]	Confirmed Positive	1	798	(250,1e+03]	No
1335	1335_1	6	Positive	0	29.33	29.87	29.6	5.53872	BA.1	Omicron	Second dose	(30,50]	Confirmed Positive	1	798	(250,1e+03]	No
1335	1335_1	8	Positive	2	22.95	23.4	23.175	7.31864	BA.1	Omicron	Second dose	(30,50]	Confirmed Positive	1	798	(250,1e+03]	No
1335	1335_1	11	Positive	5	34.11	37.33	35.72	3.8433	BA.1	Omicron	Second dose	(30,50]	Confirmed Positive	1	798	(250,1e+03]	No
1335	1335_1	13	Positive	7	32.94	35.25	34.095	4.29347	BA.1	Omicron	Second dose	(30,50]	Confirmed Positive	1	798	(250,1e+03]	No
1335	1335_1	14	Inconclusive	8	40	36.71	38.355	3.11332	BA.1	Omicron	Second dose	(30,50]	Confirmed Positive	1	798	(250,1e+03]	No
1335	1335_1	15	Assumed Negative	9	40	40	40	2.65761	BA.1	Omicron	Second dose	(30,50]	Confirmed Positive	1	798	(250,1e+03]	No
1335	1335_1	16	Assumed Negative	10	40	40	40	2.65761	BA.1	Omicron	Second dose	(30,50]	Confirmed Positive	1	798	(250,1e+03]	No
1335	1335_1	17	Assumed Negative	11	40	40	40	2.65761	BA.1	Omicron	Second dose	(30,50]	Confirmed Positive	1	798	(250,1e+03]	No
1335	1335_1	18	Assumed Negative	12	40	40	40	2.65761	BA.1	Omicron	Second dose	(30,50]	Confirmed Positive	1	798	(250,1e+03]	No
1335	1335_1	19	Assumed Negative	13	40	40	40	2.65761	BA.1	Omicron	Second dose	(30,50]	Confirmed Positive	1	798	(250,1e+03]	No
1335	1335_1	20	Assumed Negative	14	40	40	40	2.65761	BA.1	Omicron	Second dose	(30,50]	Confirmed Positive	1	798	(250,1e+03]	No
1335	1335_1	21	Assumed Negative	15	40	40	40	2.65761	BA.1	Omicron	Second dose	(30,50]	Confirmed Positive	1	798	(250,1e+03]	No
1335	1335_1	22	Assumed Negative	16	40	40	40	2.65761	BA.1	Omicron	Second dose	(30,50]	Confirmed Positive	1	798	(250,1e+03]	No
1335	1335_1	23	Assumed Negative	17	40	40	40	2.65761	BA.1	Omicron	Second dose	(30,50]	Confirmed Positive	1	798	(250,1e+03]	No
1335	1335_1	24	Assumed Negative	18	40	40	40	2.65761	BA.1	Omicron	Second dose	(30,50]	Confirmed Positive	1	798	(250,1e+03]	No
1335	1335_1	25	Assumed Negative	19	40	40	40	2.65761	BA.1	Omicron	Second dose	(30,50]	Confirmed Positive	1	798	(250,1e+03]	No
1335	1335_1	26	Assumed Negative	20	40	40	40	2.65761	BA.1	Omicron	Second dose	(30,50]	Confirmed Positive	1	798	(250,1e+03]	No
1335	1335_1	27	Assumed Negative	21	40	40	40	2.65761	BA.1	Omicron	Second dose	(30,50]	Confirmed Positive	1	798	(250,1e+03]	No
1335	1335_1	28	Assumed Negative	22	40	40	40	2.65761	BA.1	Omicron	Second dose	(30,50]	Confirmed Positive	1	798	(250,1e+03]	No
1335	1335_1	29	Assumed Negative	23	40	40	40	2.65761	BA.1	Omicron	Second dose	(30,50]	Confirmed Positive	1	798	(250,1e+03]	No
1335	1335_1	30	Assumed Negative	24	40	40	40	2.65761	BA.1	Omicron	Second dose	(30,50]	Confirmed Positive	1	798	(250,1e+03]	No
1335	1335_1	31	Assumed Negative	25	40	40	40	2.65761	BA.1	Omicron	Second dose	(30,50]	Confirmed Positive	1	798	(250,1e+03]	No
1335	1335_1	32	Assumed Negative	26	40	40	40	2.65761	BA.1	Omicron	Second dose	(30,50]	Confirmed Positive	1	798	(250,1e+03]	No
1335	1335_1	33	Assumed Negative	27	40	40	40	2.65761	BA.1	Omicron	Second dose	(30,50]	Confirmed Positive	1	798	(250,1e+03]	No
1335	1335_1	34	Assumed Negative	28	40	40	40	2.65761	BA.1	Omicron	Second dose	(30,50]	Confirmed Positive	1	798	(250,1e+03]	No
1335	1335_1	35	Assumed Negative	29	40	40	40	2.65761	BA.1	Omicron	Second dose	(30,50]	Confirmed Positive	1	798	(250,1e+03]	No
1335	1335_1	36	Assumed Negative	30	40	40	40	2.65761	BA.1	Omicron	Second dose	(30,50]	Confirmed Positive	1	798	(250,1e+03]	No
1335	1335_1	37	Assumed Negative	31	40	40	40	2.65761	BA.1	Omicron	Second dose	(30,50]	Confirmed Positive	1	798	(250,1e+03]	No
1335	1335_1	38	Assumed Negative	32	40	40	40	2.65761	BA.1	Omicron	Second dose	(30,50]	Confirmed Positive	1	798	(250,1e+03]	No
1335	1335_1	39	Assumed Negative	33	40	40	40	2.65761	BA.1	Omicron	Second dose	(30,50]	Confirmed Positive	1	798	(250,1e+03]	No
1335	1335_1	40	Assumed Negative	34	40	40	40	2.65761	BA.1	Omicron	Second dose	(30,50]	Confirmed Positive	1	798	(250,1e+03]	No
1335	1335_1	41	Assumed Negative	35	40	40	40	2.65761	BA.1	Omicron	Second dose	(30,50]	Confirmed Positive	1	798	(250,1e+03]	No
1335	1335_1	42	Assumed Negative	36	40	40	40	2.65761	BA.1	Omicron	Second dose	(30,50]	Confirmed Positive	1	798	(250,1e+03]	No
1335	1335_1	43	Assumed Negative	37	40	40	40	2.65761	BA.1	Omicron	Second dose	(30,50]	Confirmed Positive	1	798	(250,1e+03]	No
1335	1335_1	44	Assumed Negative	38	40	40	40	2.65761	BA.1	Omicron	Second dose	(30,50]	Confirmed Positive	1	798	(250,1e+03]	No
1335	1335_1	45	Assumed Negative	39	40	40	40	2.65761	BA.1	Omicron	Second dose	(30,50]	Confirmed Positive	1	798	(250,1e+03]	No
1335	1335_1	46	Assumed Negative	40	40	40	40	2.65761	BA.1	Omicron	Second dose	(30,50]	Confirmed Positive	1	798	(250,1e+03]	No
1335	1335_1	47	Assumed Negative	41	40	40	40	2.65761	BA.1	Omicron	Second dose	(30,50]	Confirmed Positive	1	798	(250,1e+03]	No
1335	1335_1	48	Assumed Negative	42	40	40	40	2.65761	BA.1	Omicron	Second dose	(30,50]	Confirmed Positive	1	798	(250,1e+03]	No
1335	1335_1	49	Assumed Negative	43	40	40	40	2.65761	BA.1	Omicron	Second dose	(30,50]	Confirmed Positive	1	798	(250,1e+03]	No
1335	1335_1	50	Assumed Negative	44	40	40	40	2.65761	BA.1	Omicron	Second dose	(30,50]	Confirmed Positive	1	798	(250,1e+03]	No
1335	1335_1	51	Assumed Negative	45	40	40	40	2.65761	BA.1	Omicron	Second dose	(30,50]	Confirmed Positive	1	798	(250,1e+03]	No
1335	1335_1	52	Assumed Negative	46	40	40	40	2.65761	BA.1	Omicron	Second dose	(30,50]	Confirmed Positive	1	798	(250,1e+03]	No
2634	2634_1	83	Positive	0	33.26	36.37	34.815	4.09401	BA.1.1	Omicron	Second dose	(0,30]	Confirmed Positive	1	800	(250,1e+03]	Yes
2634	2634_1	84	Inconclusive	1	40	36.77	38.385	3.10501	BA.1.1	Omicron	Second dose	(0,30]	Confirmed Positive	1	800	(250,1e+03]	Yes
2634	2634_1	85	Positive	2	28.45	29.2	28.825	5.75342	BA.1.1	Omicron	Second dose	(0,30]	Confirmed Positive	1	800	(250,1e+03]	Yes
2634	2634_1	86	Positive	3	28.63	29.16	28.895	5.73403	BA.1.1	Omicron	Second dose	(0,30]	Confirmed Positive	1	800	(250,1e+03]	Yes
2634	2634_1	87	Positive	4	19.37	19.63	19.5	8.33673	BA.1.1	Omicron	Second dose	(0,30]	Confirmed Positive	1	800	(250,1e+03]	Yes
2634	2634_1	88	Positive	5	19.64	19.93	19.785	8.25778	BA.1.1	Omicron	Second dose	(0,30]	Confirmed Positive	1	800	(250,1e+03]	Yes
2634	2634_1	89	Positive	6	24.56	24.9	24.73	6.88786	BA.1.1	Omicron	Second dose	(0,30]	Confirmed Positive	1	800	(250,1e+03]	Yes
2634	2634_1	90	Positive	7	30.04	31.3	30.67	5.2423	BA.1.1	Omicron	Second dose	(0,30]	Confirmed Positive	1	800	(250,1e+03]	Yes
2634	2634_1	91	Positive	8	29.44	30.69	30.065	5.40991	BA.1.1	Omicron	Second dose	(0,30]	Confirmed Positive	1	800	(250,1e+03]	Yes
2634	2634_1	92	Positive	9	32.53	35.42	33.975	4.32672	BA.1.1	Omicron	Second dose	(0,30]	Confirmed Positive	1	800	(250,1e+03]	Yes
2634	2634_1	93	Inconclusive	10	40	36.44	38.22	3.15072	BA.1.1	Omicron	Second dose	(0,30]	Confirmed Positive	1	800	(250,1e+03]	Yes
2634	2634_1	120	Negative	37	40	40	40	2.65761	BA.1.1	Omicron	Second dose	(0,30]	Confirmed Positive	1	800	(250,1e+03]	Yes
2634	2634_1	121	Assumed Negative	38	40	40	40	2.65761	BA.1.1	Omicron	Second dose	(0,30]	Confirmed Positive	1	800	(250,1e+03]	Yes
2634	2634_1	122	Assumed Negative	39	40	40	40	2.65761	BA.1.1	Omicron	Second dose	(0,30]	Confirmed Positive	1	800	(250,1e+03]	Yes
2634	2634_1	123	Assumed Negative	40	40	40	40	2.65761	BA.1.1	Omicron	Second dose	(0,30]	Confirmed Positive	1	800	(250,1e+03]	Yes
2634	2634_1	124	Assumed Negative	41	40	40	40	2.65761	BA.1.1	Omicron	Second dose	(0,30]	Confirmed Positive	1	800	(250,1e+03]	Yes
2634	2634_1	125	Assumed Negative	42	40	40	40	2.65761	BA.1.1	Omicron	Second dose	(0,30]	Confirmed Positive	1	800	(250,1e+03]	Yes
2634	2634_1	126	Assumed Negative	43	40	40	40	2.65761	BA.1.1	Omicron	Second dose	(0,30]	Confirmed Positive	1	800	(250,1e+03]	Yes
2634	2634_1	127	Assumed Negative	44	40	40	40	2.65761	BA.1.1	Omicron	Second dose	(0,30]	Confirmed Positive	1	800	(250,1e+03]	Yes
2634	2634_1	128	Assumed Negative	45	40	40	40	2.65761	BA.1.1	Omicron	Second dose	(0,30]	Confirmed Positive	1	800	(250,1e+03]	Yes
2634	2634_1	129	Assumed Negative	46	40	40	40	2.65761	BA.1.1	Omicron	Second dose	(0,30]	Confirmed Positive	1	800	(250,1e+03]	Yes
2634	2634_1	130	Assumed Negative	47	40	40	40	2.65761	BA.1.1	Omicron	Second dose	(0,30]	Confirmed Positive	1	800	(250,1e+03]	Yes
2634	2634_1	131	Assumed Negative	48	40	40	40	2.65761	BA.1.1	Omicron	Second dose	(0,30]	Confirmed Positive	1	800	(250,1e+03]	Yes
2634	2634_1	132	Assumed Negative	49	40	40	40	2.65761	BA.1.1	Omicron	Second dose	(0,30]	Confirmed Positive	1	800	(250,1e+03]	Yes
2634	2634_1	133	Assumed Negative	50	40	40	40	2.65761	BA.1.1	Omicron	Second dose	(0,30]	Confirmed Positive	1	800	(250,1e+03]	Yes
828	828_2	0	Negative	-4	40	40	40	2.65761	BA.1	Omicron	Second dose	(0,30]	Confirmed Reinfection	2	800	(250,1e+03]	No
828	828_2	1	Negative	-3	40	40	40	2.65761	BA.1	Omicron	Second dose	(0,30]	Confirmed Reinfection	2	800	(250,1e+03]	No
828	828_2	2	Negative	-2	40	40	40	2.65761	BA.1	Omicron	Second dose	(0,30]	Confirmed Reinfection	2	800	(250,1e+03]	No
828	828_2	3	Negative	-1	40	40	40	2.65761	BA.1	Omicron	Second dose	(0,30]	Confirmed Reinfection	2	800	(250,1e+03]	No
828	828_2	4	Positive	0	34.25	36.4	35.325	3.95273	BA.1	Omicron	Second dose	(0,30]	Confirmed Reinfection	2	800	(250,1e+03]	No
828	828_2	5	Positive	1	27.94	28.7	28.32	5.89332	BA.1	Omicron	Second dose	(0,30]	Confirmed Reinfection	2	800	(250,1e+03]	No
828	828_2	6	Positive	2	30.29	31.23	30.76	5.21737	BA.1	Omicron	Second dose	(0,30]	Confirmed Reinfection	2	800	(250,1e+03]	No
828	828_2	7	Positive	3	30.7	32.4	31.55	4.99852	BA.1	Omicron	Second dose	(0,30]	Confirmed Reinfection	2	800	(250,1e+03]	No
828	828_2	8	Positive	4	31.89	33.13	32.51	4.73257	BA.1	Omicron	Second dose	(0,30]	Confirmed Reinfection	2	800	(250,1e+03]	No
828	828_2	9	Positive	5	30.34	30.86	30.6	5.26169	BA.1	Omicron	Second dose	(0,30]	Confirmed Reinfection	2	800	(250,1e+03]	No
828	828_2	10	Positive	6	30.91	31.94	31.425	5.03314	BA.1	Omicron	Second dose	(0,30]	Confirmed Reinfection	2	800	(250,1e+03]	No
828	828_2	11	Positive	7	33.36	34.38	33.87	4.35581	BA.1	Omicron	Second dose	(0,30]	Confirmed Reinfection	2	800	(250,1e+03]	No
828	828_2	12	Negative	8	40	40	40	2.65761	BA.1	Omicron	Second dose	(0,30]	Confirmed Reinfection	2	800	(250,1e+03]	No
828	828_2	13	Negative	9	40	40	40	2.65761	BA.1	Omicron	Second dose	(0,30]	Confirmed Reinfection	2	800	(250,1e+03]	No
828	828_2	14	Assumed Negative	10	40	40	40	2.65761	BA.1	Omicron	Second dose	(0,30]	Confirmed Reinfection	2	800	(250,1e+03]	No
828	828_2	15	Assumed Negative	11	40	40	40	2.65761	BA.1	Omicron	Second dose	(0,30]	Confirmed Reinfection	2	800	(250,1e+03]	No
828	828_2	16	Assumed Negative	12	40	40	40	2.65761	BA.1	Omicron	Second dose	(0,30]	Confirmed Reinfection	2	800	(250,1e+03]	No
828	828_2	17	Assumed Negative	13	40	40	40	2.65761	BA.1	Omicron	Second dose	(0,30]	Confirmed Reinfection	2	800	(250,1e+03]	No
828	828_2	18	Assumed Negative	14	40	40	40	2.65761	BA.1	Omicron	Second dose	(0,30]	Confirmed Reinfection	2	800	(250,1e+03]	No
828	828_2	19	Assumed Negative	15	40	40	40	2.65761	BA.1	Omicron	Second dose	(0,30]	Confirmed Reinfection	2	800	(250,1e+03]	No
828	828_2	20	Assumed Negative	16	40	40	40	2.65761	BA.1	Omicron	Second dose	(0,30]	Confirmed Reinfection	2	800	(250,1e+03]	No
828	828_2	21	Assumed Negative	17	40	40	40	2.65761	BA.1	Omicron	Second dose	(0,30]	Confirmed Reinfection	2	800	(250,1e+03]	No
828	828_2	22	Assumed Negative	18	40	40	40	2.65761	BA.1	Omicron	Second dose	(0,30]	Confirmed Reinfection	2	800	(250,1e+03]	No
828	828_2	23	Assumed Negative	19	40	40	40	2.65761	BA.1	Omicron	Second dose	(0,30]	Confirmed Reinfection	2	800	(250,1e+03]	No
828	828_2	24	Assumed Negative	20	40	40	40	2.65761	BA.1	Omicron	Second dose	(0,30]	Confirmed Reinfection	2	800	(250,1e+03]	No
828	828_2	25	Assumed Negative	21	40	40	40	2.65761	BA.1	Omicron	Second dose	(0,30]	Confirmed Reinfection	2	800	(250,1e+03]	No
828	828_2	26	Assumed Negative	22	40	40	40	2.65761	BA.1	Omicron	Second dose	(0,30]	Confirmed Reinfection	2	800	(250,1e+03]	No
828	828_2	27	Assumed Negative	23	40	40	40	2.65761	BA.1	Omicron	Second dose	(0,30]	Confirmed Reinfection	2	800	(250,1e+03]	No
828	828_2	28	Assumed Negative	24	40	40	40	2.65761	BA.1	Omicron	Second dose	(0,30]	Confirmed Reinfection	2	800	(250,1e+03]	No
828	828_2	29	Assumed Negative	25	40	40	40	2.65761	BA.1	Omicron	Second dose	(0,30]	Confirmed Reinfection	2	800	(250,1e+03]	No
828	828_2	30	Assumed Negative	26	40	40	40	2.65761	BA.1	Omicron	Second dose	(0,30]	Confirmed Reinfection	2	800	(250,1e+03]	No
828	828_2	31	Assumed Negative	27	40	40	40	2.65761	BA.1	Omicron	Second dose	(0,30]	Confirmed Reinfection	2	800	(250,1e+03]	No
828	828_2	32	Assumed Negative	28	40	40	40	2.65761	BA.1	Omicron	Second dose	(0,30]	Confirmed Reinfection	2	800	(250,1e+03]	No
828	828_2	33	Assumed Negative	29	40	40	40	2.65761	BA.1	Omicron	Second dose	(0,30]	Confirmed Reinfection	2	800	(250,1e+03]	No
828	828_2	34	Assumed Negative	30	40	40	40	2.65761	BA.1	Omicron	Second dose	(0,30]	Confirmed Reinfection	2	800	(250,1e+03]	No
828	828_2	35	Assumed Negative	31	40	40	40	2.65761	BA.1	Omicron	Second dose	(0,30]	Confirmed Reinfection	2	800	(250,1e+03]	No
828	828_2	36	Assumed Negative	32	40	40	40	2.65761	BA.1	Omicron	Second dose	(0,30]	Confirmed Reinfection	2	800	(250,1e+03]	No
828	828_2	37	Assumed Negative	33	40	40	40	2.65761	BA.1	Omicron	Second dose	(0,30]	Confirmed Reinfection	2	800	(250,1e+03]	No
828	828_2	38	Assumed Negative	34	40	40	40	2.65761	BA.1	Omicron	Second dose	(0,30]	Confirmed Reinfection	2	800	(250,1e+03]	No
828	828_2	39	Assumed Negative	35	40	40	40	2.65761	BA.1	Omicron	Second dose	(0,30]	Confirmed Reinfection	2	800	(250,1e+03]	No
828	828_2	40	Assumed Negative	36	40	40	40	2.65761	BA.1	Omicron	Second dose	(0,30]	Confirmed Reinfection	2	800	(250,1e+03]	No
828	828_2	41	Assumed Negative	37	40	40	40	2.65761	BA.1	Omicron	Second dose	(0,30]	Confirmed Reinfection	2	800	(250,1e+03]	No
828	828_2	42	Assumed Negative	38	40	40	40	2.65761	BA.1	Omicron	Second dose	(0,30]	Confirmed Reinfection	2	800	(250,1e+03]	No
828	828_2	43	Assumed Negative	39	40	40	40	2.65761	BA.1	Omicron	Second dose	(0,30]	Confirmed Reinfection	2	800	(250,1e+03]	No
828	828_2	44	Assumed Negative	40	40	40	40	2.65761	BA.1	Omicron	Second dose	(0,30]	Confirmed Reinfection	2	800	(250,1e+03]	No
828	828_2	45	Assumed Negative	41	40	40	40	2.65761	BA.1	Omicron	Second dose	(0,30]	Confirmed Reinfection	2	800	(250,1e+03]	No
828	828_2	46	Assumed Negative	42	40	40	40	2.65761	BA.1	Omicron	Second dose	(0,30]	Confirmed Reinfection	2	800	(250,1e+03]	No
828	828_2	47	Assumed Negative	43	40	40	40	2.65761	BA.1	Omicron	Second dose	(0,30]	Confirmed Reinfection	2	800	(250,1e+03]	No
828	828_2	48	Assumed Negative	44	40	40	40	2.65761	BA.1	Omicron	Second dose	(0,30]	Confirmed Reinfection	2	800	(250,1e+03]	No
828	828_2	49	Assumed Negative	45	40	40	40	2.65761	BA.1	Omicron	Second dose	(0,30]	Confirmed Reinfection	2	800	(250,1e+03]	No
828	828_2	50	Assumed Negative	46	40	40	40	2.65761	BA.1	Omicron	Second dose	(0,30]	Confirmed Reinfection	2	800	(250,1e+03]	No
828	828_2	51	Assumed Negative	47	40	40	40	2.65761	BA.1	Omicron	Second dose	(0,30]	Confirmed Reinfection	2	800	(250,1e+03]	No
828	828_2	52	Assumed Negative	48	40	40	40	2.65761	BA.1	Omicron	Second dose	(0,30]	Confirmed Reinfection	2	800	(250,1e+03]	No
828	828_2	53	Assumed Negative	49	40	40	40	2.65761	BA.1	Omicron	Second dose	(0,30]	Confirmed Reinfection	2	800	(250,1e+03]	No
828	828_2	54	Assumed Negative	50	40	40	40	2.65761	BA.1	Omicron	Second dose	(0,30]	Confirmed Reinfection	2	800	(250,1e+03]	No
427	427_1	85	Positive	0	31.9	33.17	32.535	4.72564	BA.1	Omicron	Second dose	(30,50]	Confirmed Positive	1	66	(-1,125]	Yes
427	427_1	86	Positive	1	34.74	36.74	35.74	3.83776	BA.1	Omicron	Second dose	(30,50]	Confirmed Positive	1	66	(-1,125]	Yes
427	427_1	87	Positive	2	31.31	32.81	32.06	4.85723	BA.1	Omicron	Second dose	(30,50]	Confirmed Positive	1	66	(-1,125]	Yes
427	427_1	88	Positive	3	30.59	31.9	31.245	5.08301	BA.1	Omicron	Second dose	(30,50]	Confirmed Positive	1	66	(-1,125]	Yes
427	427_1	89	Positive	4	32.17	33.79	32.98	4.60236	BA.1	Omicron	Second dose	(30,50]	Confirmed Positive	1	66	(-1,125]	Yes
427	427_1	90	Positive	5	33.48	34.58	34.03	4.31148	BA.1	Omicron	Second dose	(30,50]	Confirmed Positive	1	66	(-1,125]	Yes
427	427_1	91	Inconclusive	6	40	38	39	2.93464	BA.1	Omicron	Second dose	(30,50]	Confirmed Positive	1	66	(-1,125]	Yes
427	427_1	92	Negative	7	40	40	40	2.65761	BA.1	Omicron	Second dose	(30,50]	Confirmed Positive	1	66	(-1,125]	Yes
427	427_1	93	Assumed Negative	8	40	40	40	2.65761	BA.1	Omicron	Second dose	(30,50]	Confirmed Positive	1	66	(-1,125]	Yes
427	427_1	94	Assumed Negative	9	40	40	40	2.65761	BA.1	Omicron	Second dose	(30,50]	Confirmed Positive	1	66	(-1,125]	Yes
427	427_1	95	Assumed Negative	10	40	40	40	2.65761	BA.1	Omicron	Second dose	(30,50]	Confirmed Positive	1	66	(-1,125]	Yes
427	427_1	96	Assumed Negative	11	40	40	40	2.65761	BA.1	Omicron	Second dose	(30,50]	Confirmed Positive	1	66	(-1,125]	Yes
427	427_1	97	Assumed Negative	12	40	40	40	2.65761	BA.1	Omicron	Second dose	(30,50]	Confirmed Positive	1	66	(-1,125]	Yes
427	427_1	98	Assumed Negative	13	40	40	40	2.65761	BA.1	Omicron	Second dose	(30,50]	Confirmed Positive	1	66	(-1,125]	Yes
427	427_1	99	Assumed Negative	14	40	40	40	2.65761	BA.1	Omicron	Second dose	(30,50]	Confirmed Positive	1	66	(-1,125]	Yes
427	427_1	100	Assumed Negative	15	40	40	40	2.65761	BA.1	Omicron	Second dose	(30,50]	Confirmed Positive	1	66	(-1,125]	Yes
427	427_1	101	Assumed Negative	16	40	40	40	2.65761	BA.1	Omicron	Second dose	(30,50]	Confirmed Positive	1	66	(-1,125]	Yes
427	427_1	102	Assumed Negative	17	40	40	40	2.65761	BA.1	Omicron	Second dose	(30,50]	Confirmed Positive	1	66	(-1,125]	Yes
427	427_1	103	Assumed Negative	18	40	40	40	2.65761	BA.1	Omicron	Second dose	(30,50]	Confirmed Positive	1	66	(-1,125]	Yes
427	427_1	104	Assumed Negative	19	40	40	40	2.65761	BA.1	Omicron	Second dose	(30,50]	Confirmed Positive	1	66	(-1,125]	Yes
427	427_1	105	Assumed Negative	20	40	40	40	2.65761	BA.1	Omicron	Second dose	(30,50]	Confirmed Positive	1	66	(-1,125]	Yes
427	427_1	106	Assumed Negative	21	40	40	40	2.65761	BA.1	Omicron	Second dose	(30,50]	Confirmed Positive	1	66	(-1,125]	Yes
427	427_1	107	Assumed Negative	22	40	40	40	2.65761	BA.1	Omicron	Second dose	(30,50]	Confirmed Positive	1	66	(-1,125]	Yes
427	427_1	108	Assumed Negative	23	40	40	40	2.65761	BA.1	Omicron	Second dose	(30,50]	Confirmed Positive	1	66	(-1,125]	Yes
427	427_1	109	Assumed Negative	24	40	40	40	2.65761	BA.1	Omicron	Second dose	(30,50]	Confirmed Positive	1	66	(-1,125]	Yes
427	427_1	110	Assumed Negative	25	40	40	40	2.65761	BA.1	Omicron	Second dose	(30,50]	Confirmed Positive	1	66	(-1,125]	Yes
427	427_1	111	Assumed Negative	26	40	40	40	2.65761	BA.1	Omicron	Second dose	(30,50]	Confirmed Positive	1	66	(-1,125]	Yes
427	427_1	112	Assumed Negative	27	40	40	40	2.65761	BA.1	Omicron	Second dose	(30,50]	Confirmed Positive	1	66	(-1,125]	Yes
427	427_1	113	Assumed Negative	28	40	40	40	2.65761	BA.1	Omicron	Second dose	(30,50]	Confirmed Positive	1	66	(-1,125]	Yes
427	427_1	114	Assumed Negative	29	40	40	40	2.65761	BA.1	Omicron	Second dose	(30,50]	Confirmed Positive	1	66	(-1,125]	Yes
427	427_1	115	Assumed Negative	30	40	40	40	2.65761	BA.1	Omicron	Second dose	(30,50]	Confirmed Positive	1	66	(-1,125]	Yes
427	427_1	116	Assumed Negative	31	40	40	40	2.65761	BA.1	Omicron	Second dose	(30,50]	Confirmed Positive	1	66	(-1,125]	Yes
427	427_1	117	Assumed Negative	32	40	40	40	2.65761	BA.1	Omicron	Second dose	(30,50]	Confirmed Positive	1	66	(-1,125]	Yes
427	427_1	118	Assumed Negative	33	40	40	40	2.65761	BA.1	Omicron	Second dose	(30,50]	Confirmed Positive	1	66	(-1,125]	Yes
427	427_1	119	Assumed Negative	34	40	40	40	2.65761	BA.1	Omicron	Second dose	(30,50]	Confirmed Positive	1	66	(-1,125]	Yes
427	427_1	120	Assumed Negative	35	40	40	40	2.65761	BA.1	Omicron	Second dose	(30,50]	Confirmed Positive	1	66	(-1,125]	Yes
427	427_1	121	Assumed Negative	36	40	40	40	2.65761	BA.1	Omicron	Second dose	(30,50]	Confirmed Positive	1	66	(-1,125]	Yes
427	427_1	122	Assumed Negative	37	40	40	40	2.65761	BA.1	Omicron	Second dose	(30,50]	Confirmed Positive	1	66	(-1,125]	Yes
427	427_1	123	Assumed Negative	38	40	40	40	2.65761	BA.1	Omicron	Second dose	(30,50]	Confirmed Positive	1	66	(-1,125]	Yes
427	427_1	124	Assumed Negative	39	40	40	40	2.65761	BA.1	Omicron	Second dose	(30,50]	Confirmed Positive	1	66	(-1,125]	Yes
427	427_1	125	Assumed Negative	40	40	40	40	2.65761	BA.1	Omicron	Second dose	(30,50]	Confirmed Positive	1	66	(-1,125]	Yes
427	427_1	126	Assumed Negative	41	40	40	40	2.65761	BA.1	Omicron	Second dose	(30,50]	Confirmed Positive	1	66	(-1,125]	Yes
427	427_1	127	Assumed Negative	42	40	40	40	2.65761	BA.1	Omicron	Second dose	(30,50]	Confirmed Positive	1	66	(-1,125]	Yes
427	427_1	128	Assumed Negative	43	40	40	40	2.65761	BA.1	Omicron	Second dose	(30,50]	Confirmed Positive	1	66	(-1,125]	Yes
427	427_1	129	Assumed Negative	44	40	40	40	2.65761	BA.1	Omicron	Second dose	(30,50]	Confirmed Positive	1	66	(-1,125]	Yes
427	427_1	130	Assumed Negative	45	40	40	40	2.65761	BA.1	Omicron	Second dose	(30,50]	Confirmed Positive	1	66	(-1,125]	Yes
427	427_1	131	Assumed Negative	46	40	40	40	2.65761	BA.1	Omicron	Second dose	(30,50]	Confirmed Positive	1	66	(-1,125]	Yes
427	427_1	132	Assumed Negative	47	40	40	40	2.65761	BA.1	Omicron	Second dose	(30,50]	Confirmed Positive	1	66	(-1,125]	Yes
427	427_1	133	Assumed Negative	48	40	40	40	2.65761	BA.1	Omicron	Second dose	(30,50]	Confirmed Positive	1	66	(-1,125]	Yes
427	427_1	134	Assumed Negative	49	40	40	40	2.65761	BA.1	Omicron	Second dose	(30,50]	Confirmed Positive	1	66	(-1,125]	Yes
427	427_1	135	Assumed Negative	50	40	40	40	2.65761	BA.1	Omicron	Second dose	(30,50]	Confirmed Positive	1	66	(-1,125]	Yes
1050	1050_1	41	Positive	0	30.73	32.35	31.54	5.00129	B.1.617.2	Delta	Unvaccinated	(0,30]	Confirmed Reinfection	1	13	(-1,125]	Yes
1050	1050_1	42	Positive	1	25.86	26.5	26.18	6.48617	B.1.617.2	Delta	Unvaccinated	(0,30]	Confirmed Reinfection	1	13	(-1,125]	Yes
1050	1050_1	43	Positive	2	23.09	23.8	23.445	7.24385	B.1.617.2	Delta	Unvaccinated	(0,30]	Confirmed Reinfection	1	13	(-1,125]	Yes
1050	1050_1	44	Positive	3	20.99	21.81	21.4	7.81037	B.1.617.2	Delta	Unvaccinated	(0,30]	Confirmed Reinfection	1	13	(-1,125]	Yes
1050	1050_1	45	Positive	4	27.15	28.08	27.615	6.08863	B.1.617.2	Delta	Unvaccinated	(0,30]	Confirmed Reinfection	1	13	(-1,125]	Yes
1050	1050_1	46	Positive	5	27.62	28.73	28.175	5.93349	B.1.617.2	Delta	Unvaccinated	(0,30]	Confirmed Reinfection	1	13	(-1,125]	Yes
1050	1050_1	47	Positive	6	28.07	28.86	28.465	5.85315	B.1.617.2	Delta	Unvaccinated	(0,30]	Confirmed Reinfection	1	13	(-1,125]	Yes
1050	1050_1	48	Positive	7	32.82	34.1	33.46	4.46939	B.1.617.2	Delta	Unvaccinated	(0,30]	Confirmed Reinfection	1	13	(-1,125]	Yes
1050	1050_1	49	Positive	8	31.11	32.46	31.785	4.93341	B.1.617.2	Delta	Unvaccinated	(0,30]	Confirmed Reinfection	1	13	(-1,125]	Yes
1050	1050_1	50	Positive	9	34.84	37.41	36.125	3.7311	B.1.617.2	Delta	Unvaccinated	(0,30]	Confirmed Reinfection	1	13	(-1,125]	Yes
1050	1050_1	51	Negative	10	40	40	40	2.65761	B.1.617.2	Delta	Unvaccinated	(0,30]	Confirmed Reinfection	1	13	(-1,125]	Yes
1050	1050_1	60	Negative	19	40	40	40	2.65761	B.1.617.2	Delta	Unvaccinated	(0,30]	Confirmed Reinfection	1	13	(-1,125]	Yes
1050	1050_1	68	Negative	27	40	40	40	2.65761	B.1.617.2	Delta	Unvaccinated	(0,30]	Confirmed Reinfection	1	13	(-1,125]	Yes
1050	1050_2	18	Positive	0	33.93	37.22	35.575	3.88347	BA.1.1	Omicron	First dose	(0,30]	Confirmed Reinfection	2	13	(-1,125]	No
1050	1050_2	20	Positive	2	23.75	24.15	23.95	7.10394	BA.1.1	Omicron	First dose	(0,30]	Confirmed Reinfection	2	13	(-1,125]	No
1050	1050_2	21	Positive	3	25.39	25.5	25.445	6.68978	BA.1.1	Omicron	First dose	(0,30]	Confirmed Reinfection	2	13	(-1,125]	No
1050	1050_2	22	Positive	4	28.42	28.93	28.675	5.79498	BA.1.1	Omicron	First dose	(0,30]	Confirmed Reinfection	2	13	(-1,125]	No
1050	1050_2	23	Positive	5	31.69	33.69	32.69	4.6827	BA.1.1	Omicron	First dose	(0,30]	Confirmed Reinfection	2	13	(-1,125]	No
1050	1050_2	24	Positive	6	31.61	33.27	32.44	4.75196	BA.1.1	Omicron	First dose	(0,30]	Confirmed Reinfection	2	13	(-1,125]	No
1050	1050_2	25	Negative	7	40	40	40	2.65761	BA.1.1	Omicron	First dose	(0,30]	Confirmed Reinfection	2	13	(-1,125]	No
1050	1050_2	26	Negative	8	40	40	40	2.65761	BA.1.1	Omicron	First dose	(0,30]	Confirmed Reinfection	2	13	(-1,125]	No
1050	1050_2	27	Assumed Negative	9	40	40	40	2.65761	BA.1.1	Omicron	First dose	(0,30]	Confirmed Reinfection	2	13	(-1,125]	No
1050	1050_2	28	Assumed Negative	10	40	40	40	2.65761	BA.1.1	Omicron	First dose	(0,30]	Confirmed Reinfection	2	13	(-1,125]	No
1050	1050_2	29	Assumed Negative	11	40	40	40	2.65761	BA.1.1	Omicron	First dose	(0,30]	Confirmed Reinfection	2	13	(-1,125]	No
1050	1050_2	30	Assumed Negative	12	40	40	40	2.65761	BA.1.1	Omicron	First dose	(0,30]	Confirmed Reinfection	2	13	(-1,125]	No
1050	1050_2	31	Assumed Negative	13	40	40	40	2.65761	BA.1.1	Omicron	First dose	(0,30]	Confirmed Reinfection	2	13	(-1,125]	No
1050	1050_2	32	Assumed Negative	14	40	40	40	2.65761	BA.1.1	Omicron	First dose	(0,30]	Confirmed Reinfection	2	13	(-1,125]	No
1050	1050_2	33	Assumed Negative	15	40	40	40	2.65761	BA.1.1	Omicron	First dose	(0,30]	Confirmed Reinfection	2	13	(-1,125]	No
1050	1050_2	34	Assumed Negative	16	40	40	40	2.65761	BA.1.1	Omicron	First dose	(0,30]	Confirmed Reinfection	2	13	(-1,125]	No
1050	1050_2	35	Assumed Negative	17	40	40	40	2.65761	BA.1.1	Omicron	First dose	(0,30]	Confirmed Reinfection	2	13	(-1,125]	No
1050	1050_2	36	Assumed Negative	18	40	40	40	2.65761	BA.1.1	Omicron	First dose	(0,30]	Confirmed Reinfection	2	13	(-1,125]	No
1050	1050_2	37	Assumed Negative	19	40	40	40	2.65761	BA.1.1	Omicron	First dose	(0,30]	Confirmed Reinfection	2	13	(-1,125]	No
1050	1050_2	38	Assumed Negative	20	40	40	40	2.65761	BA.1.1	Omicron	First dose	(0,30]	Confirmed Reinfection	2	13	(-1,125]	No
1050	1050_2	39	Assumed Negative	21	40	40	40	2.65761	BA.1.1	Omicron	First dose	(0,30]	Confirmed Reinfection	2	13	(-1,125]	No
1050	1050_2	40	Assumed Negative	22	40	40	40	2.65761	BA.1.1	Omicron	First dose	(0,30]	Confirmed Reinfection	2	13	(-1,125]	No
1050	1050_2	41	Assumed Negative	23	40	40	40	2.65761	BA.1.1	Omicron	First dose	(0,30]	Confirmed Reinfection	2	13	(-1,125]	No
1050	1050_2	42	Assumed Negative	24	40	40	40	2.65761	BA.1.1	Omicron	First dose	(0,30]	Confirmed Reinfection	2	13	(-1,125]	No
1050	1050_2	43	Assumed Negative	25	40	40	40	2.65761	BA.1.1	Omicron	First dose	(0,30]	Confirmed Reinfection	2	13	(-1,125]	No
1050	1050_2	44	Assumed Negative	26	40	40	40	2.65761	BA.1.1	Omicron	First dose	(0,30]	Confirmed Reinfection	2	13	(-1,125]	No
1050	1050_2	45	Assumed Negative	27	40	40	40	2.65761	BA.1.1	Omicron	First dose	(0,30]	Confirmed Reinfection	2	13	(-1,125]	No
1050	1050_2	46	Assumed Negative	28	40	40	40	2.65761	BA.1.1	Omicron	First dose	(0,30]	Confirmed Reinfection	2	13	(-1,125]	No
1050	1050_2	47	Assumed Negative	29	40	40	40	2.65761	BA.1.1	Omicron	First dose	(0,30]	Confirmed Reinfection	2	13	(-1,125]	No
1050	1050_2	48	Assumed Negative	30	40	40	40	2.65761	BA.1.1	Omicron	First dose	(0,30]	Confirmed Reinfection	2	13	(-1,125]	No
1050	1050_2	49	Assumed Negative	31	40	40	40	2.65761	BA.1.1	Omicron	First dose	(0,30]	Confirmed Reinfection	2	13	(-1,125]	No
1050	1050_2	50	Assumed Negative	32	40	40	40	2.65761	BA.1.1	Omicron	First dose	(0,30]	Confirmed Reinfection	2	13	(-1,125]	No
1050	1050_2	51	Assumed Negative	33	40	40	40	2.65761	BA.1.1	Omicron	First dose	(0,30]	Confirmed Reinfection	2	13	(-1,125]	No
1050	1050_2	52	Assumed Negative	34	40	40	40	2.65761	BA.1.1	Omicron	First dose	(0,30]	Confirmed Reinfection	2	13	(-1,125]	No
1050	1050_2	53	Assumed Negative	35	40	40	40	2.65761	BA.1.1	Omicron	First dose	(0,30]	Confirmed Reinfection	2	13	(-1,125]	No
1050	1050_2	54	Assumed Negative	36	40	40	40	2.65761	BA.1.1	Omicron	First dose	(0,30]	Confirmed Reinfection	2	13	(-1,125]	No
1050	1050_2	55	Assumed Negative	37	40	40	40	2.65761	BA.1.1	Omicron	First dose	(0,30]	Confirmed Reinfection	2	13	(-1,125]	No
1050	1050_2	56	Assumed Negative	38	40	40	40	2.65761	BA.1.1	Omicron	First dose	(0,30]	Confirmed Reinfection	2	13	(-1,125]	No
1050	1050_2	57	Assumed Negative	39	40	40	40	2.65761	BA.1.1	Omicron	First dose	(0,30]	Confirmed Reinfection	2	13	(-1,125]	No
1050	1050_2	58	Assumed Negative	40	40	40	40	2.65761	BA.1.1	Omicron	First dose	(0,30]	Confirmed Reinfection	2	13	(-1,125]	No
1050	1050_2	59	Assumed Negative	41	40	40	40	2.65761	BA.1.1	Omicron	First dose	(0,30]	Confirmed Reinfection	2	13	(-1,125]	No
1050	1050_2	60	Assumed Negative	42	40	40	40	2.65761	BA.1.1	Omicron	First dose	(0,30]	Confirmed Reinfection	2	13	(-1,125]	No
1050	1050_2	61	Assumed Negative	43	40	40	40	2.65761	BA.1.1	Omicron	First dose	(0,30]	Confirmed Reinfection	2	13	(-1,125]	No
1050	1050_2	62	Assumed Negative	44	40	40	40	2.65761	BA.1.1	Omicron	First dose	(0,30]	Confirmed Reinfection	2	13	(-1,125]	No
1050	1050_2	63	Assumed Negative	45	40	40	40	2.65761	BA.1.1	Omicron	First dose	(0,30]	Confirmed Reinfection	2	13	(-1,125]	No
1050	1050_2	64	Assumed Negative	46	40	40	40	2.65761	BA.1.1	Omicron	First dose	(0,30]	Confirmed Reinfection	2	13	(-1,125]	No
1050	1050_2	65	Assumed Negative	47	40	40	40	2.65761	BA.1.1	Omicron	First dose	(0,30]	Confirmed Reinfection	2	13	(-1,125]	No
1050	1050_2	66	Assumed Negative	48	40	40	40	2.65761	BA.1.1	Omicron	First dose	(0,30]	Confirmed Reinfection	2	13	(-1,125]	No
1050	1050_2	67	Assumed Negative	49	40	40	40	2.65761	BA.1.1	Omicron	First dose	(0,30]	Confirmed Reinfection	2	13	(-1,125]	No
1050	1050_2	68	Assumed Negative	50	40	40	40	2.65761	BA.1.1	Omicron	First dose	(0,30]	Confirmed Reinfection	2	13	(-1,125]	No
2678	2678_1	8	Negative	-8	40	40	40	2.65761	BA.1	Omicron	Boosted	(30,50]	Confirmed Positive	1			Yes
2678	2678_1	12	Negative	-4	40	40	40	2.65761	BA.1	Omicron	Boosted	(30,50]	Confirmed Positive	1			Yes
2678	2678_1	13	Negative	-3	40	40	40	2.65761	BA.1	Omicron	Boosted	(30,50]	Confirmed Positive	1			Yes
2678	2678_1	16	Positive	0	34	36.13	35.065	4.02475	BA.1	Omicron	Boosted	(30,50]	Confirmed Positive	1			Yes
2678	2678_1	20	Positive	4	28.04	28.71	28.375	5.87809	BA.1	Omicron	Boosted	(30,50]	Confirmed Positive	1			Yes
2678	2678_1	22	Positive	6	32.88	34.25	33.565	4.4403	BA.1	Omicron	Boosted	(30,50]	Confirmed Positive	1			Yes
2678	2678_1	23	Positive	7	30.98	32.12	31.55	4.99852	BA.1	Omicron	Boosted	(30,50]	Confirmed Positive	1			Yes
2678	2678_1	25	Positive	9	32.54	34.54	33.54	4.44723	BA.1	Omicron	Boosted	(30,50]	Confirmed Positive	1			Yes
2678	2678_1	26	Positive	10	34.61	37.8	36.205	3.70894	BA.1	Omicron	Boosted	(30,50]	Confirmed Positive	1			Yes
2759	2759_1	66	Positive	0	27.89	28.16	28.025	5.97505	None	Omicron	Second dose	(0,30]	Confirmed Positive	1			Yes
2759	2759_1	67	Positive	1	31.67	32.9	32.285	4.7949	None	Omicron	Second dose	(0,30]	Confirmed Positive	1			Yes
2759	2759_1	68	Positive	2	29.66	30.75	30.205	5.37112	None	Omicron	Second dose	(0,30]	Confirmed Positive	1			Yes
2759	2759_1	69	Positive	3	29.92	30.79	30.355	5.32957	None	Omicron	Second dose	(0,30]	Confirmed Positive	1			Yes
2759	2759_1	70	Positive	4	32.52	34.1	33.31	4.51094	None	Omicron	Second dose	(0,30]	Confirmed Positive	1			Yes
2759	2759_1	71	Positive	5	32.1	33.37	32.735	4.67023	None	Omicron	Second dose	(0,30]	Confirmed Positive	1			Yes
2759	2759_1	72	Positive	6	33.4	34.67	34.035	4.3101	None	Omicron	Second dose	(0,30]	Confirmed Positive	1			Yes
2759	2759_1	73	Positive	7	27.37	28.03	27.7	6.06508	None	Omicron	Second dose	(0,30]	Confirmed Positive	1			Yes
2759	2759_1	75	Positive	9	25.64	25.97	25.805	6.59005	None	Omicron	Second dose	(0,30]	Confirmed Positive	1			Yes
2759	2759_1	76	Positive	10	35.15	36.26	35.705	3.84745	None	Omicron	Second dose	(0,30]	Confirmed Positive	1			Yes
1633	1633_1	0	Positive	0	25.32	25.66	25.49	6.67732	None	Other	No record	(0,30]	Confirmed Positive	1			Unknown
1633	1633_1	1	Positive	1	29.31	30.24	29.775	5.49024	None	Other	No record	(0,30]	Confirmed Positive	1			Unknown
1633	1633_1	2	Positive	2	30.58	31.78	31.18	5.10102	None	Other	No record	(0,30]	Confirmed Positive	1			Unknown
1633	1633_1	3	Positive	3	29.22	30.49	29.855	5.46808	None	Other	No record	(0,30]	Confirmed Positive	1			Unknown
1633	1633_1	4	Positive	4	32.99	34.54	33.765	4.38489	None	Other	No record	(0,30]	Confirmed Positive	1			Unknown
1633	1633_1	5	Negative	5	40	40	40	2.65761	None	Other	No record	(0,30]	Confirmed Positive	1			Unknown
1633	1633_1	6	Negative	6	40	40	40	2.65761	None	Other	No record	(0,30]	Confirmed Positive	1			Unknown
1633	1633_1	7	Positive	7	34.29	35.44	34.865	4.08016	None	Other	No record	(0,30]	Confirmed Positive	1			Unknown
1633	1633_1	8	Positive	8	36.63	40	38.315	3.12441	None	Other	No record	(0,30]	Confirmed Positive	1			Unknown
1633	1633_1	9	Negative	9	40	40	40	2.65761	None	Other	No record	(0,30]	Confirmed Positive	1			Unknown
1633	1633_1	10	Negative	10	40	40	40	2.65761	None	Other	No record	(0,30]	Confirmed Positive	1			Unknown
1633	1633_1	11	Positive	11	36.8	37.65	37.225	3.42637	None	Other	No record	(0,30]	Confirmed Positive	1			Unknown
388	388_1	0	Negative	-9	40	40	40	2.65761	BA.1.1	Omicron	Second dose	(50,100]	Confirmed Positive	1	75.5	(-1,125]	Unknown
388	388_1	1	Negative	-8	40	40	40	2.65761	BA.1.1	Omicron	Second dose	(50,100]	Confirmed Positive	1	75.5	(-1,125]	Unknown
388	388_1	2	Negative	-7	40	40	40	2.65761	BA.1.1	Omicron	Second dose	(50,100]	Confirmed Positive	1	75.5	(-1,125]	Unknown
388	388_1	3	Negative	-6	40	40	40	2.65761	BA.1.1	Omicron	Second dose	(50,100]	Confirmed Positive	1	75.5	(-1,125]	Unknown
388	388_1	9	Positive	0	25.26	25.49	25.375	6.70918	BA.1.1	Omicron	Second dose	(50,100]	Confirmed Positive	1	75.5	(-1,125]	Unknown
388	388_1	14	Positive	5	28.42	28.99	28.705	5.78667	BA.1.1	Omicron	Second dose	(50,100]	Confirmed Positive	1	75.5	(-1,125]	Unknown
388	388_1	16	Positive	7	29.94	30.58	30.26	5.35588	BA.1.1	Omicron	Second dose	(50,100]	Confirmed Positive	1	75.5	(-1,125]	Unknown
388	388_1	17	Positive	8	33.28	35.28	34.28	4.24222	BA.1.1	Omicron	Second dose	(50,100]	Confirmed Positive	1	75.5	(-1,125]	Unknown
388	388_1	18	Inconclusive	9	40	37.78	38.89	2.96511	BA.1.1	Omicron	Second dose	(50,100]	Confirmed Positive	1	75.5	(-1,125]	Unknown
388	388_1	19	Assumed Negative	10	40	40	40	2.65761	BA.1.1	Omicron	Second dose	(50,100]	Confirmed Positive	1	75.5	(-1,125]	Unknown
388	388_1	20	Assumed Negative	11	40	40	40	2.65761	BA.1.1	Omicron	Second dose	(50,100]	Confirmed Positive	1	75.5	(-1,125]	Unknown
388	388_1	21	Assumed Negative	12	40	40	40	2.65761	BA.1.1	Omicron	Second dose	(50,100]	Confirmed Positive	1	75.5	(-1,125]	Unknown
388	388_1	22	Assumed Negative	13	40	40	40	2.65761	BA.1.1	Omicron	Second dose	(50,100]	Confirmed Positive	1	75.5	(-1,125]	Unknown
388	388_1	23	Assumed Negative	14	40	40	40	2.65761	BA.1.1	Omicron	Second dose	(50,100]	Confirmed Positive	1	75.5	(-1,125]	Unknown
388	388_1	24	Assumed Negative	15	40	40	40	2.65761	BA.1.1	Omicron	Second dose	(50,100]	Confirmed Positive	1	75.5	(-1,125]	Unknown
388	388_1	25	Assumed Negative	16	40	40	40	2.65761	BA.1.1	Omicron	Second dose	(50,100]	Confirmed Positive	1	75.5	(-1,125]	Unknown
388	388_1	26	Assumed Negative	17	40	40	40	2.65761	BA.1.1	Omicron	Second dose	(50,100]	Confirmed Positive	1	75.5	(-1,125]	Unknown
388	388_1	27	Assumed Negative	18	40	40	40	2.65761	BA.1.1	Omicron	Second dose	(50,100]	Confirmed Positive	1	75.5	(-1,125]	Unknown
388	388_1	28	Assumed Negative	19	40	40	40	2.65761	BA.1.1	Omicron	Second dose	(50,100]	Confirmed Positive	1	75.5	(-1,125]	Unknown
388	388_1	29	Assumed Negative	20	40	40	40	2.65761	BA.1.1	Omicron	Second dose	(50,100]	Confirmed Positive	1	75.5	(-1,125]	Unknown
388	388_1	30	Assumed Negative	21	40	40	40	2.65761	BA.1.1	Omicron	Second dose	(50,100]	Confirmed Positive	1	75.5	(-1,125]	Unknown
388	388_1	31	Assumed Negative	22	40	40	40	2.65761	BA.1.1	Omicron	Second dose	(50,100]	Confirmed Positive	1	75.5	(-1,125]	Unknown
388	388_1	32	Assumed Negative	23	40	40	40	2.65761	BA.1.1	Omicron	Second dose	(50,100]	Confirmed Positive	1	75.5	(-1,125]	Unknown
388	388_1	33	Assumed Negative	24	40	40	40	2.65761	BA.1.1	Omicron	Second dose	(50,100]	Confirmed Positive	1	75.5	(-1,125]	Unknown
388	388_1	34	Assumed Negative	25	40	40	40	2.65761	BA.1.1	Omicron	Second dose	(50,100]	Confirmed Positive	1	75.5	(-1,125]	Unknown
388	388_1	35	Assumed Negative	26	40	40	40	2.65761	BA.1.1	Omicron	Second dose	(50,100]	Confirmed Positive	1	75.5	(-1,125]	Unknown
388	388_1	36	Assumed Negative	27	40	40	40	2.65761	BA.1.1	Omicron	Second dose	(50,100]	Confirmed Positive	1	75.5	(-1,125]	Unknown
388	388_1	37	Assumed Negative	28	40	40	40	2.65761	BA.1.1	Omicron	Second dose	(50,100]	Confirmed Positive	1	75.5	(-1,125]	Unknown
388	388_1	38	Assumed Negative	29	40	40	40	2.65761	BA.1.1	Omicron	Second dose	(50,100]	Confirmed Positive	1	75.5	(-1,125]	Unknown
388	388_1	39	Assumed Negative	30	40	40	40	2.65761	BA.1.1	Omicron	Second dose	(50,100]	Confirmed Positive	1	75.5	(-1,125]	Unknown
388	388_1	40	Assumed Negative	31	40	40	40	2.65761	BA.1.1	Omicron	Second dose	(50,100]	Confirmed Positive	1	75.5	(-1,125]	Unknown
388	388_1	41	Assumed Negative	32	40	40	40	2.65761	BA.1.1	Omicron	Second dose	(50,100]	Confirmed Positive	1	75.5	(-1,125]	Unknown
388	388_1	42	Assumed Negative	33	40	40	40	2.65761	BA.1.1	Omicron	Second dose	(50,100]	Confirmed Positive	1	75.5	(-1,125]	Unknown
388	388_1	43	Assumed Negative	34	40	40	40	2.65761	BA.1.1	Omicron	Second dose	(50,100]	Confirmed Positive	1	75.5	(-1,125]	Unknown
388	388_1	44	Assumed Negative	35	40	40	40	2.65761	BA.1.1	Omicron	Second dose	(50,100]	Confirmed Positive	1	75.5	(-1,125]	Unknown
388	388_1	45	Assumed Negative	36	40	40	40	2.65761	BA.1.1	Omicron	Second dose	(50,100]	Confirmed Positive	1	75.5	(-1,125]	Unknown
388	388_1	46	Assumed Negative	37	40	40	40	2.65761	BA.1.1	Omicron	Second dose	(50,100]	Confirmed Positive	1	75.5	(-1,125]	Unknown
388	388_1	47	Assumed Negative	38	40	40	40	2.65761	BA.1.1	Omicron	Second dose	(50,100]	Confirmed Positive	1	75.5	(-1,125]	Unknown
388	388_1	48	Assumed Negative	39	40	40	40	2.65761	BA.1.1	Omicron	Second dose	(50,100]	Confirmed Positive	1	75.5	(-1,125]	Unknown
388	388_1	49	Assumed Negative	40	40	40	40	2.65761	BA.1.1	Omicron	Second dose	(50,100]	Confirmed Positive	1	75.5	(-1,125]	Unknown
388	388_1	50	Assumed Negative	41	40	40	40	2.65761	BA.1.1	Omicron	Second dose	(50,100]	Confirmed Positive	1	75.5	(-1,125]	Unknown
871	871_1	0	Negative	-4	40	40	40	2.65761	B.1.617.2	Delta	Second dose	(30,50]	Confirmed Positive	1			Unknown
871	871_1	1	Negative	-3	40	40	40	2.65761	B.1.617.2	Delta	Second dose	(30,50]	Confirmed Positive	1			Unknown
871	871_1	2	Negative	-2	40	40	40	2.65761	B.1.617.2	Delta	Second dose	(30,50]	Confirmed Positive	1			Unknown
871	871_1	3	Negative	-1	40	40	40	2.65761	B.1.617.2	Delta	Second dose	(30,50]	Confirmed Positive	1			Unknown
871	871_1	4	Positive	0	32.85	32.82	32.835	4.64253	B.1.617.2	Delta	Second dose	(30,50]	Confirmed Positive	1			Unknown
871	871_1	5	Positive	1	29.62	29.45	29.535	5.55673	B.1.617.2	Delta	Second dose	(30,50]	Confirmed Positive	1			Unknown
871	871_1	6	Positive	2	27.52	27.24	27.38	6.15373	B.1.617.2	Delta	Second dose	(30,50]	Confirmed Positive	1			Unknown
871	871_1	8	Positive	4	24.9	25.65	25.275	6.73688	B.1.617.2	Delta	Second dose	(30,50]	Confirmed Positive	1			Unknown
871	871_1	9	Positive	5	21.49	21.96	21.725	7.72034	B.1.617.2	Delta	Second dose	(30,50]	Confirmed Positive	1			Unknown
871	871_1	10	Positive	6	21.67	21.85	21.76	7.71064	B.1.617.2	Delta	Second dose	(30,50]	Confirmed Positive	1			Unknown
871	871_1	11	Positive	7	21.38	21.57	21.475	7.78959	B.1.617.2	Delta	Second dose	(30,50]	Confirmed Positive	1			Unknown
871	871_1	12	Positive	8	27.41	28.13	27.77	6.04569	B.1.617.2	Delta	Second dose	(30,50]	Confirmed Positive	1			Unknown
871	871_1	13	Positive	9	33.85	35.84	34.845	4.0857	B.1.617.2	Delta	Second dose	(30,50]	Confirmed Positive	1			Unknown
871	871_1	14	Positive	10	32.14	33.46	32.8	4.65223	B.1.617.2	Delta	Second dose	(30,50]	Confirmed Positive	1			Unknown
871	871_1	15	Negative	11	40	40	40	2.65761	B.1.617.2	Delta	Second dose	(30,50]	Confirmed Positive	1			Unknown
871	871_1	25	Negative	21	40	40	40	2.65761	B.1.617.2	Delta	Second dose	(30,50]	Confirmed Positive	1			Unknown
871	871_1	29	Negative	25	40	40	40	2.65761	B.1.617.2	Delta	Second dose	(30,50]	Confirmed Positive	1			Unknown
871	871_1	32	Negative	28	40	40	40	2.65761	B.1.617.2	Delta	Second dose	(30,50]	Confirmed Positive	1			Unknown
871	871_1	33	Assumed Negative	29	40	40	40	2.65761	B.1.617.2	Delta	Second dose	(30,50]	Confirmed Positive	1			Unknown
871	871_1	34	Assumed Negative	30	40	40	40	2.65761	B.1.617.2	Delta	Second dose	(30,50]	Confirmed Positive	1			Unknown
871	871_1	35	Assumed Negative	31	40	40	40	2.65761	B.1.617.2	Delta	Second dose	(30,50]	Confirmed Positive	1			Unknown
871	871_1	36	Assumed Negative	32	40	40	40	2.65761	B.1.617.2	Delta	Second dose	(30,50]	Confirmed Positive	1			Unknown
871	871_1	37	Assumed Negative	33	40	40	40	2.65761	B.1.617.2	Delta	Second dose	(30,50]	Confirmed Positive	1			Unknown
871	871_1	38	Assumed Negative	34	40	40	40	2.65761	B.1.617.2	Delta	Second dose	(30,50]	Confirmed Positive	1			Unknown
871	871_1	39	Assumed Negative	35	40	40	40	2.65761	B.1.617.2	Delta	Second dose	(30,50]	Confirmed Positive	1			Unknown
871	871_1	40	Assumed Negative	36	40	40	40	2.65761	B.1.617.2	Delta	Second dose	(30,50]	Confirmed Positive	1			Unknown
871	871_1	41	Assumed Negative	37	40	40	40	2.65761	B.1.617.2	Delta	Second dose	(30,50]	Confirmed Positive	1			Unknown
871	871_1	42	Assumed Negative	38	40	40	40	2.65761	B.1.617.2	Delta	Second dose	(30,50]	Confirmed Positive	1			Unknown
871	871_1	43	Assumed Negative	39	40	40	40	2.65761	B.1.617.2	Delta	Second dose	(30,50]	Confirmed Positive	1			Unknown
871	871_1	44	Assumed Negative	40	40	40	40	2.65761	B.1.617.2	Delta	Second dose	(30,50]	Confirmed Positive	1			Unknown
871	871_1	45	Assumed Negative	41	40	40	40	2.65761	B.1.617.2	Delta	Second dose	(30,50]	Confirmed Positive	1			Unknown
871	871_1	46	Assumed Negative	42	40	40	40	2.65761	B.1.617.2	Delta	Second dose	(30,50]	Confirmed Positive	1			Unknown
871	871_1	47	Assumed Negative	43	40	40	40	2.65761	B.1.617.2	Delta	Second dose	(30,50]	Confirmed Positive	1			Unknown
871	871_1	48	Assumed Negative	44	40	40	40	2.65761	B.1.617.2	Delta	Second dose	(30,50]	Confirmed Positive	1			Unknown
871	871_1	49	Assumed Negative	45	40	40	40	2.65761	B.1.617.2	Delta	Second dose	(30,50]	Confirmed Positive	1			Unknown
871	871_1	50	Assumed Negative	46	40	40	40	2.65761	B.1.617.2	Delta	Second dose	(30,50]	Confirmed Positive	1			Unknown
871	871_1	51	Assumed Negative	47	40	40	40	2.65761	B.1.617.2	Delta	Second dose	(30,50]	Confirmed Positive	1			Unknown
871	871_1	52	Assumed Negative	48	40	40	40	2.65761	B.1.617.2	Delta	Second dose	(30,50]	Confirmed Positive	1			Unknown
871	871_1	53	Assumed Negative	49	40	40	40	2.65761	B.1.617.2	Delta	Second dose	(30,50]	Confirmed Positive	1			Unknown
871	871_1	54	Assumed Negative	50	40	40	40	2.65761	B.1.617.2	Delta	Second dose	(30,50]	Confirmed Positive	1			Unknown
1084	1084_1	0	Negative	-4	40	40	40	2.65761	B.1.1.7	Alpha	First dose	(50,100]	Confirmed Positive	1			Unknown
1084	1084_1	1	Negative	-3	40	40	40	2.65761	B.1.1.7	Alpha	First dose	(50,100]	Confirmed Positive	1			Unknown
1084	1084_1	2	Negative	-2	40	40	40	2.65761	B.1.1.7	Alpha	First dose	(50,100]	Confirmed Positive	1			Unknown
1084	1084_1	3	Negative	-1	40	40	40	2.65761	B.1.1.7	Alpha	First dose	(50,100]	Confirmed Positive	1			Unknown
1084	1084_1	4	Positive	0	35.58	36.63	36.105	3.73664	B.1.1.7	Alpha	First dose	(50,100]	Confirmed Positive	1			Unknown
1084	1084_1	5	Negative	1	40	40	40	2.65761	B.1.1.7	Alpha	First dose	(50,100]	Confirmed Positive	1			Unknown
1084	1084_1	6	Positive	2	32.43	33.11	32.77	4.66054	B.1.1.7	Alpha	First dose	(50,100]	Confirmed Positive	1			Unknown
1084	1084_1	7	Positive	3	33.55	34.53	34.04	4.30871	B.1.1.7	Alpha	First dose	(50,100]	Confirmed Positive	1			Unknown
1084	1084_1	8	Positive	4	25.45	25.92	25.685	6.6233	B.1.1.7	Alpha	First dose	(50,100]	Confirmed Positive	1			Unknown
1084	1084_1	9	Positive	5	21.21	21.43	21.32	7.83253	B.1.1.7	Alpha	First dose	(50,100]	Confirmed Positive	1			Unknown
1084	1084_1	10	Positive	6	26.15	26.64	26.395	6.42661	B.1.1.7	Alpha	First dose	(50,100]	Confirmed Positive	1			Unknown
1084	1084_1	11	Positive	7	31.66	32.55	32.105	4.84476	B.1.1.7	Alpha	First dose	(50,100]	Confirmed Positive	1			Unknown
1084	1084_1	12	Positive	8	34.67	36.92	35.795	3.82252	B.1.1.7	Alpha	First dose	(50,100]	Confirmed Positive	1			Unknown
1084	1084_1	13	Negative	9	40	40	40	2.65761	B.1.1.7	Alpha	First dose	(50,100]	Confirmed Positive	1			Unknown
1084	1084_1	14	Inconclusive	10	40	36.97	38.485	3.07731	B.1.1.7	Alpha	First dose	(50,100]	Confirmed Positive	1			Unknown
1084	1084_1	15	Negative	11	40	40	40	2.65761	B.1.1.7	Alpha	First dose	(50,100]	Confirmed Positive	1			Unknown
1084	1084_1	16	Inconclusive	12	40	37.75	38.875	2.96927	B.1.1.7	Alpha	First dose	(50,100]	Confirmed Positive	1			Unknown
1084	1084_1	17	Negative	13	40	40	40	2.65761	B.1.1.7	Alpha	First dose	(50,100]	Confirmed Positive	1			Unknown
1084	1084_1	18	Negative	14	40	40	40	2.65761	B.1.1.7	Alpha	Second dose	(50,100]	Confirmed Positive	1			Unknown
1084	1084_1	19	Negative	15	40	40	40	2.65761	B.1.1.7	Alpha	Second dose	(50,100]	Confirmed Positive	1			Unknown
1084	1084_1	20	Negative	16	40	40	40	2.65761	B.1.1.7	Alpha	Second dose	(50,100]	Confirmed Positive	1			Unknown
1084	1084_1	21	Negative	17	40	40	40	2.65761	B.1.1.7	Alpha	Second dose	(50,100]	Confirmed Positive	1			Unknown
1084	1084_1	22	Negative	18	40	40	40	2.65761	B.1.1.7	Alpha	Second dose	(50,100]	Confirmed Positive	1			Unknown
1084	1084_1	23	Negative	19	40	40	40	2.65761	B.1.1.7	Alpha	Second dose	(50,100]	Confirmed Positive	1			Unknown
1084	1084_1	24	Negative	20	40	40	40	2.65761	B.1.1.7	Alpha	Second dose	(50,100]	Confirmed Positive	1			Unknown
1084	1084_1	25	Negative	21	40	40	40	2.65761	B.1.1.7	Alpha	Second dose	(50,100]	Confirmed Positive	1			Unknown
1084	1084_1	26	Negative	22	40	40	40	2.65761	B.1.1.7	Alpha	Second dose	(50,100]	Confirmed Positive	1			Unknown
1084	1084_1	27	Negative	23	40	40	40	2.65761	B.1.1.7	Alpha	Second dose	(50,100]	Confirmed Positive	1			Unknown
1084	1084_1	28	Negative	24	40	40	40	2.65761	B.1.1.7	Alpha	Second dose	(50,100]	Confirmed Positive	1			Unknown
1084	1084_1	29	Negative	25	40	40	40	2.65761	B.1.1.7	Alpha	Second dose	(50,100]	Confirmed Positive	1			Unknown
1084	1084_1	30	Assumed Negative	26	40	40	40	2.65761	B.1.1.7	Alpha	Second dose	(50,100]	Confirmed Positive	1			Unknown
1084	1084_1	31	Assumed Negative	27	40	40	40	2.65761	B.1.1.7	Alpha	Second dose	(50,100]	Confirmed Positive	1			Unknown
1084	1084_1	32	Assumed Negative	28	40	40	40	2.65761	B.1.1.7	Alpha	Second dose	(50,100]	Confirmed Positive	1			Unknown
1084	1084_1	33	Assumed Negative	29	40	40	40	2.65761	B.1.1.7	Alpha	Second dose	(50,100]	Confirmed Positive	1			Unknown
1084	1084_1	34	Assumed Negative	30	40	40	40	2.65761	B.1.1.7	Alpha	Second dose	(50,100]	Confirmed Positive	1			Unknown
1084	1084_1	35	Assumed Negative	31	40	40	40	2.65761	B.1.1.7	Alpha	Second dose	(50,100]	Confirmed Positive	1			Unknown
1084	1084_1	36	Assumed Negative	32	40	40	40	2.65761	B.1.1.7	Alpha	Second dose	(50,100]	Confirmed Positive	1			Unknown
1084	1084_1	37	Assumed Negative	33	40	40	40	2.65761	B.1.1.7	Alpha	Second dose	(50,100]	Confirmed Positive	1			Unknown
1084	1084_1	38	Assumed Negative	34	40	40	40	2.65761	B.1.1.7	Alpha	Second dose	(50,100]	Confirmed Positive	1			Unknown
1084	1084_1	39	Assumed Negative	35	40	40	40	2.65761	B.1.1.7	Alpha	Second dose	(50,100]	Confirmed Positive	1			Unknown
1084	1084_1	40	Assumed Negative	36	40	40	40	2.65761	B.1.1.7	Alpha	Second dose	(50,100]	Confirmed Positive	1			Unknown
1084	1084_1	41	Assumed Negative	37	40	40	40	2.65761	B.1.1.7	Alpha	Second dose	(50,100]	Confirmed Positive	1			Unknown
1084	1084_1	42	Assumed Negative	38	40	40	40	2.65761	B.1.1.7	Alpha	Second dose	(50,100]	Confirmed Positive	1			Unknown
1084	1084_1	43	Assumed Negative	39	40	40	40	2.65761	B.1.1.7	Alpha	Second dose	(50,100]	Confirmed Positive	1			Unknown
1084	1084_1	44	Assumed Negative	40	40	40	40	2.65761	B.1.1.7	Alpha	Second dose	(50,100]	Confirmed Positive	1			Unknown
1084	1084_1	45	Assumed Negative	41	40	40	40	2.65761	B.1.1.7	Alpha	Second dose	(50,100]	Confirmed Positive	1			Unknown
1084	1084_1	46	Assumed Negative	42	40	40	40	2.65761	B.1.1.7	Alpha	Second dose	(50,100]	Confirmed Positive	1			Unknown
1084	1084_1	47	Assumed Negative	43	40	40	40	2.65761	B.1.1.7	Alpha	Second dose	(50,100]	Confirmed Positive	1			Unknown
1084	1084_1	48	Assumed Negative	44	40	40	40	2.65761	B.1.1.7	Alpha	Second dose	(50,100]	Confirmed Positive	1			Unknown
1084	1084_1	49	Assumed Negative	45	40	40	40	2.65761	B.1.1.7	Alpha	Second dose	(50,100]	Confirmed Positive	1			Unknown
1084	1084_1	50	Assumed Negative	46	40	40	40	2.65761	B.1.1.7	Alpha	Second dose	(50,100]	Confirmed Positive	1			Unknown
1084	1084_1	51	Assumed Negative	47	40	40	40	2.65761	B.1.1.7	Alpha	Second dose	(50,100]	Confirmed Positive	1			Unknown
1084	1084_1	52	Assumed Negative	48	40	40	40	2.65761	B.1.1.7	Alpha	Second dose	(50,100]	Confirmed Positive	1			Unknown
1084	1084_1	53	Assumed Negative	49	40	40	40	2.65761	B.1.1.7	Alpha	Second dose	(50,100]	Confirmed Positive	1			Unknown
1084	1084_1	54	Assumed Negative	50	40	40	40	2.65761	B.1.1.7	Alpha	Second dose	(50,100]	Confirmed Positive	1			Unknown
2889	2889_1	0	Negative	-4	40	40	40	2.65761	BA.1.1	Omicron	Boosted	(30,50]	Confirmed Positive	1	367	(250,1e+03]	Yes
2889	2889_1	1	Negative	-3	40	40	40	2.65761	BA.1.1	Omicron	Boosted	(30,50]	Confirmed Positive	1	367	(250,1e+03]	Yes
2889	2889_1	2	Negative	-2	40	40	40	2.65761	BA.1.1	Omicron	Boosted	(30,50]	Confirmed Positive	1	367	(250,1e+03]	Yes
2889	2889_1	3	Negative	-1	40	40	40	2.65761	BA.1.1	Omicron	Boosted	(30,50]	Confirmed Positive	1	367	(250,1e+03]	Yes
2889	2889_1	4	Positive	0	29.42	30.48	29.95	5.44176	BA.1.1	Omicron	Boosted	(30,50]	Confirmed Positive	1	367	(250,1e+03]	Yes
2889	2889_1	5	Positive	1	25.6	26.36	25.98	6.54157	BA.1.1	Omicron	Boosted	(30,50]	Confirmed Positive	1	367	(250,1e+03]	Yes
2889	2889_1	6	Positive	2	21.8	22.32	22.06	7.62753	BA.1.1	Omicron	Boosted	(30,50]	Confirmed Positive	1	367	(250,1e+03]	Yes
2889	2889_1	7	Positive	3	27.08	27.55	27.315	6.17174	BA.1.1	Omicron	Boosted	(30,50]	Confirmed Positive	1	367	(250,1e+03]	Yes
2889	2889_1	8	Positive	4	26.13	26.65	26.39	6.42799	BA.1.1	Omicron	Boosted	(30,50]	Confirmed Positive	1	367	(250,1e+03]	Yes
2889	2889_1	9	Positive	5	28.23	28.67	28.45	5.85731	BA.1.1	Omicron	Boosted	(30,50]	Confirmed Positive	1	367	(250,1e+03]	Yes
2889	2889_1	10	Positive	6	31.34	32.99	32.165	4.82814	BA.1.1	Omicron	Boosted	(30,50]	Confirmed Positive	1	367	(250,1e+03]	Yes
2889	2889_1	11	Positive	7	33.05	34.31	33.68	4.40844	BA.1.1	Omicron	Boosted	(30,50]	Confirmed Positive	1	367	(250,1e+03]	Yes
2889	2889_1	12	Positive	8	28.04	28.77	28.405	5.86978	BA.1.1	Omicron	Boosted	(30,50]	Confirmed Positive	1	367	(250,1e+03]	Yes
2889	2889_1	13	Positive	9	29.87	31.05	30.46	5.30048	BA.1.1	Omicron	Boosted	(30,50]	Confirmed Positive	1	367	(250,1e+03]	Yes
2889	2889_1	14	Positive	10	34.32	37.31	35.815	3.81698	BA.1.1	Omicron	Boosted	(30,50]	Confirmed Positive	1	367	(250,1e+03]	Yes
1993	1993_1	0	Negative	-8	40	40	40	2.65761	BA.1	Omicron	Boosted	(50,100]	Persistent Positive	1	234	(125,250]	Yes
1993	1993_1	4	Negative	-4	40	40	40	2.65761	BA.1	Omicron	Boosted	(50,100]	Persistent Positive	1	234	(125,250]	Yes
1993	1993_1	5	Negative	-3	40	40	40	2.65761	BA.1	Omicron	Boosted	(50,100]	Persistent Positive	1	234	(125,250]	Yes
1993	1993_1	7	Negative	-1	40	40	40	2.65761	BA.1	Omicron	Boosted	(50,100]	Persistent Positive	1	234	(125,250]	Yes
1993	1993_1	8	Positive	0	27.77	28.19	27.98	5.98751	BA.1	Omicron	Boosted	(50,100]	Persistent Positive	1	234	(125,250]	Yes
1993	1993_1	9	Positive	1	24.03	24.59	24.31	7.00421	BA.1	Omicron	Boosted	(50,100]	Persistent Positive	1	234	(125,250]	Yes
1993	1993_1	11	Positive	3	27	27.41	27.205	6.20221	BA.1	Omicron	Boosted	(50,100]	Persistent Positive	1	234	(125,250]	Yes
1993	1993_1	12	Positive	4	29.13	29.87	29.5	5.56643	BA.1	Omicron	Boosted	(50,100]	Persistent Positive	1	234	(125,250]	Yes
1993	1993_1	13	Positive	5	32.5	34.14	33.32	4.50817	BA.1	Omicron	Boosted	(50,100]	Persistent Positive	1	234	(125,250]	Yes
1993	1993_1	14	Positive	6	29.94	30.61	30.275	5.35173	BA.1	Omicron	Boosted	(50,100]	Persistent Positive	1	234	(125,250]	Yes
1993	1993_1	15	Positive	7	32.99	35.1	34.045	4.30732	BA.1	Omicron	Boosted	(50,100]	Persistent Positive	1	234	(125,250]	Yes
1993	1993_1	16	Positive	8	32.27	34.46	33.365	4.49571	BA.1	Omicron	Boosted	(50,100]	Persistent Positive	1	234	(125,250]	Yes
1993	1993_1	17	Positive	9	32.98	35.69	34.335	4.22699	BA.1	Omicron	Boosted	(50,100]	Persistent Positive	1	234	(125,250]	Yes
1993	1993_1	18	Positive	10	32.85	35.8	34.325	4.22976	BA.1	Omicron	Boosted	(50,100]	Persistent Positive	1	234	(125,250]	Yes
1993	1993_1	19	Positive	11	32.57	34.89	33.73	4.39459	BA.1	Omicron	Boosted	(50,100]	Persistent Positive	1	234	(125,250]	Yes
1993	1993_1	20	Positive	12	32.38	34.37	33.375	4.49293	BA.1	Omicron	Boosted	(50,100]	Persistent Positive	1	234	(125,250]	Yes
51	51_1	0	Negative	-6	40	40	40	2.65761	BA.1	Omicron	Boosted	(30,50]	Confirmed Positive	1	133	(125,250]	No
51	51_1	1	Negative	-5	40	40	40	2.65761	BA.1	Omicron	Boosted	(30,50]	Confirmed Positive	1	133	(125,250]	No
51	51_1	2	Negative	-4	40	40	40	2.65761	BA.1	Omicron	Boosted	(30,50]	Confirmed Positive	1	133	(125,250]	No
51	51_1	3	Negative	-3	40	40	40	2.65761	BA.1	Omicron	Boosted	(30,50]	Confirmed Positive	1	133	(125,250]	No
51	51_1	6	Positive	0	28.12	28.91	28.515	5.8393	BA.1	Omicron	Boosted	(30,50]	Confirmed Positive	1	133	(125,250]	No
51	51_1	8	Positive	2	30.24	31.83	31.035	5.14119	BA.1	Omicron	Boosted	(30,50]	Confirmed Positive	1	133	(125,250]	No
51	51_1	9	Positive	3	27.01	27.64	27.325	6.16897	BA.1	Omicron	Boosted	(30,50]	Confirmed Positive	1	133	(125,250]	No
51	51_1	10	Positive	4	28.46	29.44	28.95	5.71879	BA.1	Omicron	Boosted	(30,50]	Confirmed Positive	1	133	(125,250]	No
51	51_1	11	Positive	5	32.06	34.91	33.485	4.46246	BA.1	Omicron	Boosted	(30,50]	Confirmed Positive	1	133	(125,250]	No
51	51_1	12	Positive	6	29.77	31.36	30.565	5.27139	BA.1	Omicron	Boosted	(30,50]	Confirmed Positive	1	133	(125,250]	No
51	51_1	13	Positive	7	29.12	30.34	29.73	5.50271	BA.1	Omicron	Boosted	(30,50]	Confirmed Positive	1	133	(125,250]	No
51	51_1	14	Inconclusive	8	40	36.43	38.215	3.15211	BA.1	Omicron	Boosted	(30,50]	Confirmed Positive	1	133	(125,250]	No
51	51_1	15	Positive	9	31.16	33.07	32.115	4.84199	BA.1	Omicron	Boosted	(30,50]	Confirmed Positive	1	133	(125,250]	No
361	361_1	77	Negative	-1	40	40	40	2.65761	BA.1	Omicron	Boosted	(30,50]	Confirmed Positive	1	153	(125,250]	Yes
361	361_1	79	Positive	1	32.64	34.33	33.485	4.46246	BA.1	Omicron	Boosted	(30,50]	Confirmed Positive	1	153	(125,250]	Yes
361	361_1	80	Positive	2	21.01	21.37	21.19	7.86855	BA.1	Omicron	Boosted	(30,50]	Confirmed Positive	1	153	(125,250]	Yes
361	361_1	82	Positive	4	20.29	20.85	20.57	8.04031	BA.1	Omicron	Boosted	(30,50]	Confirmed Positive	1	153	(125,250]	Yes
361	361_1	83	Positive	5	22.56	23.03	22.795	7.42391	BA.1	Omicron	Boosted	(30,50]	Confirmed Positive	1	153	(125,250]	Yes
361	361_1	84	Positive	6	26.74	27.16	26.95	6.27285	BA.1	Omicron	Boosted	(30,50]	Confirmed Positive	1	153	(125,250]	Yes
361	361_1	85	Positive	7	29.65	30.67	30.16	5.38359	BA.1	Omicron	Boosted	(30,50]	Confirmed Positive	1	153	(125,250]	Yes
361	361_1	86	Positive	8	25.72	26.31	26.015	6.53188	BA.1	Omicron	Boosted	(30,50]	Confirmed Positive	1	153	(125,250]	Yes
361	361_1	87	Positive	9	26.11	26.59	26.35	6.43907	BA.1	Omicron	Boosted	(30,50]	Confirmed Positive	1	153	(125,250]	Yes
361	361_1	88	Positive	10	27.78	28.32	28.05	5.96812	BA.1	Omicron	Boosted	(30,50]	Confirmed Positive	1	153	(125,250]	Yes
361	361_1	89	Positive	11	32.63	34.77	33.7	4.4029	BA.1	Omicron	Boosted	(30,50]	Confirmed Positive	1	153	(125,250]	Yes
361	361_1	90	Positive	12	34.28	36.69	35.485	3.9084	BA.1	Omicron	Boosted	(30,50]	Confirmed Positive	1	153	(125,250]	Yes
3070	3070_1	0	Negative	-4	40	40	40	2.65761	None	Other	Unvaccinated	(0,30]	Confirmed Reinfection	1	800	(250,1e+03]	Unknown
3070	3070_1	1	Negative	-3	40	40	40	2.65761	None	Other	Unvaccinated	(0,30]	Confirmed Reinfection	1	800	(250,1e+03]	Unknown
3070	3070_1	2	Negative	-2	40	40	40	2.65761	None	Other	Unvaccinated	(0,30]	Confirmed Reinfection	1	800	(250,1e+03]	Unknown
3070	3070_1	3	Negative	-1	40	40	40	2.65761	None	Other	Unvaccinated	(0,30]	Confirmed Reinfection	1	800	(250,1e+03]	Unknown
3070	3070_1	4	Positive	0	33.94	35.89	34.915	4.06631	None	Other	Unvaccinated	(0,30]	Confirmed Reinfection	1	800	(250,1e+03]	Unknown
3070	3070_1	5	Positive	1	33.25	35.03	34.14	4.28101	None	Other	Unvaccinated	(0,30]	Confirmed Reinfection	1	800	(250,1e+03]	Unknown
3070	3070_1	6	Positive	2	30.8	31.66	31.23	5.08716	None	Other	Unvaccinated	(0,30]	Confirmed Reinfection	1	800	(250,1e+03]	Unknown
3070	3070_1	7	Positive	3	33.25	34.89	34.07	4.3004	None	Other	Unvaccinated	(0,30]	Confirmed Reinfection	1	800	(250,1e+03]	Unknown
3070	3070_1	8	Positive	4	31.27	32.37	31.82	4.92372	None	Other	Unvaccinated	(0,30]	Confirmed Reinfection	1	800	(250,1e+03]	Unknown
3070	3070_1	9	Positive	5	30.16	30.91	30.535	5.2797	None	Other	Unvaccinated	(0,30]	Confirmed Reinfection	1	800	(250,1e+03]	Unknown
3070	3070_1	10	Positive	6	34.04	35.69	34.865	4.08016	None	Other	Unvaccinated	(0,30]	Confirmed Reinfection	1	800	(250,1e+03]	Unknown
3070	3070_1	11	Negative	7	40	40	40	2.65761	None	Other	Unvaccinated	(0,30]	Confirmed Reinfection	1	800	(250,1e+03]	Unknown
3070	3070_1	12	Inconclusive	8	40	38.86	39.43	2.81552	None	Other	Unvaccinated	(0,30]	Confirmed Reinfection	1	800	(250,1e+03]	Unknown
3070	3070_1	13	Negative	9	40	40	40	2.65761	None	Other	Unvaccinated	(0,30]	Confirmed Reinfection	1	800	(250,1e+03]	Unknown
3070	3070_1	14	Negative	10	40	40	40	2.65761	None	Other	Unvaccinated	(0,30]	Confirmed Reinfection	1	800	(250,1e+03]	Unknown
3070	3070_1	15	Negative	11	40	40	40	2.65761	None	Other	Unvaccinated	(0,30]	Confirmed Reinfection	1	800	(250,1e+03]	Unknown
3070	3070_1	16	Negative	12	40	40	40	2.65761	None	Other	Unvaccinated	(0,30]	Confirmed Reinfection	1	800	(250,1e+03]	Unknown
3070	3070_1	17	Negative	13	40	40	40	2.65761	None	Other	Unvaccinated	(0,30]	Confirmed Reinfection	1	800	(250,1e+03]	Unknown
3070	3070_1	18	Negative	14	40	40	40	2.65761	None	Other	Unvaccinated	(0,30]	Confirmed Reinfection	1	800	(250,1e+03]	Unknown
3070	3070_1	19	Negative	15	40	40	40	2.65761	None	Other	Unvaccinated	(0,30]	Confirmed Reinfection	1	800	(250,1e+03]	Unknown
3070	3070_1	20	Negative	16	40	40	40	2.65761	None	Other	Unvaccinated	(0,30]	Confirmed Reinfection	1	800	(250,1e+03]	Unknown
3070	3070_1	21	Negative	17	40	40	40	2.65761	None	Other	Unvaccinated	(0,30]	Confirmed Reinfection	1	800	(250,1e+03]	Unknown
3070	3070_1	22	Negative	18	40	40	40	2.65761	None	Other	Unvaccinated	(0,30]	Confirmed Reinfection	1	800	(250,1e+03]	Unknown
3070	3070_1	23	Negative	19	40	40	40	2.65761	None	Other	Unvaccinated	(0,30]	Confirmed Reinfection	1	800	(250,1e+03]	Unknown
3070	3070_1	24	Negative	20	40	40	40	2.65761	None	Other	Unvaccinated	(0,30]	Confirmed Reinfection	1	800	(250,1e+03]	Unknown
3070	3070_1	25	Negative	21	40	40	40	2.65761	None	Other	Unvaccinated	(0,30]	Confirmed Reinfection	1	800	(250,1e+03]	Unknown
3070	3070_1	26	Negative	22	40	40	40	2.65761	None	Other	Unvaccinated	(0,30]	Confirmed Reinfection	1	800	(250,1e+03]	Unknown
3070	3070_1	27	Negative	23	40	40	40	2.65761	None	Other	Unvaccinated	(0,30]	Confirmed Reinfection	1	800	(250,1e+03]	Unknown
3070	3070_1	28	Negative	24	40	40	40	2.65761	None	Other	Unvaccinated	(0,30]	Confirmed Reinfection	1	800	(250,1e+03]	Unknown
3070	3070_1	29	Negative	25	40	40	40	2.65761	None	Other	Unvaccinated	(0,30]	Confirmed Reinfection	1	800	(250,1e+03]	Unknown
3070	3070_1	30	Negative	26	40	40	40	2.65761	None	Other	Unvaccinated	(0,30]	Confirmed Reinfection	1	800	(250,1e+03]	Unknown
3070	3070_1	31	Negative	27	40	40	40	2.65761	None	Other	Unvaccinated	(0,30]	Confirmed Reinfection	1	800	(250,1e+03]	Unknown
3070	3070_1	32	Negative	28	40	40	40	2.65761	None	Other	Unvaccinated	(0,30]	Confirmed Reinfection	1	800	(250,1e+03]	Unknown
3070	3070_1	33	Negative	29	40	40	40	2.65761	None	Other	Unvaccinated	(0,30]	Confirmed Reinfection	1	800	(250,1e+03]	Unknown
3070	3070_1	34	Negative	30	40	40	40	2.65761	None	Other	Unvaccinated	(0,30]	Confirmed Reinfection	1	800	(250,1e+03]	Unknown
3070	3070_1	35	Negative	31	40	40	40	2.65761	None	Other	Unvaccinated	(0,30]	Confirmed Reinfection	1	800	(250,1e+03]	Unknown
3070	3070_1	36	Negative	32	40	40	40	2.65761	None	Other	Unvaccinated	(0,30]	Confirmed Reinfection	1	800	(250,1e+03]	Unknown
3070	3070_1	37	Negative	33	40	40	40	2.65761	None	Other	Unvaccinated	(0,30]	Confirmed Reinfection	1	800	(250,1e+03]	Unknown
3070	3070_1	38	Negative	34	40	40	40	2.65761	None	Other	Unvaccinated	(0,30]	Confirmed Reinfection	1	800	(250,1e+03]	Unknown
3070	3070_1	39	Negative	35	40	40	40	2.65761	None	Other	Unvaccinated	(0,30]	Confirmed Reinfection	1	800	(250,1e+03]	Unknown
3070	3070_1	40	Negative	36	40	40	40	2.65761	None	Other	Unvaccinated	(0,30]	Confirmed Reinfection	1	800	(250,1e+03]	Unknown
3070	3070_1	41	Negative	37	40	40	40	2.65761	None	Other	Unvaccinated	(0,30]	Confirmed Reinfection	1	800	(250,1e+03]	Unknown
3070	3070_1	42	Negative	38	40	40	40	2.65761	None	Other	Unvaccinated	(0,30]	Confirmed Reinfection	1	800	(250,1e+03]	Unknown
3070	3070_1	43	Negative	39	40	40	40	2.65761	None	Other	Unvaccinated	(0,30]	Confirmed Reinfection	1	800	(250,1e+03]	Unknown
3070	3070_1	44	Negative	40	40	40	40	2.65761	None	Other	Unvaccinated	(0,30]	Confirmed Reinfection	1	800	(250,1e+03]	Unknown
3070	3070_1	45	Negative	41	40	40	40	2.65761	None	Other	Unvaccinated	(0,30]	Confirmed Reinfection	1	800	(250,1e+03]	Unknown
3070	3070_1	46	Negative	42	40	40	40	2.65761	None	Other	Unvaccinated	(0,30]	Confirmed Reinfection	1	800	(250,1e+03]	Unknown
3070	3070_1	47	Negative	43	40	40	40	2.65761	None	Other	Unvaccinated	(0,30]	Confirmed Reinfection	1	800	(250,1e+03]	Unknown
3070	3070_1	48	Negative	44	40	40	40	2.65761	None	Other	Unvaccinated	(0,30]	Confirmed Reinfection	1	800	(250,1e+03]	Unknown
3070	3070_1	49	Negative	45	40	40	40	2.65761	None	Other	Unvaccinated	(0,30]	Confirmed Reinfection	1	800	(250,1e+03]	Unknown
3070	3070_1	50	Negative	46	40	40	40	2.65761	None	Other	Unvaccinated	(0,30]	Confirmed Reinfection	1	800	(250,1e+03]	Unknown
3070	3070_1	51	Negative	47	40	40	40	2.65761	None	Other	Unvaccinated	(0,30]	Confirmed Reinfection	1	800	(250,1e+03]	Unknown
3070	3070_1	52	Negative	48	40	40	40	2.65761	None	Other	Unvaccinated	(0,30]	Confirmed Reinfection	1	800	(250,1e+03]	Unknown
3070	3070_1	53	Negative	49	40	40	40	2.65761	None	Other	Unvaccinated	(0,30]	Confirmed Reinfection	1	800	(250,1e+03]	Unknown
3070	3070_1	54	Negative	50	40	40	40	2.65761	None	Other	Unvaccinated	(0,30]	Confirmed Reinfection	1	800	(250,1e+03]	Unknown
3070	3070_2	79	Positive	0	32.4	33.72	33.06	4.5802	BA.1.1	Omicron	Second dose	(0,30]	Confirmed Reinfection	2	800	(250,1e+03]	Yes
3070	3070_2	80	Positive	1	24.52	24.91	24.715	6.89202	BA.1.1	Omicron	Second dose	(0,30]	Confirmed Reinfection	2	800	(250,1e+03]	Yes
3070	3070_2	82	Positive	3	23.36	24.06	23.71	7.17043	BA.1.1	Omicron	Second dose	(0,30]	Confirmed Reinfection	2	800	(250,1e+03]	Yes
3070	3070_2	83	Positive	4	26.32	26.6	26.46	6.4086	BA.1.1	Omicron	Second dose	(0,30]	Confirmed Reinfection	2	800	(250,1e+03]	Yes
3070	3070_2	84	Positive	5	28.97	29.94	29.455	5.57889	BA.1.1	Omicron	Second dose	(0,30]	Confirmed Reinfection	2	800	(250,1e+03]	Yes
3070	3070_2	85	Positive	6	28.8	30.59	29.695	5.51241	BA.1.1	Omicron	Second dose	(0,30]	Confirmed Reinfection	2	800	(250,1e+03]	Yes
3070	3070_2	86	Positive	7	30.66	33.39	32.025	4.86693	BA.1.1	Omicron	Second dose	(0,30]	Confirmed Reinfection	2	800	(250,1e+03]	Yes
3070	3070_2	87	Positive	8	31.15	33.52	32.335	4.78105	BA.1.1	Omicron	Second dose	(0,30]	Confirmed Reinfection	2	800	(250,1e+03]	Yes
3070	3070_2	88	Positive	9	34.08	37.04	35.56	3.88762	BA.1.1	Omicron	Second dose	(0,30]	Confirmed Reinfection	2	800	(250,1e+03]	Yes
3070	3070_2	89	Inconclusive	10	40	35.48	37.74	3.2837	BA.1.1	Omicron	Second dose	(0,30]	Confirmed Reinfection	2	800	(250,1e+03]	Yes
3070	3070_2	90	Negative	11	40	40	40	2.65761	BA.1.1	Omicron	Second dose	(0,30]	Confirmed Reinfection	2	800	(250,1e+03]	Yes
3070	3070_2	91	Negative	12	40	40	40	2.65761	BA.1.1	Omicron	Second dose	(0,30]	Confirmed Reinfection	2	800	(250,1e+03]	Yes
3070	3070_2	92	Assumed Negative	13	40	40	40	2.65761	BA.1.1	Omicron	Second dose	(0,30]	Confirmed Reinfection	2	800	(250,1e+03]	Yes
3070	3070_2	93	Assumed Negative	14	40	40	40	2.65761	BA.1.1	Omicron	Second dose	(0,30]	Confirmed Reinfection	2	800	(250,1e+03]	Yes
3070	3070_2	94	Assumed Negative	15	40	40	40	2.65761	BA.1.1	Omicron	Second dose	(0,30]	Confirmed Reinfection	2	800	(250,1e+03]	Yes
3070	3070_2	95	Assumed Negative	16	40	40	40	2.65761	BA.1.1	Omicron	Second dose	(0,30]	Confirmed Reinfection	2	800	(250,1e+03]	Yes
3070	3070_2	96	Assumed Negative	17	40	40	40	2.65761	BA.1.1	Omicron	Second dose	(0,30]	Confirmed Reinfection	2	800	(250,1e+03]	Yes
3070	3070_2	97	Assumed Negative	18	40	40	40	2.65761	BA.1.1	Omicron	Second dose	(0,30]	Confirmed Reinfection	2	800	(250,1e+03]	Yes
3070	3070_2	98	Assumed Negative	19	40	40	40	2.65761	BA.1.1	Omicron	Second dose	(0,30]	Confirmed Reinfection	2	800	(250,1e+03]	Yes
3070	3070_2	99	Assumed Negative	20	40	40	40	2.65761	BA.1.1	Omicron	Second dose	(0,30]	Confirmed Reinfection	2	800	(250,1e+03]	Yes
3070	3070_2	100	Assumed Negative	21	40	40	40	2.65761	BA.1.1	Omicron	Second dose	(0,30]	Confirmed Reinfection	2	800	(250,1e+03]	Yes
3070	3070_2	101	Assumed Negative	22	40	40	40	2.65761	BA.1.1	Omicron	Second dose	(0,30]	Confirmed Reinfection	2	800	(250,1e+03]	Yes
3070	3070_2	102	Assumed Negative	23	40	40	40	2.65761	BA.1.1	Omicron	Second dose	(0,30]	Confirmed Reinfection	2	800	(250,1e+03]	Yes
3070	3070_2	103	Assumed Negative	24	40	40	40	2.65761	BA.1.1	Omicron	Second dose	(0,30]	Confirmed Reinfection	2	800	(250,1e+03]	Yes
3070	3070_2	104	Assumed Negative	25	40	40	40	2.65761	BA.1.1	Omicron	Second dose	(0,30]	Confirmed Reinfection	2	800	(250,1e+03]	Yes
3070	3070_2	105	Assumed Negative	26	40	40	40	2.65761	BA.1.1	Omicron	Second dose	(0,30]	Confirmed Reinfection	2	800	(250,1e+03]	Yes
3070	3070_2	106	Assumed Negative	27	40	40	40	2.65761	BA.1.1	Omicron	Second dose	(0,30]	Confirmed Reinfection	2	800	(250,1e+03]	Yes
3070	3070_2	107	Assumed Negative	28	40	40	40	2.65761	BA.1.1	Omicron	Second dose	(0,30]	Confirmed Reinfection	2	800	(250,1e+03]	Yes
3070	3070_2	108	Assumed Negative	29	40	40	40	2.65761	BA.1.1	Omicron	Second dose	(0,30]	Confirmed Reinfection	2	800	(250,1e+03]	Yes
3070	3070_2	109	Assumed Negative	30	40	40	40	2.65761	BA.1.1	Omicron	Second dose	(0,30]	Confirmed Reinfection	2	800	(250,1e+03]	Yes
3070	3070_2	110	Assumed Negative	31	40	40	40	2.65761	BA.1.1	Omicron	Second dose	(0,30]	Confirmed Reinfection	2	800	(250,1e+03]	Yes
3070	3070_2	111	Assumed Negative	32	40	40	40	2.65761	BA.1.1	Omicron	Second dose	(0,30]	Confirmed Reinfection	2	800	(250,1e+03]	Yes
3070	3070_2	112	Assumed Negative	33	40	40	40	2.65761	BA.1.1	Omicron	Second dose	(0,30]	Confirmed Reinfection	2	800	(250,1e+03]	Yes
3070	3070_2	113	Assumed Negative	34	40	40	40	2.65761	BA.1.1	Omicron	Second dose	(0,30]	Confirmed Reinfection	2	800	(250,1e+03]	Yes
3070	3070_2	114	Assumed Negative	35	40	40	40	2.65761	BA.1.1	Omicron	Second dose	(0,30]	Confirmed Reinfection	2	800	(250,1e+03]	Yes
3070	3070_2	115	Assumed Negative	36	40	40	40	2.65761	BA.1.1	Omicron	Second dose	(0,30]	Confirmed Reinfection	2	800	(250,1e+03]	Yes
3070	3070_2	116	Assumed Negative	37	40	40	40	2.65761	BA.1.1	Omicron	Second dose	(0,30]	Confirmed Reinfection	2	800	(250,1e+03]	Yes
3070	3070_2	117	Assumed Negative	38	40	40	40	2.65761	BA.1.1	Omicron	Second dose	(0,30]	Confirmed Reinfection	2	800	(250,1e+03]	Yes
3070	3070_2	118	Assumed Negative	39	40	40	40	2.65761	BA.1.1	Omicron	Second dose	(0,30]	Confirmed Reinfection	2	800	(250,1e+03]	Yes
3070	3070_2	119	Assumed Negative	40	40	40	40	2.65761	BA.1.1	Omicron	Second dose	(0,30]	Confirmed Reinfection	2	800	(250,1e+03]	Yes
3070	3070_2	120	Assumed Negative	41	40	40	40	2.65761	BA.1.1	Omicron	Second dose	(0,30]	Confirmed Reinfection	2	800	(250,1e+03]	Yes
3070	3070_2	121	Assumed Negative	42	40	40	40	2.65761	BA.1.1	Omicron	Second dose	(0,30]	Confirmed Reinfection	2	800	(250,1e+03]	Yes
3070	3070_2	122	Assumed Negative	43	40	40	40	2.65761	BA.1.1	Omicron	Second dose	(0,30]	Confirmed Reinfection	2	800	(250,1e+03]	Yes
3070	3070_2	123	Assumed Negative	44	40	40	40	2.65761	BA.1.1	Omicron	Second dose	(0,30]	Confirmed Reinfection	2	800	(250,1e+03]	Yes
3070	3070_2	124	Assumed Negative	45	40	40	40	2.65761	BA.1.1	Omicron	Second dose	(0,30]	Confirmed Reinfection	2	800	(250,1e+03]	Yes
3070	3070_2	125	Assumed Negative	46	40	40	40	2.65761	BA.1.1	Omicron	Second dose	(0,30]	Confirmed Reinfection	2	800	(250,1e+03]	Yes
3070	3070_2	126	Assumed Negative	47	40	40	40	2.65761	BA.1.1	Omicron	Second dose	(0,30]	Confirmed Reinfection	2	800	(250,1e+03]	Yes
3070	3070_2	127	Assumed Negative	48	40	40	40	2.65761	BA.1.1	Omicron	Second dose	(0,30]	Confirmed Reinfection	2	800	(250,1e+03]	Yes
3070	3070_2	128	Assumed Negative	49	40	40	40	2.65761	BA.1.1	Omicron	Second dose	(0,30]	Confirmed Reinfection	2	800	(250,1e+03]	Yes
3070	3070_2	129	Assumed Negative	50	40	40	40	2.65761	BA.1.1	Omicron	Second dose	(0,30]	Confirmed Reinfection	2	800	(250,1e+03]	Yes
753	753_1	0	Negative	-4	40	40	40	2.65761	B.1.526.2	Other	Second dose	(50,100]	Confirmed Reinfection	1	511	(250,1e+03]	Unknown
753	753_1	1	Negative	-3	40	40	40	2.65761	B.1.526.2	Other	Second dose	(50,100]	Confirmed Reinfection	1	511	(250,1e+03]	Unknown
753	753_1	2	Negative	-2	40	40	40	2.65761	B.1.526.2	Other	Second dose	(50,100]	Confirmed Reinfection	1	511	(250,1e+03]	Unknown
753	753_1	3	Negative	-1	40	40	40	2.65761	B.1.526.2	Other	Second dose	(50,100]	Confirmed Reinfection	1	511	(250,1e+03]	Unknown
753	753_1	4	Positive	0	27.59	28.2	27.895	6.01106	B.1.526.2	Other	Second dose	(50,100]	Confirmed Reinfection	1	511	(250,1e+03]	Unknown
753	753_1	5	Positive	1	26.78	27.37	27.075	6.23823	B.1.526.2	Other	Second dose	(50,100]	Confirmed Reinfection	1	511	(250,1e+03]	Unknown
753	753_1	7	Positive	3	24.79	25.05	24.92	6.83523	B.1.526.2	Other	Second dose	(50,100]	Confirmed Reinfection	1	511	(250,1e+03]	Unknown
753	753_1	8	Positive	4	26.14	26.43	26.285	6.45708	B.1.526.2	Other	Second dose	(50,100]	Confirmed Reinfection	1	511	(250,1e+03]	Unknown
753	753_1	9	Positive	5	28.37	28.93	28.65	5.8019	B.1.526.2	Other	Second dose	(50,100]	Confirmed Reinfection	1	511	(250,1e+03]	Unknown
753	753_1	10	Positive	6	30.38	30.94	30.66	5.24507	B.1.526.2	Other	Second dose	(50,100]	Confirmed Reinfection	1	511	(250,1e+03]	Unknown
753	753_1	11	Positive	7	32.81	34.79	33.8	4.3752	B.1.526.2	Other	Second dose	(50,100]	Confirmed Reinfection	1	511	(250,1e+03]	Unknown
753	753_1	12	Positive	8	32.08	33.74	32.91	4.62175	B.1.526.2	Other	Second dose	(50,100]	Confirmed Reinfection	1	511	(250,1e+03]	Unknown
753	753_1	13	Positive	9	31.86	32.58	32.22	4.8129	B.1.526.2	Other	Second dose	(50,100]	Confirmed Reinfection	1	511	(250,1e+03]	Unknown
753	753_1	14	Negative	10	40	40	40	2.65761	B.1.526.2	Other	Second dose	(50,100]	Confirmed Reinfection	1	511	(250,1e+03]	Unknown
753	753_1	15	Positive	11	34.93	36.7	35.815	3.81698	B.1.526.2	Other	Second dose	(50,100]	Confirmed Reinfection	1	511	(250,1e+03]	Unknown
753	753_1	16	Negative	12	40	40	40	2.65761	B.1.526.2	Other	Second dose	(50,100]	Confirmed Reinfection	1	511	(250,1e+03]	Unknown
753	753_1	17	Negative	13	40	40	40	2.65761	B.1.526.2	Other	Second dose	(50,100]	Confirmed Reinfection	1	511	(250,1e+03]	Unknown
753	753_1	18	Negative	14	40	40	40	2.65761	B.1.526.2	Other	Second dose	(50,100]	Confirmed Reinfection	1	511	(250,1e+03]	Unknown
753	753_1	19	Negative	15	40	40	40	2.65761	B.1.526.2	Other	Second dose	(50,100]	Confirmed Reinfection	1	511	(250,1e+03]	Unknown
753	753_1	21	Negative	17	40	40	40	2.65761	B.1.526.2	Other	Second dose	(50,100]	Confirmed Reinfection	1	511	(250,1e+03]	Unknown
753	753_1	22	Negative	18	40	40	40	2.65761	B.1.526.2	Other	Second dose	(50,100]	Confirmed Reinfection	1	511	(250,1e+03]	Unknown
753	753_1	23	Negative	19	40	40	40	2.65761	B.1.526.2	Other	Second dose	(50,100]	Confirmed Reinfection	1	511	(250,1e+03]	Unknown
753	753_1	24	Negative	20	40	40	40	2.65761	B.1.526.2	Other	Second dose	(50,100]	Confirmed Reinfection	1	511	(250,1e+03]	Unknown
753	753_1	25	Negative	21	40	40	40	2.65761	B.1.526.2	Other	Second dose	(50,100]	Confirmed Reinfection	1	511	(250,1e+03]	Unknown
753	753_1	26	Negative	22	40	40	40	2.65761	B.1.526.2	Other	Second dose	(50,100]	Confirmed Reinfection	1	511	(250,1e+03]	Unknown
2263	2263_1	0	Negative	-4	40	40	40	2.65761	B.1.1.7	Alpha	Unvaccinated	(0,30]	Confirmed Positive	1			Unknown
2263	2263_1	1	Negative	-3	40	40	40	2.65761	B.1.1.7	Alpha	Unvaccinated	(0,30]	Confirmed Positive	1			Unknown
2263	2263_1	2	Negative	-2	40	40	40	2.65761	B.1.1.7	Alpha	Unvaccinated	(0,30]	Confirmed Positive	1			Unknown
2263	2263_1	3	Negative	-1	40	40	40	2.65761	B.1.1.7	Alpha	Unvaccinated	(0,30]	Confirmed Positive	1			Unknown
2263	2263_1	4	Positive	0	36.47	40	38.235	3.14657	B.1.1.7	Alpha	Unvaccinated	(0,30]	Confirmed Positive	1			Unknown
2263	2263_1	5	Positive	1	34.94	40	37.47	3.3585	B.1.1.7	Alpha	Unvaccinated	(0,30]	Confirmed Positive	1			Unknown
2263	2263_1	6	Positive	2	30.49	35.19	32.84	4.64115	B.1.1.7	Alpha	Unvaccinated	(0,30]	Confirmed Positive	1			Unknown
2263	2263_1	7	Positive	3	21.65	27.09	24.37	6.98759	B.1.1.7	Alpha	Unvaccinated	(0,30]	Confirmed Positive	1			Unknown
2263	2263_1	8	Positive	4	23.61	29.13	26.37	6.43353	B.1.1.7	Alpha	Unvaccinated	(0,30]	Confirmed Positive	1			Unknown
2263	2263_1	9	Positive	5	24.59	29.96	27.275	6.18282	B.1.1.7	Alpha	Unvaccinated	(0,30]	Confirmed Positive	1			Unknown
2263	2263_1	10	Positive	6	30.67	32.71	31.69	4.95973	B.1.1.7	Alpha	Unvaccinated	(0,30]	Confirmed Positive	1			Unknown
2263	2263_1	11	Positive	7	29.61	33.72	31.665	4.96666	B.1.1.7	Alpha	Unvaccinated	(0,30]	Confirmed Positive	1			Unknown
2263	2263_1	12	Positive	8	30.38	33.78	32.08	4.85169	B.1.1.7	Alpha	Unvaccinated	(0,30]	Confirmed Positive	1			Unknown
2263	2263_1	14	Positive	10	33.79	37.46	35.625	3.86962	B.1.1.7	Alpha	Unvaccinated	(0,30]	Confirmed Positive	1			Unknown
2263	2263_1	15	Positive	11	35.48	40	37.74	3.2837	B.1.1.7	Alpha	Unvaccinated	(0,30]	Confirmed Positive	1			Unknown
2263	2263_1	16	Positive	12	33.89	40	36.945	3.50394	B.1.1.7	Alpha	Unvaccinated	(0,30]	Confirmed Positive	1			Unknown
2263	2263_1	17	Positive	13	33.74	40	36.87	3.52471	B.1.1.7	Alpha	Unvaccinated	(0,30]	Confirmed Positive	1			Unknown
2263	2263_1	18	Negative	14	40	40	40	2.65761	B.1.1.7	Alpha	Unvaccinated	(0,30]	Confirmed Positive	1			Unknown
2263	2263_1	19	Negative	15	40	40	40	2.65761	B.1.1.7	Alpha	Unvaccinated	(0,30]	Confirmed Positive	1			Unknown
2263	2263_1	20	Negative	16	40	40	40	2.65761	B.1.1.7	Alpha	Unvaccinated	(0,30]	Confirmed Positive	1			Unknown
2263	2263_1	21	Negative	17	40	40	40	2.65761	B.1.1.7	Alpha	Unvaccinated	(0,30]	Confirmed Positive	1			Unknown
2263	2263_1	22	Negative	18	40	40	40	2.65761	B.1.1.7	Alpha	Unvaccinated	(0,30]	Confirmed Positive	1			Unknown
2263	2263_1	23	Negative	19	40	40	40	2.65761	B.1.1.7	Alpha	Unvaccinated	(0,30]	Confirmed Positive	1			Unknown
2263	2263_1	24	Negative	20	40	40	40	2.65761	B.1.1.7	Alpha	Unvaccinated	(0,30]	Confirmed Positive	1			Unknown
2263	2263_1	25	Negative	21	40	40	40	2.65761	B.1.1.7	Alpha	Unvaccinated	(0,30]	Confirmed Positive	1			Unknown
2263	2263_1	26	Negative	22	40	40	40	2.65761	B.1.1.7	Alpha	Unvaccinated	(0,30]	Confirmed Positive	1			Unknown
2263	2263_1	27	Negative	23	40	40	40	2.65761	B.1.1.7	Alpha	Unvaccinated	(0,30]	Confirmed Positive	1			Unknown
2263	2263_1	28	Negative	24	40	40	40	2.65761	B.1.1.7	Alpha	Unvaccinated	(0,30]	Confirmed Positive	1			Unknown
2263	2263_1	29	Negative	25	40	40	40	2.65761	B.1.1.7	Alpha	Unvaccinated	(0,30]	Confirmed Positive	1			Unknown
2263	2263_1	30	Negative	26	40	40	40	2.65761	B.1.1.7	Alpha	Unvaccinated	(0,30]	Confirmed Positive	1			Unknown
2263	2263_1	31	Negative	27	40	40	40	2.65761	B.1.1.7	Alpha	Unvaccinated	(0,30]	Confirmed Positive	1			Unknown
2263	2263_1	32	Negative	28	40	40	40	2.65761	B.1.1.7	Alpha	Unvaccinated	(0,30]	Confirmed Positive	1			Unknown
2263	2263_1	33	Negative	29	40	40	40	2.65761	B.1.1.7	Alpha	Unvaccinated	(0,30]	Confirmed Positive	1			Unknown
2263	2263_1	34	Negative	30	40	40	40	2.65761	B.1.1.7	Alpha	Unvaccinated	(0,30]	Confirmed Positive	1			Unknown
2263	2263_1	35	Negative	31	40	40	40	2.65761	B.1.1.7	Alpha	Unvaccinated	(0,30]	Confirmed Positive	1			Unknown
2263	2263_1	36	Negative	32	40	40	40	2.65761	B.1.1.7	Alpha	Unvaccinated	(0,30]	Confirmed Positive	1			Unknown
2263	2263_1	37	Negative	33	40	40	40	2.65761	B.1.1.7	Alpha	Unvaccinated	(0,30]	Confirmed Positive	1			Unknown
2263	2263_1	38	Negative	34	40	40	40	2.65761	B.1.1.7	Alpha	Unvaccinated	(0,30]	Confirmed Positive	1			Unknown
2263	2263_1	39	Negative	35	40	40	40	2.65761	B.1.1.7	Alpha	Unvaccinated	(0,30]	Confirmed Positive	1			Unknown
2263	2263_1	40	Negative	36	40	40	40	2.65761	B.1.1.7	Alpha	Unvaccinated	(0,30]	Confirmed Positive	1			Unknown
2263	2263_1	41	Negative	37	40	40	40	2.65761	B.1.1.7	Alpha	Unvaccinated	(0,30]	Confirmed Positive	1			Unknown
2263	2263_1	42	Negative	38	40	40	40	2.65761	B.1.1.7	Alpha	Unvaccinated	(0,30]	Confirmed Positive	1			Unknown
2263	2263_1	43	Negative	39	40	40	40	2.65761	B.1.1.7	Alpha	Unvaccinated	(0,30]	Confirmed Positive	1			Unknown
2263	2263_1	44	Negative	40	40	40	40	2.65761	B.1.1.7	Alpha	Unvaccinated	(0,30]	Confirmed Positive	1			Unknown
2263	2263_1	45	Negative	41	40	40	40	2.65761	B.1.1.7	Alpha	Unvaccinated	(0,30]	Confirmed Positive	1			Unknown
2263	2263_1	46	Negative	42	40	40	40	2.65761	B.1.1.7	Alpha	Unvaccinated	(0,30]	Confirmed Positive	1			Unknown
2263	2263_1	47	Negative	43	40	40	40	2.65761	B.1.1.7	Alpha	Unvaccinated	(0,30]	Confirmed Positive	1			Unknown
2263	2263_1	48	Negative	44	40	40	40	2.65761	B.1.1.7	Alpha	Unvaccinated	(0,30]	Confirmed Positive	1			Unknown
2263	2263_1	49	Negative	45	40	40	40	2.65761	B.1.1.7	Alpha	Unvaccinated	(0,30]	Confirmed Positive	1			Unknown
2263	2263_1	50	Negative	46	40	40	40	2.65761	B.1.1.7	Alpha	Unvaccinated	(0,30]	Confirmed Positive	1			Unknown
2263	2263_1	51	Negative	47	40	40	40	2.65761	B.1.1.7	Alpha	Unvaccinated	(0,30]	Confirmed Positive	1			Unknown
2263	2263_1	52	Negative	48	40	40	40	2.65761	B.1.1.7	Alpha	Unvaccinated	(0,30]	Confirmed Positive	1			Unknown
2263	2263_1	53	Negative	49	40	40	40	2.65761	B.1.1.7	Alpha	Unvaccinated	(0,30]	Confirmed Positive	1			Unknown
2263	2263_1	54	Negative	50	40	40	40	2.65761	B.1.1.7	Alpha	Unvaccinated	(0,30]	Confirmed Positive	1			Unknown
2244	2244_1	0	Negative	-5	40	40	40	2.65761	B.1.427	Other	Unvaccinated	(0,30]	Confirmed Reinfection	1	800	(250,1e+03]	Unknown
2244	2244_1	2	Negative	-3	40	40	40	2.65761	B.1.427	Other	Unvaccinated	(0,30]	Confirmed Reinfection	1	800	(250,1e+03]	Unknown
2244	2244_1	3	Negative	-2	40	40	40	2.65761	B.1.427	Other	Unvaccinated	(0,30]	Confirmed Reinfection	1	800	(250,1e+03]	Unknown
2244	2244_1	4	Negative	-1	40	40	40	2.65761	B.1.427	Other	Unvaccinated	(0,30]	Confirmed Reinfection	1	800	(250,1e+03]	Unknown
2244	2244_1	5	Positive	0	35.5	37.04	36.27	3.69093	B.1.427	Other	Unvaccinated	(0,30]	Confirmed Reinfection	1	800	(250,1e+03]	Unknown
2244	2244_1	6	Positive	1	31.02	31.64	31.33	5.05946	B.1.427	Other	Unvaccinated	(0,30]	Confirmed Reinfection	1	800	(250,1e+03]	Unknown
2244	2244_1	7	Positive	2	23.3	23.65	23.475	7.23553	B.1.427	Other	Unvaccinated	(0,30]	Confirmed Reinfection	1	800	(250,1e+03]	Unknown
2244	2244_1	8	Positive	3	24.78	25.19	24.985	6.81722	B.1.427	Other	Unvaccinated	(0,30]	Confirmed Reinfection	1	800	(250,1e+03]	Unknown
2244	2244_1	9	Positive	4	26.74	27.3	27.02	6.25346	B.1.427	Other	Unvaccinated	(0,30]	Confirmed Reinfection	1	800	(250,1e+03]	Unknown
2244	2244_1	10	Positive	5	30.1	31.54	30.82	5.20075	B.1.427	Other	Unvaccinated	(0,30]	Confirmed Reinfection	1	800	(250,1e+03]	Unknown
2244	2244_1	11	Positive	6	22.01	22.35	22.18	7.59429	B.1.427	Other	Unvaccinated	(0,30]	Confirmed Reinfection	1	800	(250,1e+03]	Unknown
2244	2244_1	12	Positive	7	32.61	33.41	33.01	4.59405	B.1.427	Other	Unvaccinated	(0,30]	Confirmed Reinfection	1	800	(250,1e+03]	Unknown
2244	2244_1	13	Positive	8	26.87	27.59	27.23	6.19529	B.1.427	Other	Unvaccinated	(0,30]	Confirmed Reinfection	1	800	(250,1e+03]	Unknown
2244	2244_1	14	Positive	9	28.55	30.12	29.335	5.61214	B.1.427	Other	Unvaccinated	(0,30]	Confirmed Reinfection	1	800	(250,1e+03]	Unknown
2244	2244_1	15	Positive	10	29.98	30.97	30.475	5.29632	B.1.427	Other	Unvaccinated	(0,30]	Confirmed Reinfection	1	800	(250,1e+03]	Unknown
2244	2244_1	16	Positive	11	31.12	32.73	31.925	4.89463	B.1.427	Other	Unvaccinated	(0,30]	Confirmed Reinfection	1	800	(250,1e+03]	Unknown
2244	2244_1	17	Positive	12	34.34	36.52	35.43	3.92364	B.1.427	Other	Unvaccinated	(0,30]	Confirmed Reinfection	1	800	(250,1e+03]	Unknown
2244	2244_1	18	Negative	13	40	40	40	2.65761	B.1.427	Other	Unvaccinated	(0,30]	Confirmed Reinfection	1	800	(250,1e+03]	Unknown
2244	2244_1	19	Negative	14	40	40	40	2.65761	B.1.427	Other	Unvaccinated	(0,30]	Confirmed Reinfection	1	800	(250,1e+03]	Unknown
2244	2244_1	20	Negative	15	40	40	40	2.65761	B.1.427	Other	Unvaccinated	(0,30]	Confirmed Reinfection	1	800	(250,1e+03]	Unknown
2244	2244_1	21	Negative	16	40	40	40	2.65761	B.1.427	Other	Unvaccinated	(0,30]	Confirmed Reinfection	1	800	(250,1e+03]	Unknown
2244	2244_1	22	Negative	17	40	40	40	2.65761	B.1.427	Other	Unvaccinated	(0,30]	Confirmed Reinfection	1	800	(250,1e+03]	Unknown
2244	2244_1	23	Negative	18	40	40	40	2.65761	B.1.427	Other	Unvaccinated	(0,30]	Confirmed Reinfection	1	800	(250,1e+03]	Unknown
2244	2244_1	24	Negative	19	40	40	40	2.65761	B.1.427	Other	Unvaccinated	(0,30]	Confirmed Reinfection	1	800	(250,1e+03]	Unknown
2244	2244_1	25	Negative	20	40	40	40	2.65761	B.1.427	Other	Unvaccinated	(0,30]	Confirmed Reinfection	1	800	(250,1e+03]	Unknown
2244	2244_1	26	Negative	21	40	40	40	2.65761	B.1.427	Other	Unvaccinated	(0,30]	Confirmed Reinfection	1	800	(250,1e+03]	Unknown
2244	2244_1	27	Negative	22	40	40	40	2.65761	B.1.427	Other	Unvaccinated	(0,30]	Confirmed Reinfection	1	800	(250,1e+03]	Unknown
2244	2244_1	28	Negative	23	40	40	40	2.65761	B.1.427	Other	Unvaccinated	(0,30]	Confirmed Reinfection	1	800	(250,1e+03]	Unknown
2244	2244_1	29	Negative	24	40	40	40	2.65761	B.1.427	Other	Unvaccinated	(0,30]	Confirmed Reinfection	1	800	(250,1e+03]	Unknown
2244	2244_1	30	Negative	25	40	40	40	2.65761	B.1.427	Other	Unvaccinated	(0,30]	Confirmed Reinfection	1	800	(250,1e+03]	Unknown
2244	2244_1	31	Negative	26	40	40	40	2.65761	B.1.427	Other	Unvaccinated	(0,30]	Confirmed Reinfection	1	800	(250,1e+03]	Unknown
2244	2244_1	32	Negative	27	40	40	40	2.65761	B.1.427	Other	Unvaccinated	(0,30]	Confirmed Reinfection	1	800	(250,1e+03]	Unknown
2244	2244_1	33	Negative	28	40	40	40	2.65761	B.1.427	Other	Unvaccinated	(0,30]	Confirmed Reinfection	1	800	(250,1e+03]	Unknown
2244	2244_1	34	Negative	29	40	40	40	2.65761	B.1.427	Other	Unvaccinated	(0,30]	Confirmed Reinfection	1	800	(250,1e+03]	Unknown
2244	2244_1	35	Negative	30	40	40	40	2.65761	B.1.427	Other	Unvaccinated	(0,30]	Confirmed Reinfection	1	800	(250,1e+03]	Unknown
2244	2244_1	36	Negative	31	40	40	40	2.65761	B.1.427	Other	Unvaccinated	(0,30]	Confirmed Reinfection	1	800	(250,1e+03]	Unknown
2244	2244_1	37	Negative	32	40	40	40	2.65761	B.1.427	Other	Unvaccinated	(0,30]	Confirmed Reinfection	1	800	(250,1e+03]	Unknown
2244	2244_1	38	Negative	33	40	40	40	2.65761	B.1.427	Other	Unvaccinated	(0,30]	Confirmed Reinfection	1	800	(250,1e+03]	Unknown
2244	2244_1	39	Negative	34	40	40	40	2.65761	B.1.427	Other	Unvaccinated	(0,30]	Confirmed Reinfection	1	800	(250,1e+03]	Unknown
2244	2244_1	40	Negative	35	40	40	40	2.65761	B.1.427	Other	Unvaccinated	(0,30]	Confirmed Reinfection	1	800	(250,1e+03]	Unknown
2244	2244_1	41	Negative	36	40	40	40	2.65761	B.1.427	Other	Unvaccinated	(0,30]	Confirmed Reinfection	1	800	(250,1e+03]	Unknown
2244	2244_1	42	Negative	37	40	40	40	2.65761	B.1.427	Other	Unvaccinated	(0,30]	Confirmed Reinfection	1	800	(250,1e+03]	Unknown
2244	2244_1	43	Negative	38	40	40	40	2.65761	B.1.427	Other	Unvaccinated	(0,30]	Confirmed Reinfection	1	800	(250,1e+03]	Unknown
2244	2244_1	44	Negative	39	40	40	40	2.65761	B.1.427	Other	Unvaccinated	(0,30]	Confirmed Reinfection	1	800	(250,1e+03]	Unknown
2244	2244_1	45	Negative	40	40	40	40	2.65761	B.1.427	Other	Unvaccinated	(0,30]	Confirmed Reinfection	1	800	(250,1e+03]	Unknown
2244	2244_1	46	Negative	41	40	40	40	2.65761	B.1.427	Other	Unvaccinated	(0,30]	Confirmed Reinfection	1	800	(250,1e+03]	Unknown
2244	2244_1	47	Negative	42	40	40	40	2.65761	B.1.427	Other	Unvaccinated	(0,30]	Confirmed Reinfection	1	800	(250,1e+03]	Unknown
2244	2244_1	48	Negative	43	40	40	40	2.65761	B.1.427	Other	Unvaccinated	(0,30]	Confirmed Reinfection	1	800	(250,1e+03]	Unknown
2244	2244_1	49	Negative	44	40	40	40	2.65761	B.1.427	Other	Unvaccinated	(0,30]	Confirmed Reinfection	1	800	(250,1e+03]	Unknown
2244	2244_1	50	Negative	45	40	40	40	2.65761	B.1.427	Other	Unvaccinated	(0,30]	Confirmed Reinfection	1	800	(250,1e+03]	Unknown
2244	2244_1	51	Negative	46	40	40	40	2.65761	B.1.427	Other	Unvaccinated	(0,30]	Confirmed Reinfection	1	800	(250,1e+03]	Unknown
2244	2244_1	52	Negative	47	40	40	40	2.65761	B.1.427	Other	Unvaccinated	(0,30]	Confirmed Reinfection	1	800	(250,1e+03]	Unknown
2244	2244_1	53	Negative	48	40	40	40	2.65761	B.1.427	Other	Unvaccinated	(0,30]	Confirmed Reinfection	1	800	(250,1e+03]	Unknown
2244	2244_1	54	Negative	49	40	40	40	2.65761	B.1.427	Other	Unvaccinated	(0,30]	Confirmed Reinfection	1	800	(250,1e+03]	Unknown
2244	2244_1	55	Negative	50	40	40	40	2.65761	B.1.427	Other	Unvaccinated	(0,30]	Confirmed Reinfection	1	800	(250,1e+03]	Unknown
2244	2244_2	51	Negative	-5	40	40	40	2.65761	BA.1.1	Omicron	Second dose	(0,30]	Confirmed Reinfection	2	800	(250,1e+03]	Yes
2244	2244_2	56	Positive	0	30.77	31.65	31.21	5.09271	BA.1.1	Omicron	Second dose	(0,30]	Confirmed Reinfection	2	800	(250,1e+03]	Yes
2244	2244_2	57	Positive	1	32.39	33.48	32.935	4.61483	BA.1.1	Omicron	Second dose	(0,30]	Confirmed Reinfection	2	800	(250,1e+03]	Yes
2244	2244_2	58	Positive	2	24.59	24.96	24.775	6.8754	BA.1.1	Omicron	Second dose	(0,30]	Confirmed Reinfection	2	800	(250,1e+03]	Yes
2244	2244_2	59	Positive	3	31.27	32.2	31.735	4.94726	BA.1.1	Omicron	Second dose	(0,30]	Confirmed Reinfection	2	800	(250,1e+03]	Yes
2244	2244_2	60	Positive	4	25.76	26.12	25.94	6.55265	BA.1.1	Omicron	Second dose	(0,30]	Confirmed Reinfection	2	800	(250,1e+03]	Yes
2244	2244_2	61	Positive	5	27.02	27.44	27.23	6.19529	BA.1.1	Omicron	Second dose	(0,30]	Confirmed Reinfection	2	800	(250,1e+03]	Yes
2244	2244_2	62	Positive	6	34.28	35.81	35.045	4.03029	BA.1.1	Omicron	Second dose	(0,30]	Confirmed Reinfection	2	800	(250,1e+03]	Yes
2244	2244_2	63	Negative	7	40	40	40	2.65761	BA.1.1	Omicron	Second dose	(0,30]	Confirmed Reinfection	2	800	(250,1e+03]	Yes
2244	2244_2	64	Negative	8	40	40	40	2.65761	BA.1.1	Omicron	Second dose	(0,30]	Confirmed Reinfection	2	800	(250,1e+03]	Yes
2244	2244_2	65	Negative	9	40	40	40	2.65761	BA.1.1	Omicron	Second dose	(0,30]	Confirmed Reinfection	2	800	(250,1e+03]	Yes
2244	2244_2	66	Negative	10	40	40	40	2.65761	BA.1.1	Omicron	Second dose	(0,30]	Confirmed Reinfection	2	800	(250,1e+03]	Yes
2244	2244_2	67	Assumed Negative	11	40	40	40	2.65761	BA.1.1	Omicron	Second dose	(0,30]	Confirmed Reinfection	2	800	(250,1e+03]	Yes
2244	2244_2	68	Assumed Negative	12	40	40	40	2.65761	BA.1.1	Omicron	Second dose	(0,30]	Confirmed Reinfection	2	800	(250,1e+03]	Yes
2244	2244_2	69	Assumed Negative	13	40	40	40	2.65761	BA.1.1	Omicron	Second dose	(0,30]	Confirmed Reinfection	2	800	(250,1e+03]	Yes
2244	2244_2	70	Assumed Negative	14	40	40	40	2.65761	BA.1.1	Omicron	Second dose	(0,30]	Confirmed Reinfection	2	800	(250,1e+03]	Yes
2244	2244_2	71	Assumed Negative	15	40	40	40	2.65761	BA.1.1	Omicron	Second dose	(0,30]	Confirmed Reinfection	2	800	(250,1e+03]	Yes
2244	2244_2	72	Assumed Negative	16	40	40	40	2.65761	BA.1.1	Omicron	Second dose	(0,30]	Confirmed Reinfection	2	800	(250,1e+03]	Yes
2244	2244_2	73	Assumed Negative	17	40	40	40	2.65761	BA.1.1	Omicron	Second dose	(0,30]	Confirmed Reinfection	2	800	(250,1e+03]	Yes
2244	2244_2	74	Assumed Negative	18	40	40	40	2.65761	BA.1.1	Omicron	Second dose	(0,30]	Confirmed Reinfection	2	800	(250,1e+03]	Yes
2244	2244_2	75	Assumed Negative	19	40	40	40	2.65761	BA.1.1	Omicron	Second dose	(0,30]	Confirmed Reinfection	2	800	(250,1e+03]	Yes
2244	2244_2	76	Assumed Negative	20	40	40	40	2.65761	BA.1.1	Omicron	Second dose	(0,30]	Confirmed Reinfection	2	800	(250,1e+03]	Yes
2244	2244_2	77	Assumed Negative	21	40	40	40	2.65761	BA.1.1	Omicron	Second dose	(0,30]	Confirmed Reinfection	2	800	(250,1e+03]	Yes
2244	2244_2	78	Assumed Negative	22	40	40	40	2.65761	BA.1.1	Omicron	Second dose	(0,30]	Confirmed Reinfection	2	800	(250,1e+03]	Yes
2244	2244_2	79	Assumed Negative	23	40	40	40	2.65761	BA.1.1	Omicron	Second dose	(0,30]	Confirmed Reinfection	2	800	(250,1e+03]	Yes
2244	2244_2	80	Assumed Negative	24	40	40	40	2.65761	BA.1.1	Omicron	Second dose	(0,30]	Confirmed Reinfection	2	800	(250,1e+03]	Yes
2244	2244_2	81	Assumed Negative	25	40	40	40	2.65761	BA.1.1	Omicron	Second dose	(0,30]	Confirmed Reinfection	2	800	(250,1e+03]	Yes
2244	2244_2	82	Assumed Negative	26	40	40	40	2.65761	BA.1.1	Omicron	Second dose	(0,30]	Confirmed Reinfection	2	800	(250,1e+03]	Yes
2244	2244_2	83	Assumed Negative	27	40	40	40	2.65761	BA.1.1	Omicron	Second dose	(0,30]	Confirmed Reinfection	2	800	(250,1e+03]	Yes
2244	2244_2	84	Assumed Negative	28	40	40	40	2.65761	BA.1.1	Omicron	Second dose	(0,30]	Confirmed Reinfection	2	800	(250,1e+03]	Yes
2244	2244_2	85	Assumed Negative	29	40	40	40	2.65761	BA.1.1	Omicron	Second dose	(0,30]	Confirmed Reinfection	2	800	(250,1e+03]	Yes
2244	2244_2	86	Assumed Negative	30	40	40	40	2.65761	BA.1.1	Omicron	Second dose	(0,30]	Confirmed Reinfection	2	800	(250,1e+03]	Yes
2244	2244_2	87	Assumed Negative	31	40	40	40	2.65761	BA.1.1	Omicron	Second dose	(0,30]	Confirmed Reinfection	2	800	(250,1e+03]	Yes
2244	2244_2	88	Assumed Negative	32	40	40	40	2.65761	BA.1.1	Omicron	Second dose	(0,30]	Confirmed Reinfection	2	800	(250,1e+03]	Yes
2244	2244_2	89	Assumed Negative	33	40	40	40	2.65761	BA.1.1	Omicron	Second dose	(0,30]	Confirmed Reinfection	2	800	(250,1e+03]	Yes
2244	2244_2	90	Assumed Negative	34	40	40	40	2.65761	BA.1.1	Omicron	Second dose	(0,30]	Confirmed Reinfection	2	800	(250,1e+03]	Yes
2244	2244_2	91	Assumed Negative	35	40	40	40	2.65761	BA.1.1	Omicron	Second dose	(0,30]	Confirmed Reinfection	2	800	(250,1e+03]	Yes
1029	1029_1	88	Positive	0	21.58	21.81	21.695	7.72865	BA.1.1	Omicron	Boosted	(0,30]	Confirmed Positive	1	800	(250,1e+03]	Yes
1029	1029_1	89	Positive	1	23.01	23.27	23.14	7.32834	BA.1.1	Omicron	Boosted	(0,30]	Confirmed Positive	1	800	(250,1e+03]	Yes
1029	1029_1	91	Positive	3	31	32.41	31.705	4.95558	BA.1.1	Omicron	Boosted	(0,30]	Confirmed Positive	1	800	(250,1e+03]	Yes
1029	1029_1	92	Positive	4	32.44	34.56	33.5	4.45831	BA.1.1	Omicron	Boosted	(0,30]	Confirmed Positive	1	800	(250,1e+03]	Yes
1029	1029_1	94	Positive	6	32.06	34.66	33.36	4.49709	BA.1.1	Omicron	Boosted	(0,30]	Confirmed Positive	1	800	(250,1e+03]	Yes
1029	1029_1	96	Negative	8	40	40	40	2.65761	BA.1.1	Omicron	Boosted	(0,30]	Confirmed Positive	1	800	(250,1e+03]	Yes
1029	1029_1	102	Negative	14	40	40	40	2.65761	BA.1.1	Omicron	Boosted	(0,30]	Confirmed Positive	1	800	(250,1e+03]	Yes
1029	1029_1	107	Negative	19	40	40	40	2.65761	BA.1.1	Omicron	Boosted	(0,30]	Confirmed Positive	1	800	(250,1e+03]	Yes
1029	1029_1	110	Negative	22	40	40	40	2.65761	BA.1.1	Omicron	Boosted	(0,30]	Confirmed Positive	1	800	(250,1e+03]	Yes
1029	1029_1	111	Assumed Negative	23	40	40	40	2.65761	BA.1.1	Omicron	Boosted	(0,30]	Confirmed Positive	1	800	(250,1e+03]	Yes
1029	1029_1	112	Assumed Negative	24	40	40	40	2.65761	BA.1.1	Omicron	Boosted	(0,30]	Confirmed Positive	1	800	(250,1e+03]	Yes
1029	1029_1	113	Assumed Negative	25	40	40	40	2.65761	BA.1.1	Omicron	Boosted	(0,30]	Confirmed Positive	1	800	(250,1e+03]	Yes
1029	1029_1	114	Assumed Negative	26	40	40	40	2.65761	BA.1.1	Omicron	Boosted	(0,30]	Confirmed Positive	1	800	(250,1e+03]	Yes
1029	1029_1	115	Assumed Negative	27	40	40	40	2.65761	BA.1.1	Omicron	Boosted	(0,30]	Confirmed Positive	1	800	(250,1e+03]	Yes
1029	1029_1	116	Assumed Negative	28	40	40	40	2.65761	BA.1.1	Omicron	Boosted	(0,30]	Confirmed Positive	1	800	(250,1e+03]	Yes
1029	1029_1	117	Assumed Negative	29	40	40	40	2.65761	BA.1.1	Omicron	Boosted	(0,30]	Confirmed Positive	1	800	(250,1e+03]	Yes
1029	1029_1	118	Assumed Negative	30	40	40	40	2.65761	BA.1.1	Omicron	Boosted	(0,30]	Confirmed Positive	1	800	(250,1e+03]	Yes
1029	1029_1	119	Assumed Negative	31	40	40	40	2.65761	BA.1.1	Omicron	Boosted	(0,30]	Confirmed Positive	1	800	(250,1e+03]	Yes
1029	1029_1	120	Assumed Negative	32	40	40	40	2.65761	BA.1.1	Omicron	Boosted	(0,30]	Confirmed Positive	1	800	(250,1e+03]	Yes
1029	1029_1	121	Assumed Negative	33	40	40	40	2.65761	BA.1.1	Omicron	Boosted	(0,30]	Confirmed Positive	1	800	(250,1e+03]	Yes
1029	1029_1	122	Assumed Negative	34	40	40	40	2.65761	BA.1.1	Omicron	Boosted	(0,30]	Confirmed Positive	1	800	(250,1e+03]	Yes
1029	1029_1	123	Assumed Negative	35	40	40	40	2.65761	BA.1.1	Omicron	Boosted	(0,30]	Confirmed Positive	1	800	(250,1e+03]	Yes
1029	1029_1	124	Assumed Negative	36	40	40	40	2.65761	BA.1.1	Omicron	Boosted	(0,30]	Confirmed Positive	1	800	(250,1e+03]	Yes
1029	1029_1	125	Assumed Negative	37	40	40	40	2.65761	BA.1.1	Omicron	Boosted	(0,30]	Confirmed Positive	1	800	(250,1e+03]	Yes
1029	1029_1	126	Assumed Negative	38	40	40	40	2.65761	BA.1.1	Omicron	Boosted	(0,30]	Confirmed Positive	1	800	(250,1e+03]	Yes
1029	1029_1	127	Assumed Negative	39	40	40	40	2.65761	BA.1.1	Omicron	Boosted	(0,30]	Confirmed Positive	1	800	(250,1e+03]	Yes
1029	1029_1	128	Assumed Negative	40	40	40	40	2.65761	BA.1.1	Omicron	Boosted	(0,30]	Confirmed Positive	1	800	(250,1e+03]	Yes
1029	1029_1	129	Assumed Negative	41	40	40	40	2.65761	BA.1.1	Omicron	Boosted	(0,30]	Confirmed Positive	1	800	(250,1e+03]	Yes
1029	1029_1	130	Assumed Negative	42	40	40	40	2.65761	BA.1.1	Omicron	Boosted	(0,30]	Confirmed Positive	1	800	(250,1e+03]	Yes
1029	1029_1	131	Assumed Negative	43	40	40	40	2.65761	BA.1.1	Omicron	Boosted	(0,30]	Confirmed Positive	1	800	(250,1e+03]	Yes
1029	1029_1	132	Assumed Negative	44	40	40	40	2.65761	BA.1.1	Omicron	Boosted	(0,30]	Confirmed Positive	1	800	(250,1e+03]	Yes
1029	1029_1	133	Assumed Negative	45	40	40	40	2.65761	BA.1.1	Omicron	Boosted	(0,30]	Confirmed Positive	1	800	(250,1e+03]	Yes
1029	1029_1	134	Assumed Negative	46	40	40	40	2.65761	BA.1.1	Omicron	Boosted	(0,30]	Confirmed Positive	1	800	(250,1e+03]	Yes
1029	1029_1	135	Assumed Negative	47	40	40	40	2.65761	BA.1.1	Omicron	Boosted	(0,30]	Confirmed Positive	1	800	(250,1e+03]	Yes
1029	1029_1	136	Assumed Negative	48	40	40	40	2.65761	BA.1.1	Omicron	Boosted	(0,30]	Confirmed Positive	1	800	(250,1e+03]	Yes
1603	1603_1	0	Negative	-5	40	40	40	2.65761	BA.1.1	Omicron	Boosted	(30,50]	Confirmed Positive	1	99.6	(-1,125]	Yes
1603	1603_1	1	Negative	-4	40	40	40	2.65761	BA.1.1	Omicron	Boosted	(30,50]	Confirmed Positive	1	99.6	(-1,125]	Yes
1603	1603_1	2	Negative	-3	40	40	40	2.65761	BA.1.1	Omicron	Boosted	(30,50]	Confirmed Positive	1	99.6	(-1,125]	Yes
1603	1603_1	3	Negative	-2	40	40	40	2.65761	BA.1.1	Omicron	Boosted	(30,50]	Confirmed Positive	1	99.6	(-1,125]	Yes
1603	1603_1	7	Positive	2	21.01	21.48	21.245	7.85331	BA.1.1	Omicron	Boosted	(30,50]	Confirmed Positive	1	99.6	(-1,125]	Yes
1603	1603_1	8	Positive	3	28.14	28.81	28.475	5.85038	BA.1.1	Omicron	Boosted	(30,50]	Confirmed Positive	1	99.6	(-1,125]	Yes
1603	1603_1	9	Positive	4	28.94	29.61	29.275	5.62876	BA.1.1	Omicron	Boosted	(30,50]	Confirmed Positive	1	99.6	(-1,125]	Yes
1603	1603_1	10	Positive	5	30.02	30.67	30.345	5.33234	BA.1.1	Omicron	Boosted	(30,50]	Confirmed Positive	1	99.6	(-1,125]	Yes
1603	1603_1	11	Positive	6	22.17	22.45	22.31	7.55827	BA.1.1	Omicron	Boosted	(30,50]	Confirmed Positive	1	99.6	(-1,125]	Yes
1603	1603_1	12	Positive	7	22.88	23.08	22.98	7.37266	BA.1.1	Omicron	Boosted	(30,50]	Confirmed Positive	1	99.6	(-1,125]	Yes
1603	1603_1	13	Positive	8	27.99	28.33	28.16	5.93765	BA.1.1	Omicron	Boosted	(30,50]	Confirmed Positive	1	99.6	(-1,125]	Yes
1603	1603_1	14	Positive	9	27.47	27.95	27.71	6.06231	BA.1.1	Omicron	Boosted	(30,50]	Confirmed Positive	1	99.6	(-1,125]	Yes
1603	1603_1	15	Positive	10	31.59	32.99	32.29	4.79351	BA.1.1	Omicron	Boosted	(30,50]	Confirmed Positive	1	99.6	(-1,125]	Yes
1603	1603_1	16	Positive	11	31.84	33.67	32.755	4.66469	BA.1.1	Omicron	Boosted	(30,50]	Confirmed Positive	1	99.6	(-1,125]	Yes
2524	2524_1	0	Negative	-4	40	40	40	2.65761	P.1	Other	Second dose	(30,50]	Confirmed Positive	1			Unknown
2524	2524_1	1	Negative	-3	40	40	40	2.65761	P.1	Other	Second dose	(30,50]	Confirmed Positive	1			Unknown
2524	2524_1	2	Negative	-2	40	40	40	2.65761	P.1	Other	Second dose	(30,50]	Confirmed Positive	1			Unknown
2524	2524_1	3	Negative	-1	40	40	40	2.65761	P.1	Other	Second dose	(30,50]	Confirmed Positive	1			Unknown
2524	2524_1	4	Positive	0	35.82	40	37.91	3.2366	P.1	Other	Second dose	(30,50]	Confirmed Positive	1			Unknown
2524	2524_1	5	Inconclusive	1	40	37.39	38.695	3.01913	P.1	Other	Second dose	(30,50]	Confirmed Positive	1			Unknown
2524	2524_1	6	Positive	2	33.65	35.61	34.63	4.14526	P.1	Other	Second dose	(30,50]	Confirmed Positive	1			Unknown
2524	2524_1	7	Negative	3	40	40	40	2.65761	P.1	Other	Second dose	(30,50]	Confirmed Positive	1			Unknown
2524	2524_1	8	Positive	4	34.64	35.84	35.24	3.97627	P.1	Other	Second dose	(30,50]	Confirmed Positive	1			Unknown
2524	2524_1	9	Positive	5	31.6	33.2	32.4	4.76304	P.1	Other	Second dose	(30,50]	Confirmed Positive	1			Unknown
2524	2524_1	10	Inconclusive	6	40	36.17	38.085	3.18812	P.1	Other	Second dose	(30,50]	Confirmed Positive	1			Unknown
2524	2524_1	12	Inconclusive	8	40	36.04	38.02	3.20613	P.1	Other	Second dose	(30,50]	Confirmed Positive	1			Unknown
2524	2524_1	13	Positive	9	29.57	30.85	30.21	5.36974	P.1	Other	Second dose	(30,50]	Confirmed Positive	1			Unknown
2524	2524_1	16	Positive	12	22.75	23.15	22.95	7.38098	P.1	Other	Second dose	(30,50]	Confirmed Positive	1			Unknown
2524	2524_1	17	Positive	13	29.1	29.73	29.415	5.58997	P.1	Other	Second dose	(30,50]	Confirmed Positive	1			Unknown
2524	2524_1	18	Positive	14	32.5	33.72	33.11	4.56635	P.1	Other	Second dose	(30,50]	Confirmed Positive	1			Unknown
2524	2524_1	19	Inconclusive	15	40	37.03	38.515	3.069	P.1	Other	Second dose	(30,50]	Confirmed Positive	1			Unknown
2524	2524_1	20	Positive	16	33.72	35.84	34.78	4.10371	P.1	Other	Second dose	(30,50]	Confirmed Positive	1			Unknown
2524	2524_1	22	Negative	18	40	40	40	2.65761	P.1	Other	Second dose	(30,50]	Confirmed Positive	1			Unknown
2524	2524_1	23	Negative	19	40	40	40	2.65761	P.1	Other	Second dose	(30,50]	Confirmed Positive	1			Unknown
2524	2524_1	24	Negative	20	40	40	40	2.65761	P.1	Other	Second dose	(30,50]	Confirmed Positive	1			Unknown
2524	2524_1	25	Negative	21	40	40	40	2.65761	P.1	Other	Second dose	(30,50]	Confirmed Positive	1			Unknown
2524	2524_1	27	Negative	23	40	40	40	2.65761	P.1	Other	Second dose	(30,50]	Confirmed Positive	1			Unknown
2524	2524_1	28	Negative	24	40	40	40	2.65761	P.1	Other	Second dose	(30,50]	Confirmed Positive	1			Unknown
2524	2524_1	29	Negative	25	40	40	40	2.65761	P.1	Other	Second dose	(30,50]	Confirmed Positive	1			Unknown
2524	2524_1	31	Negative	27	40	40	40	2.65761	P.1	Other	Second dose	(30,50]	Confirmed Positive	1			Unknown
2524	2524_1	32	Negative	28	40	40	40	2.65761	P.1	Other	Second dose	(30,50]	Confirmed Positive	1			Unknown
2524	2524_1	33	Negative	29	40	40	40	2.65761	P.1	Other	Second dose	(30,50]	Confirmed Positive	1			Unknown
2524	2524_1	34	Negative	30	40	40	40	2.65761	P.1	Other	Second dose	(30,50]	Confirmed Positive	1			Unknown
2524	2524_1	35	Negative	31	40	40	40	2.65761	P.1	Other	Second dose	(30,50]	Confirmed Positive	1			Unknown
2524	2524_1	36	Negative	32	40	40	40	2.65761	P.1	Other	Second dose	(30,50]	Confirmed Positive	1			Unknown
2524	2524_1	37	Negative	33	40	40	40	2.65761	P.1	Other	Second dose	(30,50]	Confirmed Positive	1			Unknown
2524	2524_1	38	Negative	34	40	40	40	2.65761	P.1	Other	Second dose	(30,50]	Confirmed Positive	1			Unknown
2524	2524_1	40	Negative	36	40	40	40	2.65761	P.1	Other	Second dose	(30,50]	Confirmed Positive	1			Unknown
2524	2524_1	41	Negative	37	40	40	40	2.65761	P.1	Other	Second dose	(30,50]	Confirmed Positive	1			Unknown
2524	2524_1	42	Negative	38	40	40	40	2.65761	P.1	Other	Second dose	(30,50]	Confirmed Positive	1			Unknown
2524	2524_1	43	Negative	39	40	40	40	2.65761	P.1	Other	Second dose	(30,50]	Confirmed Positive	1			Unknown
2524	2524_1	44	Negative	40	40	40	40	2.65761	P.1	Other	Second dose	(30,50]	Confirmed Positive	1			Unknown
2524	2524_1	45	Negative	41	40	40	40	2.65761	P.1	Other	Second dose	(30,50]	Confirmed Positive	1			Unknown
2524	2524_1	47	Negative	43	40	40	40	2.65761	P.1	Other	Second dose	(30,50]	Confirmed Positive	1			Unknown
2524	2524_1	48	Negative	44	40	40	40	2.65761	P.1	Other	Second dose	(30,50]	Confirmed Positive	1			Unknown
2524	2524_1	49	Negative	45	40	40	40	2.65761	P.1	Other	Second dose	(30,50]	Confirmed Positive	1			Unknown
2524	2524_1	50	Negative	46	40	40	40	2.65761	P.1	Other	Second dose	(30,50]	Confirmed Positive	1			Unknown
2524	2524_1	51	Negative	47	40	40	40	2.65761	P.1	Other	Second dose	(30,50]	Confirmed Positive	1			Unknown
2524	2524_1	53	Negative	49	40	40	40	2.65761	P.1	Other	Second dose	(30,50]	Confirmed Positive	1			Unknown
2524	2524_1	54	Negative	50	40	40	40	2.65761	P.1	Other	Second dose	(30,50]	Confirmed Positive	1			Unknown
841	841_1	0	Negative	-4	40	40	40	2.65761	BA.1	Omicron	Boosted	(0,30]	Confirmed Positive	1	313	(250,1e+03]	Unknown
841	841_1	1	Negative	-3	40	40	40	2.65761	BA.1	Omicron	Boosted	(0,30]	Confirmed Positive	1	313	(250,1e+03]	Unknown
841	841_1	2	Negative	-2	40	40	40	2.65761	BA.1	Omicron	Boosted	(0,30]	Confirmed Positive	1	313	(250,1e+03]	Unknown
841	841_1	3	Negative	-1	40	40	40	2.65761	BA.1	Omicron	Boosted	(0,30]	Confirmed Positive	1	313	(250,1e+03]	Unknown
841	841_1	4	Positive	0	32.5	34.16	33.33	4.5054	BA.1	Omicron	Boosted	(0,30]	Confirmed Positive	1	313	(250,1e+03]	Unknown
841	841_1	5	Positive	1	22.76	23.04	22.9	7.39483	BA.1	Omicron	Boosted	(0,30]	Confirmed Positive	1	313	(250,1e+03]	Unknown
841	841_1	6	Positive	2	24.65	24.68	24.665	6.90587	BA.1	Omicron	Boosted	(0,30]	Confirmed Positive	1	313	(250,1e+03]	Unknown
841	841_1	7	Positive	3	24.9	25.12	25.01	6.81029	BA.1	Omicron	Boosted	(0,30]	Confirmed Positive	1	313	(250,1e+03]	Unknown
841	841_1	8	Positive	4	18.74	18.73	18.735	8.54866	BA.1	Omicron	Boosted	(0,30]	Confirmed Positive	1	313	(250,1e+03]	Unknown
841	841_1	9	Positive	5	24.45	24.52	24.485	6.95573	BA.1	Omicron	Boosted	(0,30]	Confirmed Positive	1	313	(250,1e+03]	Unknown
841	841_1	10	Positive	6	26.99	27.43	27.21	6.20083	BA.1	Omicron	Boosted	(0,30]	Confirmed Positive	1	313	(250,1e+03]	Unknown
841	841_1	11	Positive	7	28.09	28.55	28.32	5.89332	BA.1	Omicron	Boosted	(0,30]	Confirmed Positive	1	313	(250,1e+03]	Unknown
841	841_1	12	Positive	8	30.24	31.42	30.83	5.19798	BA.1	Omicron	Boosted	(0,30]	Confirmed Positive	1	313	(250,1e+03]	Unknown
841	841_1	13	Positive	9	27.54	28.01	27.775	6.0443	BA.1	Omicron	Boosted	(0,30]	Confirmed Positive	1	313	(250,1e+03]	Unknown
841	841_1	14	Positive	10	29.52	29.96	29.74	5.49994	BA.1	Omicron	Boosted	(0,30]	Confirmed Positive	1	313	(250,1e+03]	Unknown
841	841_1	15	Positive	11	31.69	32.97	32.33	4.78243	BA.1	Omicron	Boosted	(0,30]	Confirmed Positive	1	313	(250,1e+03]	Unknown
2459	2459_1	0	Negative	-14	40	40	40	2.65761	BA.1.1	Omicron	Boosted	(30,50]	Persistent Positive	1	13	(-1,125]	Yes
2459	2459_1	8	Negative	-6	40	40	40	2.65761	BA.1.1	Omicron	Boosted	(30,50]	Persistent Positive	1	13	(-1,125]	Yes
2459	2459_1	9	Negative	-5	40	40	40	2.65761	BA.1.1	Omicron	Boosted	(30,50]	Persistent Positive	1	13	(-1,125]	Yes
2459	2459_1	10	Negative	-4	40	40	40	2.65761	BA.1.1	Omicron	Boosted	(30,50]	Persistent Positive	1	13	(-1,125]	Yes
2459	2459_1	14	Positive	0	21.04	21.37	21.205	7.86439	BA.1.1	Omicron	Boosted	(30,50]	Persistent Positive	1	13	(-1,125]	Yes
2459	2459_1	15	Positive	1	19.57	19.93	19.75	8.26747	BA.1.1	Omicron	Boosted	(30,50]	Persistent Positive	1	13	(-1,125]	Yes
2459	2459_1	16	Positive	2	24.35	24.98	24.665	6.90587	BA.1.1	Omicron	Boosted	(30,50]	Persistent Positive	1	13	(-1,125]	Yes
2459	2459_1	18	Positive	4	22.47	23.19	22.83	7.41422	BA.1.1	Omicron	Boosted	(30,50]	Persistent Positive	1	13	(-1,125]	Yes
2459	2459_1	20	Positive	6	31.76	33.01	32.385	4.76719	BA.1.1	Omicron	Boosted	(30,50]	Persistent Positive	1	13	(-1,125]	Yes
2459	2459_1	21	Positive	7	28.6	29.25	28.925	5.72572	BA.1.1	Omicron	Boosted	(30,50]	Persistent Positive	1	13	(-1,125]	Yes
2459	2459_1	23	Positive	9	29.94	31.46	30.7	5.23399	BA.1.1	Omicron	Boosted	(30,50]	Persistent Positive	1	13	(-1,125]	Yes
2459	2459_1	24	Positive	10	31.64	33.4	32.52	4.7298	BA.1.1	Omicron	Boosted	(30,50]	Persistent Positive	1	13	(-1,125]	Yes
2459	2459_1	25	Positive	11	27.71	34.49	31.1	5.12318	BA.1.1	Omicron	Boosted	(30,50]	Persistent Positive	1	13	(-1,125]	Yes
2459	2459_1	26	Positive	12	33.26	36.33	34.795	4.09955	BA.1.1	Omicron	Boosted	(30,50]	Persistent Positive	1	13	(-1,125]	Yes
808	808_1	0	Negative	-7	40	40	40	2.65761	B.1.561	Other	Unvaccinated	(50,100]	Persistent Positive	1			Unknown
808	808_1	5	Negative	-2	40	40	40	2.65761	B.1.561	Other	Unvaccinated	(50,100]	Persistent Positive	1			Unknown
808	808_1	7	Positive	0	30.21	31.92	31.065	5.13287	B.1.561	Other	Unvaccinated	(50,100]	Persistent Positive	1			Unknown
808	808_1	9	Positive	2	27.96	28.33	28.145	5.9418	B.1.561	Other	Unvaccinated	(50,100]	Persistent Positive	1			Unknown
808	808_1	14	Positive	7	28.37	28.95	28.66	5.79913	B.1.561	Other	Unvaccinated	(50,100]	Persistent Positive	1			Unknown
808	808_1	16	Positive	9	23.26	23.84	23.55	7.21476	B.1.561	Other	Unvaccinated	(50,100]	Persistent Positive	1			Unknown
808	808_1	17	Positive	10	22.31	22.72	22.515	7.50148	B.1.561	Other	Unvaccinated	(50,100]	Persistent Positive	1			Unknown
808	808_1	18	Positive	11	23.3	24.05	23.675	7.18013	B.1.561	Other	Unvaccinated	(50,100]	Persistent Positive	1			Unknown
808	808_1	19	Positive	12	27.73	28.4	28.065	5.96397	B.1.561	Other	Unvaccinated	(50,100]	Persistent Positive	1			Unknown
808	808_1	20	Positive	13	26.77	27.65	27.21	6.20083	B.1.561	Other	Unvaccinated	(50,100]	Persistent Positive	1			Unknown
808	808_1	21	Positive	14	28.65	29.96	29.305	5.62045	B.1.561	Other	Unvaccinated	(50,100]	Persistent Positive	1			Unknown
808	808_1	22	Positive	15	28.5	29.86	29.18	5.65508	B.1.561	Other	Unvaccinated	(50,100]	Persistent Positive	1			Unknown
808	808_1	24	Positive	17	24.47	25.1	24.785	6.87262	B.1.561	Other	Unvaccinated	(50,100]	Persistent Positive	1			Unknown
808	808_1	25	Positive	18	25.81	26.33	26.07	6.51664	B.1.561	Other	Unvaccinated	(50,100]	Persistent Positive	1			Unknown
808	808_1	26	Negative	19	40	40	40	2.65761	B.1.561	Other	Unvaccinated	(50,100]	Persistent Positive	1			Unknown
808	808_1	27	Positive	20	33.92	34.94	34.43	4.20067	B.1.561	Other	Unvaccinated	(50,100]	Persistent Positive	1			Unknown
808	808_1	28	Negative	21	40	40	40	2.65761	B.1.561	Other	Unvaccinated	(50,100]	Persistent Positive	1			Unknown
808	808_1	29	Negative	22	40	40	40	2.65761	B.1.561	Other	Unvaccinated	(50,100]	Persistent Positive	1			Unknown
808	808_1	30	Positive	23	32.52	33.75	33.135	4.55942	B.1.561	Other	Unvaccinated	(50,100]	Persistent Positive	1			Unknown
808	808_1	31	Positive	24	32.36	33.7	33.03	4.58851	B.1.561	Other	Unvaccinated	(50,100]	Persistent Positive	1			Unknown
808	808_1	32	Positive	25	34.35	37.01	35.68	3.85438	B.1.561	Other	Unvaccinated	(50,100]	Persistent Positive	1			Unknown
808	808_1	33	Positive	26	34.28	34.83	34.555	4.16604	B.1.561	Other	Unvaccinated	(50,100]	Persistent Positive	1			Unknown
808	808_1	34	Positive	27	33.19	35.12	34.155	4.27685	B.1.561	Other	Unvaccinated	(50,100]	Persistent Positive	1			Unknown
808	808_1	35	Positive	28	35.19	40	37.595	3.32387	B.1.561	Other	Unvaccinated	(50,100]	Persistent Positive	1			Unknown
808	808_1	36	Negative	29	40	40	40	2.65761	B.1.561	Other	Unvaccinated	(50,100]	Persistent Positive	1			Unknown
808	808_1	37	Positive	30	29.26	30.01	29.635	5.52903	B.1.561	Other	Unvaccinated	(50,100]	Persistent Positive	1			Unknown
808	808_1	38	Positive	31	34.56	37.63	36.095	3.73941	B.1.561	Other	Unvaccinated	(50,100]	Persistent Positive	1			Unknown
808	808_1	39	Positive	32	26.02	26.22	26.12	6.50279	B.1.561	Other	Unvaccinated	(50,100]	Persistent Positive	1			Unknown
808	808_1	40	Positive	33	32.51	34.19	33.35	4.49986	B.1.561	Other	Unvaccinated	(50,100]	Persistent Positive	1			Unknown
808	808_1	41	Negative	34	40	40	40	2.65761	B.1.561	Other	Unvaccinated	(50,100]	Persistent Positive	1			Unknown
808	808_1	42	Positive	35	32.34	34.78	33.56	4.44168	B.1.561	Other	Unvaccinated	(50,100]	Persistent Positive	1			Unknown
808	808_1	44	Negative	37	40	40	40	2.65761	B.1.561	Other	Unvaccinated	(50,100]	Persistent Positive	1			Unknown
808	808_1	45	Negative	38	40	40	40	2.65761	B.1.561	Other	Unvaccinated	(50,100]	Persistent Positive	1			Unknown
808	808_1	46	Negative	39	40	40	40	2.65761	B.1.561	Other	Unvaccinated	(50,100]	Persistent Positive	1			Unknown
808	808_1	47	Negative	40	40	40	40	2.65761	B.1.561	Other	Unvaccinated	(50,100]	Persistent Positive	1			Unknown
808	808_1	48	Negative	41	40	40	40	2.65761	B.1.561	Other	Unvaccinated	(50,100]	Persistent Positive	1			Unknown
808	808_1	49	Inconclusive	42	40	36.85	38.425	3.09393	B.1.561	Other	Unvaccinated	(50,100]	Persistent Positive	1			Unknown
808	808_1	50	Positive	43	33.75	36.7	35.225	3.98043	B.1.561	Other	Unvaccinated	(50,100]	Persistent Positive	1			Unknown
808	808_1	51	Negative	44	40	40	40	2.65761	B.1.561	Other	Unvaccinated	(50,100]	Persistent Positive	1			Unknown
808	808_1	52	Negative	45	40	40	40	2.65761	B.1.561	Other	Unvaccinated	(50,100]	Persistent Positive	1			Unknown
808	808_1	53	Negative	46	40	40	40	2.65761	B.1.561	Other	Unvaccinated	(50,100]	Persistent Positive	1			Unknown
808	808_1	54	Negative	47	40	40	40	2.65761	B.1.561	Other	Unvaccinated	(50,100]	Persistent Positive	1			Unknown
808	808_1	55	Negative	48	40	40	40	2.65761	B.1.561	Other	Unvaccinated	(50,100]	Persistent Positive	1			Unknown
808	808_1	56	Negative	49	40	40	40	2.65761	B.1.561	Other	Unvaccinated	(50,100]	Persistent Positive	1			Unknown
808	808_1	57	Negative	50	40	40	40	2.65761	B.1.561	Other	Unvaccinated	(50,100]	Persistent Positive	1			Unknown
1815	1815_1	0	Negative	-5	40	40	40	2.65761	B.1.1.7	Alpha	Second dose	(30,50]	Confirmed Positive	1			Unknown
1815	1815_1	1	Negative	-4	40	40	40	2.65761	B.1.1.7	Alpha	Second dose	(30,50]	Confirmed Positive	1			Unknown
1815	1815_1	3	Negative	-2	40	40	40	2.65761	B.1.1.7	Alpha	Second dose	(30,50]	Confirmed Positive	1			Unknown
1815	1815_1	4	Negative	-1	40	40	40	2.65761	B.1.1.7	Alpha	Second dose	(30,50]	Confirmed Positive	1			Unknown
1815	1815_1	5	Positive	0	35.38	38.28	36.83	3.5358	B.1.1.7	Alpha	Second dose	(30,50]	Confirmed Positive	1			Unknown
1815	1815_1	6	Positive	1	28.97	29.72	29.345	5.60937	B.1.1.7	Alpha	Second dose	(30,50]	Confirmed Positive	1			Unknown
1815	1815_1	7	Positive	2	25.56	25.91	25.735	6.60945	B.1.1.7	Alpha	Second dose	(30,50]	Confirmed Positive	1			Unknown
1815	1815_1	9	Positive	4	32.57	33.56	33.065	4.57881	B.1.1.7	Alpha	Second dose	(30,50]	Confirmed Positive	1			Unknown
1815	1815_1	11	Positive	6	32.82	33.68	33.25	4.52756	B.1.1.7	Alpha	Second dose	(30,50]	Confirmed Positive	1			Unknown
1815	1815_1	12	Positive	7	33.04	33.46	33.25	4.52756	B.1.1.7	Alpha	Second dose	(30,50]	Confirmed Positive	1			Unknown
1815	1815_1	13	Positive	8	36.66	40	38.33	3.12025	B.1.1.7	Alpha	Second dose	(30,50]	Confirmed Positive	1			Unknown
1815	1815_1	14	Positive	9	34.82	40	37.41	3.37512	B.1.1.7	Alpha	Second dose	(30,50]	Confirmed Positive	1			Unknown
1815	1815_1	15	Negative	10	40	40	40	2.65761	B.1.1.7	Alpha	Second dose	(30,50]	Confirmed Positive	1			Unknown
1815	1815_1	19	Negative	14	40	40	40	2.65761	B.1.1.7	Alpha	Second dose	(30,50]	Confirmed Positive	1			Unknown
1815	1815_1	30	Negative	25	40	40	40	2.65761	B.1.1.7	Alpha	Second dose	(30,50]	Confirmed Positive	1			Unknown
1815	1815_1	37	Negative	32	40	40	40	2.65761	B.1.1.7	Alpha	Second dose	(30,50]	Confirmed Positive	1			Unknown
1815	1815_1	51	Negative	46	40	40	40	2.65761	B.1.1.7	Alpha	Second dose	(30,50]	Confirmed Positive	1			Unknown
1815	1815_1	54	Negative	49	40	40	40	2.65761	B.1.1.7	Alpha	Second dose	(30,50]	Confirmed Positive	1			Unknown
1815	1815_1	55	Assumed Negative	50	40	40	40	2.65761	B.1.1.7	Alpha	Second dose	(30,50]	Confirmed Positive	1			Unknown
1701	1701_1	0	Negative	-6	40	40	40	2.65761	BA.1.1	Omicron	Boosted	(0,30]	Confirmed Positive	1	496	(250,1e+03]	Yes
1701	1701_1	3	Negative	-3	40	40	40	2.65761	BA.1.1	Omicron	Boosted	(0,30]	Confirmed Positive	1	496	(250,1e+03]	Yes
1701	1701_1	4	Negative	-2	40	40	40	2.65761	BA.1.1	Omicron	Boosted	(0,30]	Confirmed Positive	1	496	(250,1e+03]	Yes
1701	1701_1	5	Negative	-1	40	40	40	2.65761	BA.1.1	Omicron	Boosted	(0,30]	Confirmed Positive	1	496	(250,1e+03]	Yes
1701	1701_1	6	Positive	0	33.65	35.4	34.525	4.17435	BA.1.1	Omicron	Boosted	(0,30]	Confirmed Positive	1	496	(250,1e+03]	Yes
1701	1701_1	7	Positive	1	27.9	27.98	27.94	5.99859	BA.1.1	Omicron	Boosted	(0,30]	Confirmed Positive	1	496	(250,1e+03]	Yes
1701	1701_1	8	Positive	2	21.4	21.59	21.495	7.78405	BA.1.1	Omicron	Boosted	(0,30]	Confirmed Positive	1	496	(250,1e+03]	Yes
1701	1701_1	9	Positive	3	29.51	30.05	29.78	5.48886	BA.1.1	Omicron	Boosted	(0,30]	Confirmed Positive	1	496	(250,1e+03]	Yes
1701	1701_1	10	Positive	4	26.67	27.23	26.95	6.27285	BA.1.1	Omicron	Boosted	(0,30]	Confirmed Positive	1	496	(250,1e+03]	Yes
1701	1701_1	11	Positive	5	29.3	30.17	29.735	5.50133	BA.1.1	Omicron	Boosted	(0,30]	Confirmed Positive	1	496	(250,1e+03]	Yes
1701	1701_1	12	Positive	6	32.2	33.77	32.985	4.60098	BA.1.1	Omicron	Boosted	(0,30]	Confirmed Positive	1	496	(250,1e+03]	Yes
1701	1701_1	13	Positive	7	31.09	32.03	31.56	4.99574	BA.1.1	Omicron	Boosted	(0,30]	Confirmed Positive	1	496	(250,1e+03]	Yes
1701	1701_1	14	Positive	8	33.03	34.89	33.96	4.33087	BA.1.1	Omicron	Boosted	(0,30]	Confirmed Positive	1	496	(250,1e+03]	Yes
1701	1701_1	15	Positive	9	32.59	34.31	33.45	4.47216	BA.1.1	Omicron	Boosted	(0,30]	Confirmed Positive	1	496	(250,1e+03]	Yes
1701	1701_1	16	Positive	10	33.13	35.59	34.36	4.22006	BA.1.1	Omicron	Boosted	(0,30]	Confirmed Positive	1	496	(250,1e+03]	Yes
1701	1701_1	18	Negative	12	40	40	40	2.65761	BA.1.1	Omicron	Boosted	(0,30]	Confirmed Positive	1	496	(250,1e+03]	Yes
1701	1701_1	19	Assumed Negative	13	40	40	40	2.65761	BA.1.1	Omicron	Boosted	(0,30]	Confirmed Positive	1	496	(250,1e+03]	Yes
1701	1701_1	20	Assumed Negative	14	40	40	40	2.65761	BA.1.1	Omicron	Boosted	(0,30]	Confirmed Positive	1	496	(250,1e+03]	Yes
1701	1701_1	21	Assumed Negative	15	40	40	40	2.65761	BA.1.1	Omicron	Boosted	(0,30]	Confirmed Positive	1	496	(250,1e+03]	Yes
1701	1701_1	22	Assumed Negative	16	40	40	40	2.65761	BA.1.1	Omicron	Boosted	(0,30]	Confirmed Positive	1	496	(250,1e+03]	Yes
1701	1701_1	23	Assumed Negative	17	40	40	40	2.65761	BA.1.1	Omicron	Boosted	(0,30]	Confirmed Positive	1	496	(250,1e+03]	Yes
1701	1701_1	24	Assumed Negative	18	40	40	40	2.65761	BA.1.1	Omicron	Boosted	(0,30]	Confirmed Positive	1	496	(250,1e+03]	Yes
1701	1701_1	25	Assumed Negative	19	40	40	40	2.65761	BA.1.1	Omicron	Boosted	(0,30]	Confirmed Positive	1	496	(250,1e+03]	Yes
1701	1701_1	26	Assumed Negative	20	40	40	40	2.65761	BA.1.1	Omicron	Boosted	(0,30]	Confirmed Positive	1	496	(250,1e+03]	Yes
1701	1701_1	27	Assumed Negative	21	40	40	40	2.65761	BA.1.1	Omicron	Boosted	(0,30]	Confirmed Positive	1	496	(250,1e+03]	Yes
1701	1701_1	28	Assumed Negative	22	40	40	40	2.65761	BA.1.1	Omicron	Boosted	(0,30]	Confirmed Positive	1	496	(250,1e+03]	Yes
1701	1701_1	29	Assumed Negative	23	40	40	40	2.65761	BA.1.1	Omicron	Boosted	(0,30]	Confirmed Positive	1	496	(250,1e+03]	Yes
1701	1701_1	30	Assumed Negative	24	40	40	40	2.65761	BA.1.1	Omicron	Boosted	(0,30]	Confirmed Positive	1	496	(250,1e+03]	Yes
1701	1701_1	31	Assumed Negative	25	40	40	40	2.65761	BA.1.1	Omicron	Boosted	(0,30]	Confirmed Positive	1	496	(250,1e+03]	Yes
1701	1701_1	32	Assumed Negative	26	40	40	40	2.65761	BA.1.1	Omicron	Boosted	(0,30]	Confirmed Positive	1	496	(250,1e+03]	Yes
1701	1701_1	33	Assumed Negative	27	40	40	40	2.65761	BA.1.1	Omicron	Boosted	(0,30]	Confirmed Positive	1	496	(250,1e+03]	Yes
1701	1701_1	34	Assumed Negative	28	40	40	40	2.65761	BA.1.1	Omicron	Boosted	(0,30]	Confirmed Positive	1	496	(250,1e+03]	Yes
1701	1701_1	35	Assumed Negative	29	40	40	40	2.65761	BA.1.1	Omicron	Boosted	(0,30]	Confirmed Positive	1	496	(250,1e+03]	Yes
1701	1701_1	36	Assumed Negative	30	40	40	40	2.65761	BA.1.1	Omicron	Boosted	(0,30]	Confirmed Positive	1	496	(250,1e+03]	Yes
1701	1701_1	37	Assumed Negative	31	40	40	40	2.65761	BA.1.1	Omicron	Boosted	(0,30]	Confirmed Positive	1	496	(250,1e+03]	Yes
1701	1701_1	38	Assumed Negative	32	40	40	40	2.65761	BA.1.1	Omicron	Boosted	(0,30]	Confirmed Positive	1	496	(250,1e+03]	Yes
1701	1701_1	39	Assumed Negative	33	40	40	40	2.65761	BA.1.1	Omicron	Boosted	(0,30]	Confirmed Positive	1	496	(250,1e+03]	Yes
1701	1701_1	40	Assumed Negative	34	40	40	40	2.65761	BA.1.1	Omicron	Boosted	(0,30]	Confirmed Positive	1	496	(250,1e+03]	Yes
1701	1701_1	41	Assumed Negative	35	40	40	40	2.65761	BA.1.1	Omicron	Boosted	(0,30]	Confirmed Positive	1	496	(250,1e+03]	Yes
1701	1701_1	42	Assumed Negative	36	40	40	40	2.65761	BA.1.1	Omicron	Boosted	(0,30]	Confirmed Positive	1	496	(250,1e+03]	Yes
1701	1701_1	43	Assumed Negative	37	40	40	40	2.65761	BA.1.1	Omicron	Boosted	(0,30]	Confirmed Positive	1	496	(250,1e+03]	Yes
1701	1701_1	44	Assumed Negative	38	40	40	40	2.65761	BA.1.1	Omicron	Boosted	(0,30]	Confirmed Positive	1	496	(250,1e+03]	Yes
1701	1701_1	45	Assumed Negative	39	40	40	40	2.65761	BA.1.1	Omicron	Boosted	(0,30]	Confirmed Positive	1	496	(250,1e+03]	Yes
1701	1701_1	46	Assumed Negative	40	40	40	40	2.65761	BA.1.1	Omicron	Boosted	(0,30]	Confirmed Positive	1	496	(250,1e+03]	Yes
1701	1701_1	47	Assumed Negative	41	40	40	40	2.65761	BA.1.1	Omicron	Boosted	(0,30]	Confirmed Positive	1	496	(250,1e+03]	Yes
2508	2508_1	24	Negative	-4	40	40	40	2.65761	BA.1.1	Omicron	Second dose	(30,50]	Confirmed Positive	1	321	(250,1e+03]	No
2508	2508_1	28	Positive	0	32.37	33.97	33.17	4.54973	BA.1.1	Omicron	Second dose	(30,50]	Confirmed Positive	1	321	(250,1e+03]	No
2508	2508_1	29	Positive	1	32.88	35.21	34.045	4.30732	BA.1.1	Omicron	Second dose	(30,50]	Confirmed Positive	1	321	(250,1e+03]	No
2508	2508_1	30	Positive	2	31.73	33.01	32.37	4.77135	BA.1.1	Omicron	Second dose	(30,50]	Confirmed Positive	1	321	(250,1e+03]	No
2508	2508_1	31	Positive	3	28.17	28.86	28.515	5.8393	BA.1.1	Omicron	Second dose	(30,50]	Confirmed Positive	1	321	(250,1e+03]	No
2508	2508_1	32	Positive	4	25.2	25.56	25.38	6.70779	BA.1.1	Omicron	Boosted	(30,50]	Confirmed Positive	1	321	(250,1e+03]	Unknown
2508	2508_1	33	Positive	5	25.73	26.42	26.075	6.51526	BA.1.1	Omicron	Boosted	(30,50]	Confirmed Positive	1	321	(250,1e+03]	Unknown
2508	2508_1	34	Positive	6	27.81	28.61	28.21	5.9238	BA.1.1	Omicron	Boosted	(30,50]	Confirmed Positive	1	321	(250,1e+03]	Unknown
2508	2508_1	35	Positive	7	30.92	32.51	31.715	4.95281	BA.1.1	Omicron	Boosted	(30,50]	Confirmed Positive	1	321	(250,1e+03]	Unknown
2508	2508_1	36	Positive	8	32.64	34.76	33.7	4.4029	BA.1.1	Omicron	Boosted	(30,50]	Confirmed Positive	1	321	(250,1e+03]	Unknown
2508	2508_1	38	Inconclusive	10	40	36.92	38.46	3.08424	BA.1.1	Omicron	Boosted	(30,50]	Confirmed Positive	1	321	(250,1e+03]	Unknown
2508	2508_1	39	Negative	11	40	40	40	2.65761	BA.1.1	Omicron	Boosted	(30,50]	Confirmed Positive	1	321	(250,1e+03]	Unknown
2508	2508_1	40	Negative	12	40	40	40	2.65761	BA.1.1	Omicron	Boosted	(30,50]	Confirmed Positive	1	321	(250,1e+03]	Unknown
2508	2508_1	41	Negative	13	40	40	40	2.65761	BA.1.1	Omicron	Boosted	(30,50]	Confirmed Positive	1	321	(250,1e+03]	Unknown
2508	2508_1	42	Negative	14	40	40	40	2.65761	BA.1.1	Omicron	Boosted	(30,50]	Confirmed Positive	1	321	(250,1e+03]	Unknown
2508	2508_1	43	Negative	15	40	40	40	2.65761	BA.1.1	Omicron	Boosted	(30,50]	Confirmed Positive	1	321	(250,1e+03]	Unknown
2508	2508_1	45	Negative	17	40	40	40	2.65761	BA.1.1	Omicron	Boosted	(30,50]	Confirmed Positive	1	321	(250,1e+03]	Unknown
2508	2508_1	46	Negative	18	40	40	40	2.65761	BA.1.1	Omicron	Boosted	(30,50]	Confirmed Positive	1	321	(250,1e+03]	Unknown
2508	2508_1	47	Assumed Negative	19	40	40	40	2.65761	BA.1.1	Omicron	Boosted	(30,50]	Confirmed Positive	1	321	(250,1e+03]	Unknown
2508	2508_1	48	Assumed Negative	20	40	40	40	2.65761	BA.1.1	Omicron	Boosted	(30,50]	Confirmed Positive	1	321	(250,1e+03]	Unknown
2508	2508_1	49	Assumed Negative	21	40	40	40	2.65761	BA.1.1	Omicron	Boosted	(30,50]	Confirmed Positive	1	321	(250,1e+03]	Unknown
2508	2508_1	50	Assumed Negative	22	40	40	40	2.65761	BA.1.1	Omicron	Boosted	(30,50]	Confirmed Positive	1	321	(250,1e+03]	Unknown
2508	2508_1	51	Assumed Negative	23	40	40	40	2.65761	BA.1.1	Omicron	Boosted	(30,50]	Confirmed Positive	1	321	(250,1e+03]	Unknown
2508	2508_1	52	Assumed Negative	24	40	40	40	2.65761	BA.1.1	Omicron	Boosted	(30,50]	Confirmed Positive	1	321	(250,1e+03]	Unknown
2508	2508_1	53	Assumed Negative	25	40	40	40	2.65761	BA.1.1	Omicron	Boosted	(30,50]	Confirmed Positive	1	321	(250,1e+03]	Unknown
2508	2508_1	54	Assumed Negative	26	40	40	40	2.65761	BA.1.1	Omicron	Boosted	(30,50]	Confirmed Positive	1	321	(250,1e+03]	Unknown
2508	2508_1	55	Assumed Negative	27	40	40	40	2.65761	BA.1.1	Omicron	Boosted	(30,50]	Confirmed Positive	1	321	(250,1e+03]	Unknown
2508	2508_1	56	Assumed Negative	28	40	40	40	2.65761	BA.1.1	Omicron	Boosted	(30,50]	Confirmed Positive	1	321	(250,1e+03]	Unknown
2508	2508_1	57	Assumed Negative	29	40	40	40	2.65761	BA.1.1	Omicron	Boosted	(30,50]	Confirmed Positive	1	321	(250,1e+03]	Unknown
2508	2508_1	58	Assumed Negative	30	40	40	40	2.65761	BA.1.1	Omicron	Boosted	(30,50]	Confirmed Positive	1	321	(250,1e+03]	Unknown
2508	2508_1	59	Assumed Negative	31	40	40	40	2.65761	BA.1.1	Omicron	Boosted	(30,50]	Confirmed Positive	1	321	(250,1e+03]	Unknown
2508	2508_1	60	Assumed Negative	32	40	40	40	2.65761	BA.1.1	Omicron	Boosted	(30,50]	Confirmed Positive	1	321	(250,1e+03]	Unknown
2508	2508_1	61	Assumed Negative	33	40	40	40	2.65761	BA.1.1	Omicron	Boosted	(30,50]	Confirmed Positive	1	321	(250,1e+03]	Unknown
2508	2508_1	62	Assumed Negative	34	40	40	40	2.65761	BA.1.1	Omicron	Boosted	(30,50]	Confirmed Positive	1	321	(250,1e+03]	Unknown
2508	2508_1	63	Assumed Negative	35	40	40	40	2.65761	BA.1.1	Omicron	Boosted	(30,50]	Confirmed Positive	1	321	(250,1e+03]	Unknown
2508	2508_1	64	Assumed Negative	36	40	40	40	2.65761	BA.1.1	Omicron	Boosted	(30,50]	Confirmed Positive	1	321	(250,1e+03]	Unknown
2508	2508_1	65	Assumed Negative	37	40	40	40	2.65761	BA.1.1	Omicron	Boosted	(30,50]	Confirmed Positive	1	321	(250,1e+03]	Unknown
2508	2508_1	66	Assumed Negative	38	40	40	40	2.65761	BA.1.1	Omicron	Boosted	(30,50]	Confirmed Positive	1	321	(250,1e+03]	Unknown
2508	2508_1	67	Assumed Negative	39	40	40	40	2.65761	BA.1.1	Omicron	Boosted	(30,50]	Confirmed Positive	1	321	(250,1e+03]	Unknown
2508	2508_1	68	Assumed Negative	40	40	40	40	2.65761	BA.1.1	Omicron	Boosted	(30,50]	Confirmed Positive	1	321	(250,1e+03]	Unknown
2508	2508_1	69	Assumed Negative	41	40	40	40	2.65761	BA.1.1	Omicron	Boosted	(30,50]	Confirmed Positive	1	321	(250,1e+03]	Unknown
2508	2508_1	70	Assumed Negative	42	40	40	40	2.65761	BA.1.1	Omicron	Boosted	(30,50]	Confirmed Positive	1	321	(250,1e+03]	Unknown
2508	2508_1	71	Assumed Negative	43	40	40	40	2.65761	BA.1.1	Omicron	Boosted	(30,50]	Confirmed Positive	1	321	(250,1e+03]	Unknown
2508	2508_1	72	Assumed Negative	44	40	40	40	2.65761	BA.1.1	Omicron	Boosted	(30,50]	Confirmed Positive	1	321	(250,1e+03]	Unknown
2508	2508_1	73	Assumed Negative	45	40	40	40	2.65761	BA.1.1	Omicron	Boosted	(30,50]	Confirmed Positive	1	321	(250,1e+03]	Unknown
2817	2817_1	0	Negative	-4	40	40	40	2.65761	B.1.427	Other	Unvaccinated	(0,30]	Confirmed Reinfection	1	343	(250,1e+03]	Unknown
2817	2817_1	1	Negative	-3	40	40	40	2.65761	B.1.427	Other	Unvaccinated	(0,30]	Confirmed Reinfection	1	343	(250,1e+03]	Unknown
2817	2817_1	2	Negative	-2	40	40	40	2.65761	B.1.427	Other	Unvaccinated	(0,30]	Confirmed Reinfection	1	343	(250,1e+03]	Unknown
2817	2817_1	3	Negative	-1	40	40	40	2.65761	B.1.427	Other	Unvaccinated	(0,30]	Confirmed Reinfection	1	343	(250,1e+03]	Unknown
2817	2817_1	4	Positive	0	33.94	36.05	34.995	4.04415	B.1.427	Other	Unvaccinated	(0,30]	Confirmed Reinfection	1	343	(250,1e+03]	Unknown
2817	2817_1	5	Positive	1	33.07	34.26	33.665	4.4126	B.1.427	Other	Unvaccinated	(0,30]	Confirmed Reinfection	1	343	(250,1e+03]	Unknown
2817	2817_1	6	Positive	2	31.43	32.37	31.9	4.90155	B.1.427	Other	Unvaccinated	(0,30]	Confirmed Reinfection	1	343	(250,1e+03]	Unknown
2817	2817_1	7	Positive	3	24.35	24.98	24.665	6.90587	B.1.427	Other	Unvaccinated	(0,30]	Confirmed Reinfection	1	343	(250,1e+03]	Unknown
2817	2817_1	8	Positive	4	26.53	27.26	26.895	6.28809	B.1.427	Other	Unvaccinated	(0,30]	Confirmed Reinfection	1	343	(250,1e+03]	Unknown
2817	2817_1	9	Positive	5	22.18	22.63	22.405	7.53196	B.1.427	Other	Unvaccinated	(0,30]	Confirmed Reinfection	1	343	(250,1e+03]	Unknown
2817	2817_1	10	Positive	6	22.13	22.66	22.395	7.53473	B.1.427	Other	Unvaccinated	(0,30]	Confirmed Reinfection	1	343	(250,1e+03]	Unknown
2817	2817_1	11	Positive	7	26.18	26.69	26.435	6.41552	B.1.427	Other	Unvaccinated	(0,30]	Confirmed Reinfection	1	343	(250,1e+03]	Unknown
2817	2817_1	12	Positive	8	32.99	34.45	33.72	4.39736	B.1.427	Other	Unvaccinated	(0,30]	Confirmed Reinfection	1	343	(250,1e+03]	Unknown
2817	2817_1	13	Positive	9	32.95	34.57	33.76	4.38628	B.1.427	Other	Unvaccinated	(0,30]	Confirmed Reinfection	1	343	(250,1e+03]	Unknown
2817	2817_1	14	Positive	10	32.11	33.37	32.74	4.66885	B.1.427	Other	Unvaccinated	(0,30]	Confirmed Reinfection	1	343	(250,1e+03]	Unknown
2817	2817_1	15	Negative	11	40	40	40	2.65761	B.1.427	Other	Unvaccinated	(0,30]	Confirmed Reinfection	1	343	(250,1e+03]	Unknown
2817	2817_1	16	Positive	12	34.49	35.85	35.17	3.99567	B.1.427	Other	Unvaccinated	(0,30]	Confirmed Reinfection	1	343	(250,1e+03]	Unknown
2817	2817_1	17	Inconclusive	13	40	37.31	38.655	3.03022	B.1.427	Other	Unvaccinated	(0,30]	Confirmed Reinfection	1	343	(250,1e+03]	Unknown
2817	2817_1	18	Negative	14	40	40	40	2.65761	B.1.427	Other	Unvaccinated	(0,30]	Confirmed Reinfection	1	343	(250,1e+03]	Unknown
2817	2817_1	19	Positive	15	32.05	34.27	33.16	4.5525	B.1.427	Other	Unvaccinated	(0,30]	Confirmed Reinfection	1	343	(250,1e+03]	Unknown
2817	2817_1	20	Positive	16	35.26	36.64	35.95	3.77958	B.1.427	Other	Unvaccinated	(0,30]	Confirmed Reinfection	1	343	(250,1e+03]	Unknown
2817	2817_1	21	Positive	17	34.29	36.53	35.41	3.92918	B.1.427	Other	Unvaccinated	(0,30]	Confirmed Reinfection	1	343	(250,1e+03]	Unknown
2817	2817_1	22	Negative	18	40	40	40	2.65761	B.1.427	Other	Unvaccinated	(0,30]	Confirmed Reinfection	1	343	(250,1e+03]	Unknown
2817	2817_1	23	Negative	19	40	40	40	2.65761	B.1.427	Other	Unvaccinated	(0,30]	Confirmed Reinfection	1	343	(250,1e+03]	Unknown
2817	2817_1	24	Negative	20	40	40	40	2.65761	B.1.427	Other	Unvaccinated	(0,30]	Confirmed Reinfection	1	343	(250,1e+03]	Unknown
2817	2817_1	25	Positive	21	31.05	32.02	31.535	5.00267	B.1.427	Other	Unvaccinated	(0,30]	Confirmed Reinfection	1	343	(250,1e+03]	Unknown
2817	2817_1	26	Negative	22	40	40	40	2.65761	B.1.427	Other	Unvaccinated	(0,30]	Confirmed Reinfection	1	343	(250,1e+03]	Unknown
2817	2817_1	27	Negative	23	40	40	40	2.65761	B.1.427	Other	Unvaccinated	(0,30]	Confirmed Reinfection	1	343	(250,1e+03]	Unknown
2817	2817_1	28	Negative	24	40	40	40	2.65761	B.1.427	Other	Unvaccinated	(0,30]	Confirmed Reinfection	1	343	(250,1e+03]	Unknown
2817	2817_1	29	Negative	25	40	40	40	2.65761	B.1.427	Other	Unvaccinated	(0,30]	Confirmed Reinfection	1	343	(250,1e+03]	Unknown
2817	2817_1	30	Negative	26	40	40	40	2.65761	B.1.427	Other	Unvaccinated	(0,30]	Confirmed Reinfection	1	343	(250,1e+03]	Unknown
2817	2817_1	31	Negative	27	40	40	40	2.65761	B.1.427	Other	Unvaccinated	(0,30]	Confirmed Reinfection	1	343	(250,1e+03]	Unknown
2817	2817_1	32	Negative	28	40	40	40	2.65761	B.1.427	Other	Unvaccinated	(0,30]	Confirmed Reinfection	1	343	(250,1e+03]	Unknown
2817	2817_1	33	Negative	29	40	40	40	2.65761	B.1.427	Other	Unvaccinated	(0,30]	Confirmed Reinfection	1	343	(250,1e+03]	Unknown
2817	2817_1	34	Inconclusive	30	40	37.95	38.975	2.94157	B.1.427	Other	Unvaccinated	(0,30]	Confirmed Reinfection	1	343	(250,1e+03]	Unknown
2817	2817_1	35	Negative	31	40	40	40	2.65761	B.1.427	Other	Unvaccinated	(0,30]	Confirmed Reinfection	1	343	(250,1e+03]	Unknown
2817	2817_1	36	Negative	32	40	40	40	2.65761	B.1.427	Other	Unvaccinated	(0,30]	Confirmed Reinfection	1	343	(250,1e+03]	Unknown
2817	2817_1	37	Negative	33	40	40	40	2.65761	B.1.427	Other	Unvaccinated	(0,30]	Confirmed Reinfection	1	343	(250,1e+03]	Unknown
2817	2817_1	38	Negative	34	40	40	40	2.65761	B.1.427	Other	Unvaccinated	(0,30]	Confirmed Reinfection	1	343	(250,1e+03]	Unknown
2817	2817_1	39	Negative	35	40	40	40	2.65761	B.1.427	Other	Unvaccinated	(0,30]	Confirmed Reinfection	1	343	(250,1e+03]	Unknown
2817	2817_1	40	Negative	36	40	40	40	2.65761	B.1.427	Other	Unvaccinated	(0,30]	Confirmed Reinfection	1	343	(250,1e+03]	Unknown
2817	2817_1	41	Negative	37	40	40	40	2.65761	B.1.427	Other	Unvaccinated	(0,30]	Confirmed Reinfection	1	343	(250,1e+03]	Unknown
2817	2817_1	42	Negative	38	40	40	40	2.65761	B.1.427	Other	Unvaccinated	(0,30]	Confirmed Reinfection	1	343	(250,1e+03]	Unknown
2817	2817_1	43	Negative	39	40	40	40	2.65761	B.1.427	Other	Unvaccinated	(0,30]	Confirmed Reinfection	1	343	(250,1e+03]	Unknown
2817	2817_1	44	Negative	40	40	40	40	2.65761	B.1.427	Other	Unvaccinated	(0,30]	Confirmed Reinfection	1	343	(250,1e+03]	Unknown
2817	2817_1	45	Negative	41	40	40	40	2.65761	B.1.427	Other	Unvaccinated	(0,30]	Confirmed Reinfection	1	343	(250,1e+03]	Unknown
2817	2817_1	46	Negative	42	40	40	40	2.65761	B.1.427	Other	Unvaccinated	(0,30]	Confirmed Reinfection	1	343	(250,1e+03]	Unknown
2817	2817_1	47	Negative	43	40	40	40	2.65761	B.1.427	Other	Unvaccinated	(0,30]	Confirmed Reinfection	1	343	(250,1e+03]	Unknown
2817	2817_1	48	Negative	44	40	40	40	2.65761	B.1.427	Other	Unvaccinated	(0,30]	Confirmed Reinfection	1	343	(250,1e+03]	Unknown
2817	2817_1	49	Negative	45	40	40	40	2.65761	B.1.427	Other	Unvaccinated	(0,30]	Confirmed Reinfection	1	343	(250,1e+03]	Unknown
2817	2817_1	50	Negative	46	40	40	40	2.65761	B.1.427	Other	Unvaccinated	(0,30]	Confirmed Reinfection	1	343	(250,1e+03]	Unknown
2817	2817_1	51	Negative	47	40	40	40	2.65761	B.1.427	Other	Unvaccinated	(0,30]	Confirmed Reinfection	1	343	(250,1e+03]	Unknown
2817	2817_1	52	Negative	48	40	40	40	2.65761	B.1.427	Other	Unvaccinated	(0,30]	Confirmed Reinfection	1	343	(250,1e+03]	Unknown
2817	2817_1	53	Negative	49	40	40	40	2.65761	B.1.427	Other	Unvaccinated	(0,30]	Confirmed Reinfection	1	343	(250,1e+03]	Unknown
2817	2817_1	54	Negative	50	40	40	40	2.65761	B.1.427	Other	Unvaccinated	(0,30]	Confirmed Reinfection	1	343	(250,1e+03]	Unknown
2817	2817_2	51	Negative	-5	40	40	40	2.65761	BA.1	Omicron	Boosted	(0,30]	Confirmed Reinfection	2	343	(250,1e+03]	No
2817	2817_2	56	Positive	0	34.96	37.33	36.145	3.72556	BA.1	Omicron	Boosted	(0,30]	Confirmed Reinfection	2	343	(250,1e+03]	No
2817	2817_2	57	Inconclusive	1	40	36.85	38.425	3.09393	BA.1	Omicron	Boosted	(0,30]	Confirmed Reinfection	2	343	(250,1e+03]	No
2817	2817_2	58	Positive	2	26.62	27.17	26.895	6.28809	BA.1	Omicron	Boosted	(0,30]	Confirmed Reinfection	2	343	(250,1e+03]	No
2817	2817_2	59	Positive	3	30.8	31.13	30.965	5.16058	BA.1	Omicron	Boosted	(0,30]	Confirmed Reinfection	2	343	(250,1e+03]	No
2817	2817_2	60	Positive	4	29.93	30.58	30.255	5.35727	BA.1	Omicron	Boosted	(0,30]	Confirmed Reinfection	2	343	(250,1e+03]	No
2817	2817_2	61	Positive	5	29.49	29.67	29.58	5.54426	BA.1	Omicron	Boosted	(0,30]	Confirmed Reinfection	2	343	(250,1e+03]	No
2817	2817_2	62	Positive	6	32.99	34.64	33.815	4.37104	BA.1	Omicron	Boosted	(0,30]	Confirmed Reinfection	2	343	(250,1e+03]	No
2817	2817_2	63	Positive	7	25.75	26.21	25.98	6.54157	BA.1	Omicron	Boosted	(0,30]	Confirmed Reinfection	2	343	(250,1e+03]	No
2817	2817_2	64	Positive	8	27.39	27.65	27.52	6.11495	BA.1	Omicron	Boosted	(0,30]	Confirmed Reinfection	2	343	(250,1e+03]	No
2817	2817_2	65	Positive	9	33.3	34.69	33.995	4.32118	BA.1	Omicron	Boosted	(0,30]	Confirmed Reinfection	2	343	(250,1e+03]	No
2817	2817_2	66	Positive	10	31.77	32.91	32.34	4.77966	BA.1	Omicron	Boosted	(0,30]	Confirmed Reinfection	2	343	(250,1e+03]	No
392	392_1	0	Negative	-4	40	40	40	2.65761	BA.1.1	Omicron	Boosted	(50,100]	Confirmed Positive	1	800	(250,1e+03]	No
392	392_1	1	Negative	-3	40	40	40	2.65761	BA.1.1	Omicron	Boosted	(50,100]	Confirmed Positive	1	800	(250,1e+03]	No
392	392_1	2	Negative	-2	40	40	40	2.65761	BA.1.1	Omicron	Boosted	(50,100]	Confirmed Positive	1	800	(250,1e+03]	No
392	392_1	3	Negative	-1	40	40	40	2.65761	BA.1.1	Omicron	Boosted	(50,100]	Confirmed Positive	1	800	(250,1e+03]	No
392	392_1	4	Positive	0	36.73	40	38.365	3.11055	BA.1.1	Omicron	Boosted	(50,100]	Confirmed Positive	1	800	(250,1e+03]	No
392	392_1	7	Positive	3	32.51	33.45	32.98	4.60236	BA.1.1	Omicron	Boosted	(50,100]	Confirmed Positive	1	800	(250,1e+03]	No
392	392_1	8	Positive	4	30.91	31.53	31.22	5.08994	BA.1.1	Omicron	Boosted	(50,100]	Confirmed Positive	1	800	(250,1e+03]	No
392	392_1	9	Positive	5	32.55	34.22	33.385	4.49016	BA.1.1	Omicron	Boosted	(50,100]	Confirmed Positive	1	800	(250,1e+03]	No
392	392_1	10	Positive	6	31.27	32.72	31.995	4.87524	BA.1.1	Omicron	Boosted	(50,100]	Confirmed Positive	1	800	(250,1e+03]	No
392	392_1	11	Positive	7	29.81	30.5	30.155	5.38497	BA.1.1	Omicron	Boosted	(50,100]	Confirmed Positive	1	800	(250,1e+03]	No
392	392_1	12	Positive	8	23.01	23.4	23.205	7.31033	BA.1.1	Omicron	Boosted	(50,100]	Confirmed Positive	1	800	(250,1e+03]	No
392	392_1	13	Positive	9	28.85	29.55	29.2	5.64954	BA.1.1	Omicron	Boosted	(50,100]	Confirmed Positive	1	800	(250,1e+03]	No
392	392_1	14	Positive	10	31.1	32.27	31.685	4.96112	BA.1.1	Omicron	Boosted	(50,100]	Confirmed Positive	1	800	(250,1e+03]	No
392	392_1	15	Positive	11	31.37	33.46	32.415	4.75888	BA.1.1	Omicron	Boosted	(50,100]	Confirmed Positive	1	800	(250,1e+03]	No
76	76_1	71	Positive	0	32.19	33.91	33.05	4.58297	BA.1.1	Omicron	Second dose	(0,30]	Confirmed Positive	1	71.5	(-1,125]	Yes
76	76_1	72	Positive	1	23.9	24.17	24.035	7.0804	BA.1.1	Omicron	Second dose	(0,30]	Confirmed Positive	1	71.5	(-1,125]	Yes
76	76_1	73	Positive	2	15.84	16.02	15.93	9.32573	BA.1.1	Omicron	Second dose	(0,30]	Confirmed Positive	1	71.5	(-1,125]	Yes
76	76_1	75	Positive	4	25.12	25.3	25.21	6.75489	BA.1.1	Omicron	Second dose	(0,30]	Confirmed Positive	1	71.5	(-1,125]	Yes
76	76_1	76	Positive	5	31.25	32.81	32.03	4.86554	BA.1.1	Omicron	Second dose	(0,30]	Confirmed Positive	1	71.5	(-1,125]	Yes
76	76_1	77	Positive	6	29.62	30.43	30.025	5.42099	BA.1.1	Omicron	Second dose	(0,30]	Confirmed Positive	1	71.5	(-1,125]	Yes
76	76_1	78	Positive	7	30.8	32.05	31.425	5.03314	BA.1.1	Omicron	Second dose	(0,30]	Confirmed Positive	1	71.5	(-1,125]	Yes
76	76_1	79	Positive	8	31.87	32.99	32.43	4.75473	BA.1.1	Omicron	Second dose	(0,30]	Confirmed Positive	1	71.5	(-1,125]	Yes
76	76_1	80	Positive	9	33.19	35.47	34.33	4.22837	BA.1.1	Omicron	Second dose	(0,30]	Confirmed Positive	1	71.5	(-1,125]	Yes
76	76_1	81	Negative	10	40	40	40	2.65761	BA.1.1	Omicron	Second dose	(0,30]	Confirmed Positive	1	71.5	(-1,125]	Yes
76	76_1	82	Assumed Negative	11	40	40	40	2.65761	BA.1.1	Omicron	Second dose	(0,30]	Confirmed Positive	1	71.5	(-1,125]	Yes
76	76_1	83	Assumed Negative	12	40	40	40	2.65761	BA.1.1	Omicron	Second dose	(0,30]	Confirmed Positive	1	71.5	(-1,125]	Yes
76	76_1	84	Assumed Negative	13	40	40	40	2.65761	BA.1.1	Omicron	Second dose	(0,30]	Confirmed Positive	1	71.5	(-1,125]	Yes
76	76_1	85	Assumed Negative	14	40	40	40	2.65761	BA.1.1	Omicron	Second dose	(0,30]	Confirmed Positive	1	71.5	(-1,125]	Yes
76	76_1	86	Assumed Negative	15	40	40	40	2.65761	BA.1.1	Omicron	Second dose	(0,30]	Confirmed Positive	1	71.5	(-1,125]	Yes
76	76_1	87	Assumed Negative	16	40	40	40	2.65761	BA.1.1	Omicron	Second dose	(0,30]	Confirmed Positive	1	71.5	(-1,125]	Yes
76	76_1	88	Assumed Negative	17	40	40	40	2.65761	BA.1.1	Omicron	Second dose	(0,30]	Confirmed Positive	1	71.5	(-1,125]	Yes
76	76_1	89	Assumed Negative	18	40	40	40	2.65761	BA.1.1	Omicron	Second dose	(0,30]	Confirmed Positive	1	71.5	(-1,125]	Yes
76	76_1	90	Assumed Negative	19	40	40	40	2.65761	BA.1.1	Omicron	Second dose	(0,30]	Confirmed Positive	1	71.5	(-1,125]	Yes
76	76_1	91	Assumed Negative	20	40	40	40	2.65761	BA.1.1	Omicron	Second dose	(0,30]	Confirmed Positive	1	71.5	(-1,125]	Yes
76	76_1	92	Assumed Negative	21	40	40	40	2.65761	BA.1.1	Omicron	Second dose	(0,30]	Confirmed Positive	1	71.5	(-1,125]	Yes
76	76_1	93	Assumed Negative	22	40	40	40	2.65761	BA.1.1	Omicron	Second dose	(0,30]	Confirmed Positive	1	71.5	(-1,125]	Yes
76	76_1	94	Assumed Negative	23	40	40	40	2.65761	BA.1.1	Omicron	Second dose	(0,30]	Confirmed Positive	1	71.5	(-1,125]	Yes
76	76_1	95	Assumed Negative	24	40	40	40	2.65761	BA.1.1	Omicron	Second dose	(0,30]	Confirmed Positive	1	71.5	(-1,125]	Yes
76	76_1	96	Assumed Negative	25	40	40	40	2.65761	BA.1.1	Omicron	Second dose	(0,30]	Confirmed Positive	1	71.5	(-1,125]	Yes
76	76_1	97	Assumed Negative	26	40	40	40	2.65761	BA.1.1	Omicron	Second dose	(0,30]	Confirmed Positive	1	71.5	(-1,125]	Yes
76	76_1	98	Assumed Negative	27	40	40	40	2.65761	BA.1.1	Omicron	Second dose	(0,30]	Confirmed Positive	1	71.5	(-1,125]	Yes
76	76_1	99	Assumed Negative	28	40	40	40	2.65761	BA.1.1	Omicron	Second dose	(0,30]	Confirmed Positive	1	71.5	(-1,125]	Yes
76	76_1	100	Assumed Negative	29	40	40	40	2.65761	BA.1.1	Omicron	Second dose	(0,30]	Confirmed Positive	1	71.5	(-1,125]	Yes
76	76_1	101	Assumed Negative	30	40	40	40	2.65761	BA.1.1	Omicron	Second dose	(0,30]	Confirmed Positive	1	71.5	(-1,125]	Yes
76	76_1	102	Assumed Negative	31	40	40	40	2.65761	BA.1.1	Omicron	Second dose	(0,30]	Confirmed Positive	1	71.5	(-1,125]	Yes
76	76_1	103	Assumed Negative	32	40	40	40	2.65761	BA.1.1	Omicron	Second dose	(0,30]	Confirmed Positive	1	71.5	(-1,125]	Yes
76	76_1	104	Assumed Negative	33	40	40	40	2.65761	BA.1.1	Omicron	Second dose	(0,30]	Confirmed Positive	1	71.5	(-1,125]	Yes
76	76_1	105	Assumed Negative	34	40	40	40	2.65761	BA.1.1	Omicron	Second dose	(0,30]	Confirmed Positive	1	71.5	(-1,125]	Yes
76	76_1	106	Assumed Negative	35	40	40	40	2.65761	BA.1.1	Omicron	Second dose	(0,30]	Confirmed Positive	1	71.5	(-1,125]	Yes
76	76_1	107	Assumed Negative	36	40	40	40	2.65761	BA.1.1	Omicron	Second dose	(0,30]	Confirmed Positive	1	71.5	(-1,125]	Yes
76	76_1	108	Assumed Negative	37	40	40	40	2.65761	BA.1.1	Omicron	Second dose	(0,30]	Confirmed Positive	1	71.5	(-1,125]	Yes
76	76_1	109	Assumed Negative	38	40	40	40	2.65761	BA.1.1	Omicron	Second dose	(0,30]	Confirmed Positive	1	71.5	(-1,125]	Yes
76	76_1	110	Assumed Negative	39	40	40	40	2.65761	BA.1.1	Omicron	Second dose	(0,30]	Confirmed Positive	1	71.5	(-1,125]	Yes
76	76_1	111	Assumed Negative	40	40	40	40	2.65761	BA.1.1	Omicron	Second dose	(0,30]	Confirmed Positive	1	71.5	(-1,125]	Yes
76	76_1	112	Assumed Negative	41	40	40	40	2.65761	BA.1.1	Omicron	Second dose	(0,30]	Confirmed Positive	1	71.5	(-1,125]	Yes
76	76_1	113	Assumed Negative	42	40	40	40	2.65761	BA.1.1	Omicron	Second dose	(0,30]	Confirmed Positive	1	71.5	(-1,125]	Yes
76	76_1	114	Assumed Negative	43	40	40	40	2.65761	BA.1.1	Omicron	Second dose	(0,30]	Confirmed Positive	1	71.5	(-1,125]	Yes
76	76_1	115	Assumed Negative	44	40	40	40	2.65761	BA.1.1	Omicron	Second dose	(0,30]	Confirmed Positive	1	71.5	(-1,125]	Yes
76	76_1	116	Assumed Negative	45	40	40	40	2.65761	BA.1.1	Omicron	Second dose	(0,30]	Confirmed Positive	1	71.5	(-1,125]	Yes
76	76_1	117	Assumed Negative	46	40	40	40	2.65761	BA.1.1	Omicron	Second dose	(0,30]	Confirmed Positive	1	71.5	(-1,125]	Yes
76	76_1	118	Assumed Negative	47	40	40	40	2.65761	BA.1.1	Omicron	Second dose	(0,30]	Confirmed Positive	1	71.5	(-1,125]	Yes
76	76_1	119	Assumed Negative	48	40	40	40	2.65761	BA.1.1	Omicron	Second dose	(0,30]	Confirmed Positive	1	71.5	(-1,125]	Yes
76	76_1	120	Assumed Negative	49	40	40	40	2.65761	BA.1.1	Omicron	Second dose	(0,30]	Confirmed Positive	1	71.5	(-1,125]	Yes
76	76_1	121	Assumed Negative	50	40	40	40	2.65761	BA.1.1	Omicron	Second dose	(0,30]	Confirmed Positive	1	71.5	(-1,125]	Yes
1688	1688_1	0	Negative	-9	40	40	40	2.65761	BA.1	Omicron	Boosted	(50,100]	Confirmed Positive	1	215	(125,250]	Yes
1688	1688_1	1	Negative	-8	40	40	40	2.65761	BA.1	Omicron	Boosted	(50,100]	Confirmed Positive	1	215	(125,250]	Yes
1688	1688_1	2	Negative	-7	40	40	40	2.65761	BA.1	Omicron	Boosted	(50,100]	Confirmed Positive	1	215	(125,250]	Yes
1688	1688_1	3	Negative	-6	40	40	40	2.65761	BA.1	Omicron	Boosted	(50,100]	Confirmed Positive	1	215	(125,250]	Yes
1688	1688_1	9	Positive	0	32.93	34.25	33.59	4.43337	BA.1	Omicron	Boosted	(50,100]	Confirmed Positive	1	215	(125,250]	Yes
1688	1688_1	11	Positive	2	29.47	30.09	29.78	5.48886	BA.1	Omicron	Boosted	(50,100]	Confirmed Positive	1	215	(125,250]	Yes
1688	1688_1	13	Positive	4	21.73	22.15	21.94	7.66078	BA.1	Omicron	Boosted	(50,100]	Confirmed Positive	1	215	(125,250]	Yes
1688	1688_1	16	Positive	7	30.56	31.55	31.055	5.13565	BA.1	Omicron	Boosted	(50,100]	Confirmed Positive	1	215	(125,250]	Yes
628	628_1	0	Negative	-12	40	40	40	2.65761	BA.1	Omicron	Boosted	(50,100]	Confirmed Positive	1			Yes
628	628_1	1	Negative	-11	40	40	40	2.65761	BA.1	Omicron	Boosted	(50,100]	Confirmed Positive	1			Yes
628	628_1	2	Negative	-10	40	40	40	2.65761	BA.1	Omicron	Boosted	(50,100]	Confirmed Positive	1			Yes
628	628_1	9	Negative	-3	40	40	40	2.65761	BA.1	Omicron	Boosted	(50,100]	Confirmed Positive	1			Yes
628	628_1	12	Positive	0	26.18	26.49	26.335	6.44323	BA.1	Omicron	Boosted	(50,100]	Confirmed Positive	1			Yes
628	628_1	20	Positive	8	28.92	29.44	29.18	5.65508	BA.1	Omicron	Boosted	(50,100]	Confirmed Positive	1			Yes
628	628_1	21	Positive	9	29.04	29.5	29.27	5.63014	BA.1	Omicron	Boosted	(50,100]	Confirmed Positive	1			Yes
628	628_1	22	Positive	10	33.03	34.84	33.935	4.3378	BA.1	Omicron	Boosted	(50,100]	Confirmed Positive	1			Yes
628	628_1	23	Positive	11	32.76	34.66	33.71	4.40013	BA.1	Omicron	Boosted	(50,100]	Confirmed Positive	1			Yes
1905	1905_1	0	Negative	-4	40	40	40	2.65761	B.1.617.2	Delta	Second dose	(30,50]	Confirmed Positive	1			Unknown
1905	1905_1	1	Negative	-3	40	40	40	2.65761	B.1.617.2	Delta	Second dose	(30,50]	Confirmed Positive	1			Unknown
1905	1905_1	2	Negative	-2	40	40	40	2.65761	B.1.617.2	Delta	Second dose	(30,50]	Confirmed Positive	1			Unknown
1905	1905_1	3	Negative	-1	40	40	40	2.65761	B.1.617.2	Delta	Second dose	(30,50]	Confirmed Positive	1			Unknown
1905	1905_1	4	Positive	0	34.3	35.68	34.99	4.04553	B.1.617.2	Delta	Second dose	(30,50]	Confirmed Positive	1			Unknown
1905	1905_1	5	Positive	1	34.09	37.73	35.91	3.79066	B.1.617.2	Delta	Second dose	(30,50]	Confirmed Positive	1			Unknown
1905	1905_1	6	Positive	2	25.67	26.41	26.04	6.52495	B.1.617.2	Delta	Second dose	(30,50]	Confirmed Positive	1			Unknown
1905	1905_1	7	Positive	3	17.73	17.97	17.85	8.79383	B.1.617.2	Delta	Second dose	(30,50]	Confirmed Positive	1			Unknown
1905	1905_1	8	Positive	4	20.74	21.16	20.95	7.93504	B.1.617.2	Delta	Second dose	(30,50]	Confirmed Positive	1			Unknown
1905	1905_1	9	Positive	5	29.07	29.49	29.28	5.62737	B.1.617.2	Delta	Second dose	(30,50]	Confirmed Positive	1			Unknown
1905	1905_1	10	Positive	6	31.51	32.43	31.97	4.88216	B.1.617.2	Delta	Second dose	(30,50]	Confirmed Positive	1			Unknown
1905	1905_1	11	Positive	7	33.33	35.12	34.225	4.25746	B.1.617.2	Delta	Second dose	(30,50]	Confirmed Positive	1			Unknown
1905	1905_1	12	Positive	8	31.77	32.94	32.355	4.77551	B.1.617.2	Delta	Second dose	(30,50]	Confirmed Positive	1			Unknown
1905	1905_1	13	Positive	9	34.2	36.94	35.57	3.88485	B.1.617.2	Delta	Second dose	(30,50]	Confirmed Positive	1			Unknown
1905	1905_1	14	Negative	10	40	40	40	2.65761	B.1.617.2	Delta	Second dose	(30,50]	Confirmed Positive	1			Unknown
1905	1905_1	15	Negative	11	40	40	40	2.65761	B.1.617.2	Delta	Second dose	(30,50]	Confirmed Positive	1			Unknown
1905	1905_1	16	Negative	12	40	40	40	2.65761	B.1.617.2	Delta	Second dose	(30,50]	Confirmed Positive	1			Unknown
1905	1905_1	17	Negative	13	40	40	40	2.65761	B.1.617.2	Delta	Second dose	(30,50]	Confirmed Positive	1			Unknown
1905	1905_1	18	Negative	14	40	40	40	2.65761	B.1.617.2	Delta	Second dose	(30,50]	Confirmed Positive	1			Unknown
1905	1905_1	19	Negative	15	40	40	40	2.65761	B.1.617.2	Delta	Second dose	(30,50]	Confirmed Positive	1			Unknown
1905	1905_1	20	Negative	16	40	40	40	2.65761	B.1.617.2	Delta	Second dose	(30,50]	Confirmed Positive	1			Unknown
1905	1905_1	21	Negative	17	40	40	40	2.65761	B.1.617.2	Delta	Second dose	(30,50]	Confirmed Positive	1			Unknown
1905	1905_1	23	Negative	19	40	40	40	2.65761	B.1.617.2	Delta	Second dose	(30,50]	Confirmed Positive	1			Unknown
1905	1905_1	24	Negative	20	40	40	40	2.65761	B.1.617.2	Delta	Second dose	(30,50]	Confirmed Positive	1			Unknown
1905	1905_1	25	Negative	21	40	40	40	2.65761	B.1.617.2	Delta	Second dose	(30,50]	Confirmed Positive	1			Unknown
1905	1905_1	26	Negative	22	40	40	40	2.65761	B.1.617.2	Delta	Second dose	(30,50]	Confirmed Positive	1			Unknown
1905	1905_1	27	Negative	23	40	40	40	2.65761	B.1.617.2	Delta	Second dose	(30,50]	Confirmed Positive	1			Unknown
1905	1905_1	28	Negative	24	40	40	40	2.65761	B.1.617.2	Delta	Second dose	(30,50]	Confirmed Positive	1			Unknown
1905	1905_1	29	Negative	25	40	40	40	2.65761	B.1.617.2	Delta	Second dose	(30,50]	Confirmed Positive	1			Unknown
1905	1905_1	30	Negative	26	40	40	40	2.65761	B.1.617.2	Delta	Second dose	(30,50]	Confirmed Positive	1			Unknown
1905	1905_1	31	Negative	27	40	40	40	2.65761	B.1.617.2	Delta	Second dose	(30,50]	Confirmed Positive	1			Unknown
1905	1905_1	32	Negative	28	40	40	40	2.65761	B.1.617.2	Delta	Second dose	(30,50]	Confirmed Positive	1			Unknown
1905	1905_1	33	Negative	29	40	40	40	2.65761	B.1.617.2	Delta	Second dose	(30,50]	Confirmed Positive	1			Unknown
1905	1905_1	34	Negative	30	40	40	40	2.65761	B.1.617.2	Delta	Second dose	(30,50]	Confirmed Positive	1			Unknown
1905	1905_1	35	Negative	31	40	40	40	2.65761	B.1.617.2	Delta	Second dose	(30,50]	Confirmed Positive	1			Unknown
1905	1905_1	36	Negative	32	40	40	40	2.65761	B.1.617.2	Delta	Second dose	(30,50]	Confirmed Positive	1			Unknown
1905	1905_1	37	Negative	33	40	40	40	2.65761	B.1.617.2	Delta	Second dose	(30,50]	Confirmed Positive	1			Unknown
1905	1905_1	38	Negative	34	40	40	40	2.65761	B.1.617.2	Delta	Second dose	(30,50]	Confirmed Positive	1			Unknown
1905	1905_1	39	Negative	35	40	40	40	2.65761	B.1.617.2	Delta	Second dose	(30,50]	Confirmed Positive	1			Unknown
1905	1905_1	40	Negative	36	40	40	40	2.65761	B.1.617.2	Delta	Second dose	(30,50]	Confirmed Positive	1			Unknown
1905	1905_1	41	Assumed Negative	37	40	40	40	2.65761	B.1.617.2	Delta	Second dose	(30,50]	Confirmed Positive	1			Unknown
1905	1905_1	42	Assumed Negative	38	40	40	40	2.65761	B.1.617.2	Delta	Second dose	(30,50]	Confirmed Positive	1			Unknown
1905	1905_1	43	Assumed Negative	39	40	40	40	2.65761	B.1.617.2	Delta	Second dose	(30,50]	Confirmed Positive	1			Unknown
1905	1905_1	44	Assumed Negative	40	40	40	40	2.65761	B.1.617.2	Delta	Second dose	(30,50]	Confirmed Positive	1			Unknown
1905	1905_1	45	Assumed Negative	41	40	40	40	2.65761	B.1.617.2	Delta	Second dose	(30,50]	Confirmed Positive	1			Unknown
1905	1905_1	46	Assumed Negative	42	40	40	40	2.65761	B.1.617.2	Delta	Second dose	(30,50]	Confirmed Positive	1			Unknown
1905	1905_1	47	Assumed Negative	43	40	40	40	2.65761	B.1.617.2	Delta	Second dose	(30,50]	Confirmed Positive	1			Unknown
1905	1905_1	48	Assumed Negative	44	40	40	40	2.65761	B.1.617.2	Delta	Second dose	(30,50]	Confirmed Positive	1			Unknown
1905	1905_1	49	Assumed Negative	45	40	40	40	2.65761	B.1.617.2	Delta	Second dose	(30,50]	Confirmed Positive	1			Unknown
1905	1905_1	50	Assumed Negative	46	40	40	40	2.65761	B.1.617.2	Delta	Second dose	(30,50]	Confirmed Positive	1			Unknown
1905	1905_1	51	Assumed Negative	47	40	40	40	2.65761	B.1.617.2	Delta	Second dose	(30,50]	Confirmed Positive	1			Unknown
1905	1905_1	52	Assumed Negative	48	40	40	40	2.65761	B.1.617.2	Delta	Second dose	(30,50]	Confirmed Positive	1			Unknown
1905	1905_1	53	Assumed Negative	49	40	40	40	2.65761	B.1.617.2	Delta	Second dose	(30,50]	Confirmed Positive	1			Unknown
1905	1905_1	54	Assumed Negative	50	40	40	40	2.65761	B.1.617.2	Delta	Second dose	(30,50]	Confirmed Positive	1			Unknown
650	650_2	24	Negative	-2	40	40	40	2.65761	BA.1.1	Omicron	Second dose	(0,30]	Confirmed Reinfection	2	800	(250,1e+03]	Yes
650	650_2	25	Negative	-1	40	40	40	2.65761	BA.1.1	Omicron	Second dose	(0,30]	Confirmed Reinfection	2	800	(250,1e+03]	Yes
650	650_2	26	Positive	0	33.63	35.93	34.78	4.10371	BA.1.1	Omicron	Second dose	(0,30]	Confirmed Reinfection	2	800	(250,1e+03]	Yes
650	650_2	27	Negative	1	40	40	40	2.65761	BA.1.1	Omicron	Second dose	(0,30]	Confirmed Reinfection	2	800	(250,1e+03]	Yes
650	650_2	28	Positive	2	32.42	33.48	32.95	4.61067	BA.1.1	Omicron	Second dose	(0,30]	Confirmed Reinfection	2	800	(250,1e+03]	Yes
650	650_2	30	Positive	4	33.08	34.66	33.87	4.35581	BA.1.1	Omicron	Second dose	(0,30]	Confirmed Reinfection	2	800	(250,1e+03]	Yes
650	650_2	31	Positive	5	31.48	32.21	31.845	4.91679	BA.1.1	Omicron	Second dose	(0,30]	Confirmed Reinfection	2	800	(250,1e+03]	Yes
650	650_2	32	Positive	6	21.78	21.92	21.85	7.68571	BA.1.1	Omicron	Second dose	(0,30]	Confirmed Reinfection	2	800	(250,1e+03]	Yes
650	650_2	33	Positive	7	23.5	23.44	23.47	7.23692	BA.1.1	Omicron	Second dose	(0,30]	Confirmed Reinfection	2	800	(250,1e+03]	Yes
650	650_2	34	Positive	8	26.84	27.37	27.105	6.22991	BA.1.1	Omicron	Second dose	(0,30]	Confirmed Reinfection	2	800	(250,1e+03]	Yes
650	650_2	35	Positive	9	34.19	36.24	35.215	3.9832	BA.1.1	Omicron	Second dose	(0,30]	Confirmed Reinfection	2	800	(250,1e+03]	Yes
650	650_2	36	Inconclusive	10	40	36.42	38.21	3.15349	BA.1.1	Omicron	Second dose	(0,30]	Confirmed Reinfection	2	800	(250,1e+03]	Yes
650	650_2	37	Assumed Negative	11	40	40	40	2.65761	BA.1.1	Omicron	Second dose	(0,30]	Confirmed Reinfection	2	800	(250,1e+03]	Yes
650	650_2	38	Assumed Negative	12	40	40	40	2.65761	BA.1.1	Omicron	Second dose	(0,30]	Confirmed Reinfection	2	800	(250,1e+03]	Yes
650	650_2	39	Assumed Negative	13	40	40	40	2.65761	BA.1.1	Omicron	Second dose	(0,30]	Confirmed Reinfection	2	800	(250,1e+03]	Yes
650	650_2	40	Assumed Negative	14	40	40	40	2.65761	BA.1.1	Omicron	Second dose	(0,30]	Confirmed Reinfection	2	800	(250,1e+03]	Yes
650	650_2	41	Assumed Negative	15	40	40	40	2.65761	BA.1.1	Omicron	Second dose	(0,30]	Confirmed Reinfection	2	800	(250,1e+03]	Yes
650	650_2	42	Assumed Negative	16	40	40	40	2.65761	BA.1.1	Omicron	Second dose	(0,30]	Confirmed Reinfection	2	800	(250,1e+03]	Yes
650	650_2	43	Assumed Negative	17	40	40	40	2.65761	BA.1.1	Omicron	Second dose	(0,30]	Confirmed Reinfection	2	800	(250,1e+03]	Yes
650	650_2	44	Assumed Negative	18	40	40	40	2.65761	BA.1.1	Omicron	Second dose	(0,30]	Confirmed Reinfection	2	800	(250,1e+03]	Yes
650	650_2	45	Assumed Negative	19	40	40	40	2.65761	BA.1.1	Omicron	Second dose	(0,30]	Confirmed Reinfection	2	800	(250,1e+03]	Yes
650	650_2	46	Assumed Negative	20	40	40	40	2.65761	BA.1.1	Omicron	Second dose	(0,30]	Confirmed Reinfection	2	800	(250,1e+03]	Yes
650	650_2	47	Assumed Negative	21	40	40	40	2.65761	BA.1.1	Omicron	Second dose	(0,30]	Confirmed Reinfection	2	800	(250,1e+03]	Yes
650	650_2	48	Assumed Negative	22	40	40	40	2.65761	BA.1.1	Omicron	Second dose	(0,30]	Confirmed Reinfection	2	800	(250,1e+03]	Yes
650	650_2	49	Assumed Negative	23	40	40	40	2.65761	BA.1.1	Omicron	Second dose	(0,30]	Confirmed Reinfection	2	800	(250,1e+03]	Yes
650	650_2	50	Assumed Negative	24	40	40	40	2.65761	BA.1.1	Omicron	Second dose	(0,30]	Confirmed Reinfection	2	800	(250,1e+03]	Yes
650	650_2	51	Assumed Negative	25	40	40	40	2.65761	BA.1.1	Omicron	Second dose	(0,30]	Confirmed Reinfection	2	800	(250,1e+03]	Yes
650	650_2	52	Assumed Negative	26	40	40	40	2.65761	BA.1.1	Omicron	Second dose	(0,30]	Confirmed Reinfection	2	800	(250,1e+03]	Yes
650	650_2	53	Assumed Negative	27	40	40	40	2.65761	BA.1.1	Omicron	Second dose	(0,30]	Confirmed Reinfection	2	800	(250,1e+03]	Yes
650	650_2	54	Assumed Negative	28	40	40	40	2.65761	BA.1.1	Omicron	Second dose	(0,30]	Confirmed Reinfection	2	800	(250,1e+03]	Yes
[truncated: 37,814 more rows]

## Sheet: Fig2
data from well-documented cases used in clustering
ID	time	y	cat_AUCGrp	cat_PeakGrp	cat_DurationGrp	cat_VaccStatus	cat_LineageBroad	cat_AgeGroup	cat_SympEver	cat_TiterGroup	Cluster
460_1	-5	2.65761	3	2	3	Unvaccinated	Other	1	Unknown	unknown	5
460_1	-3	2.65761	3	2	3	Unvaccinated	Other	1	Unknown	unknown	5
460_1	-2	2.65761	3	2	3	Unvaccinated	Other	1	Unknown	unknown	5
460_1	-1	2.65761	3	2	3	Unvaccinated	Other	1	Unknown	unknown	5
460_1	0	3.56073	3	2	3	Unvaccinated	Other	1	Unknown	unknown	5
460_1	1	4.00952	3	2	3	Unvaccinated	Other	1	Unknown	unknown	5
460_1	2	6.5208	3	2	3	Unvaccinated	Other	1	Unknown	unknown	5
460_1	3	6.88371	3	2	3	Unvaccinated	Other	1	Unknown	unknown	5
460_1	4	6.31302	3	2	3	Unvaccinated	Other	1	Unknown	unknown	5
460_1	5	6.838	3	2	3	Unvaccinated	Other	1	Unknown	unknown	5
460_1	6	6.70779	3	2	3	Unvaccinated	Other	1	Unknown	unknown	5
460_1	7	5.46254	3	2	3	Unvaccinated	Other	1	Unknown	unknown	5
460_1	8	5.4473	3	2	3	Unvaccinated	Other	1	Unknown	unknown	5
460_1	9	5.83238	3	2	3	Unvaccinated	Other	1	Unknown	unknown	5
460_1	10	4.51094	3	2	3	Unvaccinated	Other	1	Unknown	unknown	5
460_1	11	5.08301	3	2	3	Unvaccinated	Other	1	Unknown	unknown	5
460_1	12	3.96381	3	2	3	Unvaccinated	Other	1	Unknown	unknown	5
460_1	13	4.18405	3	2	3	Unvaccinated	Other	1	Unknown	unknown	5
460_1	14	3.9181	3	2	3	Unvaccinated	Other	1	Unknown	unknown	5
460_1	15	2.65761	3	2	3	Unvaccinated	Other	1	Unknown	unknown	5
460_1	16	2.65761	3	2	3	Unvaccinated	Other	1	Unknown	unknown	5
460_1	17	2.65761	3	2	3	Unvaccinated	Other	1	Unknown	unknown	5
460_1	18	3.39312	3	2	3	Unvaccinated	Other	1	Unknown	unknown	5
460_1	19	2.65761	3	2	3	Unvaccinated	Other	1	Unknown	unknown	5
460_1	20	2.65761	3	2	3	Unvaccinated	Other	1	Unknown	unknown	5
460_1	21	3.6009	3	2	3	Unvaccinated	Other	1	Unknown	unknown	5
460_1	22	2.65761	3	2	3	Unvaccinated	Other	1	Unknown	unknown	5
460_1	23	2.65761	3	2	3	Unvaccinated	Other	1	Unknown	unknown	5
460_1	24	2.65761	3	2	3	Unvaccinated	Other	1	Unknown	unknown	5
460_1	25	2.65761	3	2	3	Unvaccinated	Other	1	Unknown	unknown	5
460_1	26	2.65761	3	2	3	Unvaccinated	Other	1	Unknown	unknown	5
460_1	27	2.65761	3	2	3	Unvaccinated	Other	1	Unknown	unknown	5
460_1	28	2.65761	3	2	3	Unvaccinated	Other	1	Unknown	unknown	5
460_1	29	2.65761	3	2	3	Unvaccinated	Other	1	Unknown	unknown	5
460_1	30	2.65761	3	2	3	Unvaccinated	Other	1	Unknown	unknown	5
460_1	31	2.65761	3	2	3	Unvaccinated	Other	1	Unknown	unknown	5
460_1	32	3.0039	3	2	3	Unvaccinated	Other	1	Unknown	unknown	5
460_1	33	2.65761	3	2	3	Unvaccinated	Other	1	Unknown	unknown	5
460_1	34	2.65761	3	2	3	Unvaccinated	Other	1	Unknown	unknown	5
460_1	35	2.65761	3	2	3	Unvaccinated	Other	1	Unknown	unknown	5
460_1	36	2.65761	3	2	3	Unvaccinated	Other	1	Unknown	unknown	5
460_1	37	2.65761	3	2	3	Unvaccinated	Other	1	Unknown	unknown	5
460_1	38	2.65761	3	2	3	Unvaccinated	Other	1	Unknown	unknown	5
460_1	39	2.65761	3	2	3	Unvaccinated	Other	1	Unknown	unknown	5
460_1	40	2.65761	3	2	3	Unvaccinated	Other	1	Unknown	unknown	5
460_1	41	2.65761	3	2	3	Unvaccinated	Other	1	Unknown	unknown	5
460_1	42	2.65761	3	2	3	Unvaccinated	Other	1	Unknown	unknown	5
460_1	43	2.65761	3	2	3	Unvaccinated	Other	1	Unknown	unknown	5
460_1	44	2.65761	3	2	3	Unvaccinated	Other	1	Unknown	unknown	5
460_1	45	2.65761	3	2	3	Unvaccinated	Other	1	Unknown	unknown	5
460_1	46	2.65761	3	2	3	Unvaccinated	Other	1	Unknown	unknown	5
460_1	47	2.65761	3	2	3	Unvaccinated	Other	1	Unknown	unknown	5
460_1	48	2.65761	3	2	3	Unvaccinated	Other	1	Unknown	unknown	5
460_1	49	2.65761	3	2	3	Unvaccinated	Other	1	Unknown	unknown	5
460_1	50	2.65761	3	2	3	Unvaccinated	Other	1	Unknown	unknown	5
407_1	-2	2.65761	2	2	unknown	Boosted	Omicron	3	Yes	unknown	3
407_1	0	5.80883	2	2	unknown	Boosted	Omicron	3	Yes	unknown	3
407_1	3	6.97513	2	2	unknown	Boosted	Omicron	3	Yes	unknown	3
407_1	4	5.67724	2	2	unknown	Boosted	Omicron	3	Yes	unknown	3
407_1	5	6.56097	2	2	unknown	Boosted	Omicron	3	Yes	unknown	3
407_1	7	6.72995	2	2	unknown	Boosted	Omicron	3	Yes	unknown	3
407_1	8	4.56358	2	2	unknown	Boosted	Omicron	3	Yes	unknown	3
407_1	9	2.65761	2	2	unknown	Boosted	Omicron	3	Yes	unknown	3
407_1	10	2.65761	2	2	unknown	Boosted	Omicron	3	Yes	unknown	3
407_1	11	2.65761	2	2	unknown	Boosted	Omicron	3	Yes	unknown	3
407_1	12	2.65761	2	2	unknown	Boosted	Omicron	3	Yes	unknown	3
407_1	13	2.65761	2	2	unknown	Boosted	Omicron	3	Yes	unknown	3
407_1	14	2.65761	2	2	unknown	Boosted	Omicron	3	Yes	unknown	3
407_1	15	2.65761	2	2	unknown	Boosted	Omicron	3	Yes	unknown	3
407_1	16	2.65761	2	2	unknown	Boosted	Omicron	3	Yes	unknown	3
407_1	17	2.65761	2	2	unknown	Boosted	Omicron	3	Yes	unknown	3
407_1	18	2.65761	2	2	unknown	Boosted	Omicron	3	Yes	unknown	3
407_1	19	2.65761	2	2	unknown	Boosted	Omicron	3	Yes	unknown	3
407_1	20	2.65761	2	2	unknown	Boosted	Omicron	3	Yes	unknown	3
407_1	21	2.65761	2	2	unknown	Boosted	Omicron	3	Yes	unknown	3
407_1	22	2.65761	2	2	unknown	Boosted	Omicron	3	Yes	unknown	3
407_1	23	2.65761	2	2	unknown	Boosted	Omicron	3	Yes	unknown	3
407_1	24	2.65761	2	2	unknown	Boosted	Omicron	3	Yes	unknown	3
407_1	25	2.65761	2	2	unknown	Boosted	Omicron	3	Yes	unknown	3
407_1	26	2.65761	2	2	unknown	Boosted	Omicron	3	Yes	unknown	3
407_1	27	2.65761	2	2	unknown	Boosted	Omicron	3	Yes	unknown	3
407_1	28	2.65761	2	2	unknown	Boosted	Omicron	3	Yes	unknown	3
407_1	29	2.65761	2	2	unknown	Boosted	Omicron	3	Yes	unknown	3
407_1	30	2.65761	2	2	unknown	Boosted	Omicron	3	Yes	unknown	3
407_1	31	2.65761	2	2	unknown	Boosted	Omicron	3	Yes	unknown	3
407_1	32	2.65761	2	2	unknown	Boosted	Omicron	3	Yes	unknown	3
407_1	33	2.65761	2	2	unknown	Boosted	Omicron	3	Yes	unknown	3
407_1	34	2.65761	2	2	unknown	Boosted	Omicron	3	Yes	unknown	3
407_1	35	2.65761	2	2	unknown	Boosted	Omicron	3	Yes	unknown	3
407_1	36	2.65761	2	2	unknown	Boosted	Omicron	3	Yes	unknown	3
407_1	37	2.65761	2	2	unknown	Boosted	Omicron	3	Yes	unknown	3
407_1	38	2.65761	2	2	unknown	Boosted	Omicron	3	Yes	unknown	3
407_1	39	2.65761	2	2	unknown	Boosted	Omicron	3	Yes	unknown	3
407_1	40	2.65761	2	2	unknown	Boosted	Omicron	3	Yes	unknown	3
407_1	41	2.65761	2	2	unknown	Boosted	Omicron	3	Yes	unknown	3
407_1	42	2.65761	2	2	unknown	Boosted	Omicron	3	Yes	unknown	3
407_1	43	2.65761	2	2	unknown	Boosted	Omicron	3	Yes	unknown	3
407_1	44	2.65761	2	2	unknown	Boosted	Omicron	3	Yes	unknown	3
407_1	45	2.65761	2	2	unknown	Boosted	Omicron	3	Yes	unknown	3
407_1	46	2.65761	2	2	unknown	Boosted	Omicron	3	Yes	unknown	3
407_1	47	2.65761	2	2	unknown	Boosted	Omicron	3	Yes	unknown	3
407_1	48	2.65761	2	2	unknown	Boosted	Omicron	3	Yes	unknown	3
407_1	49	2.65761	2	2	unknown	Boosted	Omicron	3	Yes	unknown	3
407_1	50	2.65761	2	2	unknown	Boosted	Omicron	3	Yes	unknown	3
668_1	-4	2.65761	3	2	3	Unvaccinated	Other	1	Unknown	unknown	5
668_1	-3	2.65761	3	2	3	Unvaccinated	Other	1	Unknown	unknown	5
668_1	-2	2.65761	3	2	3	Unvaccinated	Other	1	Unknown	unknown	5
668_1	-1	2.65761	3	2	3	Unvaccinated	Other	1	Unknown	unknown	5
668_1	0	3.07593	3	2	3	Unvaccinated	Other	1	Unknown	unknown	5
668_1	1	6.18005	3	2	3	Unvaccinated	Other	1	Unknown	unknown	5
668_1	2	6.81306	3	2	3	Unvaccinated	Other	1	Unknown	unknown	5
668_1	3	7.39344	3	2	3	Unvaccinated	Other	1	Unknown	unknown	5
668_1	4	6.44461	3	2	3	Unvaccinated	Other	1	Unknown	unknown	5
668_1	5	5.29078	3	2	3	Unvaccinated	Other	1	Unknown	unknown	5
668_1	6	5.01375	3	2	3	Unvaccinated	Other	1	Unknown	unknown	5
668_1	7	5.51379	3	2	3	Unvaccinated	Other	1	Unknown	unknown	5
668_1	8	4.74088	3	2	3	Unvaccinated	Other	1	Unknown	unknown	5
668_1	9	4.84753	3	2	3	Unvaccinated	Other	1	Unknown	unknown	5
668_1	10	4.61067	3	2	3	Unvaccinated	Other	1	Unknown	unknown	5
668_1	11	5.89609	3	2	3	Unvaccinated	Other	1	Unknown	unknown	5
668_1	12	4.59267	3	2	3	Unvaccinated	Other	1	Unknown	unknown	5
668_1	13	2.65761	3	2	3	Unvaccinated	Other	1	Unknown	unknown	5
668_1	14	2.65761	3	2	3	Unvaccinated	Other	1	Unknown	unknown	5
668_1	15	4.46939	3	2	3	Unvaccinated	Other	1	Unknown	unknown	5
668_1	16	5.28247	3	2	3	Unvaccinated	Other	1	Unknown	unknown	5
668_1	18	2.65761	3	2	3	Unvaccinated	Other	1	Unknown	unknown	5
668_1	19	3.28508	3	2	3	Unvaccinated	Other	1	Unknown	unknown	5
668_1	20	2.65761	3	2	3	Unvaccinated	Other	1	Unknown	unknown	5
668_1	21	3.16458	3	2	3	Unvaccinated	Other	1	Unknown	unknown	5
668_1	22	2.65761	3	2	3	Unvaccinated	Other	1	Unknown	unknown	5
668_1	23	2.65761	3	2	3	Unvaccinated	Other	1	Unknown	unknown	5
668_1	24	4.03722	3	2	3	Unvaccinated	Other	1	Unknown	unknown	5
668_1	25	4.11894	3	2	3	Unvaccinated	Other	1	Unknown	unknown	5
668_1	26	4.93064	3	2	3	Unvaccinated	Other	1	Unknown	unknown	5
668_1	27	2.65761	3	2	3	Unvaccinated	Other	1	Unknown	unknown	5
668_1	28	4.49986	3	2	3	Unvaccinated	Other	1	Unknown	unknown	5
668_1	29	2.65761	3	2	3	Unvaccinated	Other	1	Unknown	unknown	5
668_1	30	2.65761	3	2	3	Unvaccinated	Other	1	Unknown	unknown	5
668_1	31	2.65761	3	2	3	Unvaccinated	Other	1	Unknown	unknown	5
668_1	32	2.65761	3	2	3	Unvaccinated	Other	1	Unknown	unknown	5
668_1	33	2.65761	3	2	3	Unvaccinated	Other	1	Unknown	unknown	5
668_1	34	2.65761	3	2	3	Unvaccinated	Other	1	Unknown	unknown	5
668_1	35	2.65761	3	2	3	Unvaccinated	Other	1	Unknown	unknown	5
668_1	36	2.65761	3	2	3	Unvaccinated	Other	1	Unknown	unknown	5
668_1	37	2.65761	3	2	3	Unvaccinated	Other	1	Unknown	unknown	5
668_1	38	2.65761	3	2	3	Unvaccinated	Other	1	Unknown	unknown	5
668_1	39	2.65761	3	2	3	Unvaccinated	Other	1	Unknown	unknown	5
668_1	40	2.65761	3	2	3	Unvaccinated	Other	1	Unknown	unknown	5
668_1	41	2.65761	3	2	3	Unvaccinated	Other	1	Unknown	unknown	5
668_1	42	2.65761	3	2	3	Unvaccinated	Other	1	Unknown	unknown	5
668_1	43	2.65761	3	2	3	Unvaccinated	Other	1	Unknown	unknown	5
668_1	44	2.65761	3	2	3	Unvaccinated	Other	1	Unknown	unknown	5
668_1	45	2.65761	3	2	3	Unvaccinated	Other	1	Unknown	unknown	5
668_1	46	2.65761	3	2	3	Unvaccinated	Other	1	Unknown	unknown	5
668_1	47	2.65761	3	2	3	Unvaccinated	Other	1	Unknown	unknown	5
668_1	48	2.65761	3	2	3	Unvaccinated	Other	1	Unknown	unknown	5
668_1	49	2.65761	3	2	3	Unvaccinated	Other	1	Unknown	unknown	5
668_1	50	2.65761	3	2	3	Unvaccinated	Other	1	Unknown	unknown	5
240_1	-4	2.65761	3	2	2	Unvaccinated	Other	1	Unknown	unknown	2
240_1	-3	2.65761	3	2	2	Unvaccinated	Other	1	Unknown	unknown	2
240_1	-2	2.65761	3	2	2	Unvaccinated	Other	1	Unknown	unknown	2
240_1	-1	2.65761	3	2	2	Unvaccinated	Other	1	Unknown	unknown	2
240_1	0	4.89601	3	2	2	Unvaccinated	Other	1	Unknown	unknown	2
240_1	5	6.64823	3	2	2	Unvaccinated	Other	1	Unknown	unknown	2
240_1	9	4.62591	3	2	2	Unvaccinated	Other	1	Unknown	unknown	2
240_1	11	4.17435	3	2	2	Unvaccinated	Other	1	Unknown	unknown	2
240_1	12	2.65761	3	2	2	Unvaccinated	Other	1	Unknown	unknown	2
240_1	13	2.65761	3	2	2	Unvaccinated	Other	1	Unknown	unknown	2
240_1	14	2.65761	3	2	2	Unvaccinated	Other	1	Unknown	unknown	2
240_1	15	2.65761	3	2	2	Unvaccinated	Other	1	Unknown	unknown	2
240_1	16	2.65761	3	2	2	Unvaccinated	Other	1	Unknown	unknown	2
240_1	17	2.65761	3	2	2	Unvaccinated	Other	1	Unknown	unknown	2
240_1	18	2.65761	3	2	2	Unvaccinated	Other	1	Unknown	unknown	2
240_1	19	2.65761	3	2	2	Unvaccinated	Other	1	Unknown	unknown	2
240_1	20	2.65761	3	2	2	Unvaccinated	Other	1	Unknown	unknown	2
240_1	21	2.65761	3	2	2	Unvaccinated	Other	1	Unknown	unknown	2
240_1	22	2.65761	3	2	2	Unvaccinated	Other	1	Unknown	unknown	2
240_1	23	2.65761	3	2	2	Unvaccinated	Other	1	Unknown	unknown	2
240_1	24	2.65761	3	2	2	Unvaccinated	Other	1	Unknown	unknown	2
240_1	25	2.65761	3	2	2	Unvaccinated	Other	1	Unknown	unknown	2
240_1	26	2.65761	3	2	2	Unvaccinated	Other	1	Unknown	unknown	2
240_1	27	2.65761	3	2	2	Unvaccinated	Other	1	Unknown	unknown	2
240_1	28	2.65761	3	2	2	Unvaccinated	Other	1	Unknown	unknown	2
240_1	29	2.65761	3	2	2	Unvaccinated	Other	1	Unknown	unknown	2
240_1	30	2.65761	3	2	2	Unvaccinated	Other	1	Unknown	unknown	2
240_1	31	2.65761	3	2	2	Unvaccinated	Other	1	Unknown	unknown	2
240_1	32	2.65761	3	2	2	Unvaccinated	Other	1	Unknown	unknown	2
240_1	33	2.65761	3	2	2	Unvaccinated	Other	1	Unknown	unknown	2
240_1	34	2.65761	3	2	2	Unvaccinated	Other	1	Unknown	unknown	2
240_1	35	2.65761	3	2	2	Unvaccinated	Other	1	Unknown	unknown	2
240_1	36	2.65761	3	2	2	Unvaccinated	Other	1	Unknown	unknown	2
240_1	37	2.65761	3	2	2	Unvaccinated	Other	1	Unknown	unknown	2
240_1	38	2.65761	3	2	2	Unvaccinated	Other	1	Unknown	unknown	2
240_1	39	2.65761	3	2	2	Unvaccinated	Other	1	Unknown	unknown	2
240_1	40	2.65761	3	2	2	Unvaccinated	Other	1	Unknown	unknown	2
240_1	41	2.65761	3	2	2	Unvaccinated	Other	1	Unknown	unknown	2
240_1	42	2.65761	3	2	2	Unvaccinated	Other	1	Unknown	unknown	2
240_1	43	2.65761	3	2	2	Unvaccinated	Other	1	Unknown	unknown	2
240_1	44	2.65761	3	2	2	Unvaccinated	Other	1	Unknown	unknown	2
240_1	45	2.65761	3	2	2	Unvaccinated	Other	1	Unknown	unknown	2
240_1	46	2.65761	3	2	2	Unvaccinated	Other	1	Unknown	unknown	2
240_1	47	2.65761	3	2	2	Unvaccinated	Other	1	Unknown	unknown	2
240_1	48	2.65761	3	2	2	Unvaccinated	Other	1	Unknown	unknown	2
240_1	49	2.65761	3	2	2	Unvaccinated	Other	1	Unknown	unknown	2
240_1	50	2.65761	3	2	2	Unvaccinated	Other	1	Unknown	unknown	2
2969_1	-4	2.65761	2	2	1	Second dose	Omicron	2	Yes	unknown	2
2969_1	-3	2.65761	2	2	1	Second dose	Omicron	2	Yes	unknown	2
2969_1	-2	2.65761	2	2	1	Second dose	Omicron	2	Yes	unknown	2
2969_1	-1	2.65761	2	2	1	Second dose	Omicron	2	Yes	unknown	2
2969_1	0	4.57189	2	2	1	Second dose	Omicron	2	Yes	unknown	2
2969_1	1	5.21598	2	2	1	Second dose	Omicron	2	Yes	unknown	2
2969_1	2	4.98743	2	2	1	Second dose	Omicron	2	Yes	unknown	2
2969_1	3	6.1288	2	2	1	Second dose	Omicron	2	Yes	unknown	2
2969_1	4	5.84207	2	2	1	Second dose	Omicron	2	Yes	unknown	2
2969_1	5	5.40159	2	2	1	Second dose	Omicron	2	Yes	unknown	2
2969_1	7	4.13834	2	2	1	Second dose	Omicron	2	Yes	unknown	2
2969_1	8	2.65761	2	2	1	Second dose	Omicron	2	Yes	unknown	2
2969_1	9	2.65761	2	2	1	Second dose	Omicron	2	Yes	unknown	2
2969_1	15	2.65761	2	2	1	Second dose	Omicron	2	Yes	unknown	2
2969_1	16	2.65761	2	2	1	Second dose	Omicron	2	Yes	unknown	2
2969_1	17	2.65761	2	2	1	Second dose	Omicron	2	Yes	unknown	2
2969_1	18	2.65761	2	2	1	Second dose	Omicron	2	Yes	unknown	2
2969_1	19	2.65761	2	2	1	Second dose	Omicron	2	Yes	unknown	2
2969_1	20	2.65761	2	2	1	Second dose	Omicron	2	Yes	unknown	2
2969_1	21	2.65761	2	2	1	Second dose	Omicron	2	Yes	unknown	2
2969_1	22	2.65761	2	2	1	Second dose	Omicron	2	Yes	unknown	2
2969_1	23	2.65761	2	2	1	Second dose	Omicron	2	Yes	unknown	2
2969_1	24	2.65761	2	2	1	Second dose	Omicron	2	Yes	unknown	2
2969_1	25	2.65761	2	2	1	Second dose	Omicron	2	Yes	unknown	2
2969_1	26	2.65761	2	2	1	Second dose	Omicron	2	Yes	unknown	2
2969_1	27	2.65761	2	2	1	Second dose	Omicron	2	Yes	unknown	2
2969_1	28	2.65761	2	2	1	Second dose	Omicron	2	Yes	unknown	2
2969_1	29	2.65761	2	2	1	Second dose	Omicron	2	Yes	unknown	2
2969_1	30	2.65761	2	2	1	Second dose	Omicron	2	Yes	unknown	2
2969_1	31	2.65761	2	2	1	Second dose	Omicron	2	Yes	unknown	2
2969_1	32	2.65761	2	2	1	Second dose	Omicron	2	Yes	unknown	2
2969_1	33	2.65761	2	2	1	Second dose	Omicron	2	Yes	unknown	2
2969_1	34	2.65761	2	2	1	Second dose	Omicron	2	Yes	unknown	2
2969_1	35	2.65761	2	2	1	Second dose	Omicron	2	Yes	unknown	2
2969_1	36	2.65761	2	2	1	Second dose	Omicron	2	Yes	unknown	2
2969_1	37	2.65761	2	2	1	Second dose	Omicron	2	Yes	unknown	2
2969_1	38	2.65761	2	2	1	Second dose	Omicron	2	Yes	unknown	2
2969_1	39	2.65761	2	2	1	Second dose	Omicron	2	Yes	unknown	2
2969_1	40	2.65761	2	2	1	Second dose	Omicron	2	Yes	unknown	2
2969_1	41	2.65761	2	2	1	Second dose	Omicron	2	Yes	unknown	2
2969_1	42	2.65761	2	2	1	Second dose	Omicron	2	Yes	unknown	2
2969_1	43	2.65761	2	2	1	Second dose	Omicron	2	Yes	unknown	2
2969_1	44	2.65761	2	2	1	Second dose	Omicron	2	Yes	unknown	2
2969_1	45	2.65761	2	2	1	Second dose	Omicron	2	Yes	unknown	2
2969_1	46	2.65761	2	2	1	Second dose	Omicron	2	Yes	unknown	2
2969_1	47	2.65761	2	2	1	Second dose	Omicron	2	Yes	unknown	2
2969_1	48	2.65761	2	2	1	Second dose	Omicron	2	Yes	unknown	2
2969_1	49	2.65761	2	2	1	Second dose	Omicron	2	Yes	unknown	2
2969_1	50	2.65761	2	2	1	Second dose	Omicron	2	Yes	unknown	2
352_1	-2	2.65761	2	2	2	Second dose	Omicron	2	Yes	unknown	2
352_1	-1	2.65761	2	2	2	Second dose	Omicron	2	Yes	unknown	2
352_1	0	3.1715	2	2	2	Second dose	Omicron	2	Yes	unknown	2
352_1	2	4.35303	2	2	2	Second dose	Omicron	2	Yes	unknown	2
352_1	3	5.48609	2	2	2	Second dose	Omicron	2	Yes	unknown	2
352_1	4	7.37543	2	2	2	Second dose	Omicron	2	Yes	unknown	2
352_1	5	6.73134	2	2	2	Second dose	Omicron	2	Yes	unknown	2
352_1	6	6.3435	2	2	2	Second dose	Omicron	2	Yes	unknown	2
352_1	7	5.01237	2	2	2	Second dose	Omicron	2	Yes	unknown	2
352_1	8	6.44323	2	2	2	Second dose	Omicron	2	Yes	unknown	2
352_1	10	3.09947	2	2	2	Second dose	Omicron	2	Yes	unknown	2
352_1	11	2.65761	2	2	2	Second dose	Omicron	2	Yes	unknown	2
352_1	12	2.65761	2	2	2	Second dose	Omicron	2	Yes	unknown	2
352_1	13	2.65761	2	2	2	Second dose	Omicron	2	Yes	unknown	2
352_1	14	2.65761	2	2	2	Second dose	Omicron	2	Yes	unknown	2
352_1	15	2.65761	2	2	2	Second dose	Omicron	2	Yes	unknown	2
352_1	16	2.65761	2	2	2	Second dose	Omicron	2	Yes	unknown	2
352_1	17	2.65761	2	2	2	Second dose	Omicron	2	Yes	unknown	2
352_1	18	2.65761	2	2	2	Second dose	Omicron	2	Yes	unknown	2
352_1	19	2.65761	2	2	2	Second dose	Omicron	2	Yes	unknown	2
352_1	20	2.65761	2	2	2	Second dose	Omicron	2	Yes	unknown	2
352_1	21	2.65761	2	2	2	Second dose	Omicron	2	Yes	unknown	2
352_1	22	2.65761	2	2	2	Second dose	Omicron	2	Yes	unknown	2
352_1	23	2.65761	2	2	2	Second dose	Omicron	2	Yes	unknown	2
352_1	24	2.65761	2	2	2	Second dose	Omicron	2	Yes	unknown	2
352_1	25	2.65761	2	2	2	Second dose	Omicron	2	Yes	unknown	2
352_1	26	2.65761	2	2	2	Second dose	Omicron	2	Yes	unknown	2
352_1	27	2.65761	2	2	2	Second dose	Omicron	2	Yes	unknown	2
352_1	28	2.65761	2	2	2	Second dose	Omicron	2	Yes	unknown	2
352_1	29	2.65761	2	2	2	Second dose	Omicron	2	Yes	unknown	2
352_1	30	2.65761	2	2	2	Second dose	Omicron	2	Yes	unknown	2
352_1	31	2.65761	2	2	2	Second dose	Omicron	2	Yes	unknown	2
352_1	32	2.65761	2	2	2	Second dose	Omicron	2	Yes	unknown	2
352_1	33	2.65761	2	2	2	Second dose	Omicron	2	Yes	unknown	2
352_1	34	2.65761	2	2	2	Second dose	Omicron	2	Yes	unknown	2
352_1	35	2.65761	2	2	2	Second dose	Omicron	2	Yes	unknown	2
352_1	36	2.65761	2	2	2	Second dose	Omicron	2	Yes	unknown	2
352_1	37	2.65761	2	2	2	Second dose	Omicron	2	Yes	unknown	2
352_1	38	2.65761	2	2	2	Second dose	Omicron	2	Yes	unknown	2
352_1	39	2.65761	2	2	2	Second dose	Omicron	2	Yes	unknown	2
352_1	40	2.65761	2	2	2	Second dose	Omicron	2	Yes	unknown	2
352_1	41	2.65761	2	2	2	Second dose	Omicron	2	Yes	unknown	2
352_1	42	2.65761	2	2	2	Second dose	Omicron	2	Yes	unknown	2
352_1	43	2.65761	2	2	2	Second dose	Omicron	2	Yes	unknown	2
352_1	44	2.65761	2	2	2	Second dose	Omicron	2	Yes	unknown	2
352_1	45	2.65761	2	2	2	Second dose	Omicron	2	Yes	unknown	2
352_1	46	2.65761	2	2	2	Second dose	Omicron	2	Yes	unknown	2
352_1	47	2.65761	2	2	2	Second dose	Omicron	2	Yes	unknown	2
352_1	48	2.65761	2	2	2	Second dose	Omicron	2	Yes	unknown	2
352_1	49	2.65761	2	2	2	Second dose	Omicron	2	Yes	unknown	2
352_1	50	2.65761	2	2	2	Second dose	Omicron	2	Yes	unknown	2
2558_2	-14	2.65761	2	3	unknown	Second dose	Omicron	1	Yes	unknown	1
2558_2	0	7.3131	2	3	unknown	Second dose	Omicron	1	Yes	unknown	1
2558_2	1	8.17328	2	3	unknown	Second dose	Omicron	1	Yes	unknown	1
2558_2	3	8.04723	2	3	unknown	Second dose	Omicron	1	Yes	unknown	1
2558_2	4	4.69517	2	3	unknown	Second dose	Omicron	1	Yes	unknown	1
2558_2	5	4.076	2	3	unknown	Second dose	Omicron	1	Yes	unknown	1
2558_2	6	2.94295	2	3	unknown	Second dose	Omicron	1	Yes	unknown	1
2558_2	7	2.65761	2	3	unknown	Second dose	Omicron	1	Yes	unknown	1
2558_2	8	2.65761	2	3	unknown	Second dose	Omicron	1	Yes	unknown	1
2558_2	9	2.65761	2	3	unknown	Second dose	Omicron	1	Yes	unknown	1
2558_2	10	2.65761	2	3	unknown	Second dose	Omicron	1	Yes	unknown	1
2558_2	11	2.65761	2	3	unknown	Second dose	Omicron	1	Yes	unknown	1
2558_2	12	2.65761	2	3	unknown	Second dose	Omicron	1	Yes	unknown	1
2558_2	13	2.65761	2	3	unknown	Second dose	Omicron	1	Yes	unknown	1
2558_2	14	2.65761	2	3	unknown	Second dose	Omicron	1	Yes	unknown	1
2558_2	15	2.65761	2	3	unknown	Second dose	Omicron	1	Yes	unknown	1
2558_2	16	2.65761	2	3	unknown	Second dose	Omicron	1	Yes	unknown	1
2558_2	17	2.65761	2	3	unknown	Second dose	Omicron	1	Yes	unknown	1
2558_2	18	2.65761	2	3	unknown	Second dose	Omicron	1	Yes	unknown	1
2558_2	19	2.65761	2	3	unknown	Second dose	Omicron	1	Yes	unknown	1
2558_2	20	2.65761	2	3	unknown	Second dose	Omicron	1	Yes	unknown	1
2558_2	21	2.65761	2	3	unknown	Second dose	Omicron	1	Yes	unknown	1
2558_2	22	2.65761	2	3	unknown	Second dose	Omicron	1	Yes	unknown	1
2558_2	23	2.65761	2	3	unknown	Second dose	Omicron	1	Yes	unknown	1
2558_2	24	2.65761	2	3	unknown	Second dose	Omicron	1	Yes	unknown	1
2558_2	25	2.65761	2	3	unknown	Second dose	Omicron	1	Yes	unknown	1
2558_2	26	2.65761	2	3	unknown	Second dose	Omicron	1	Yes	unknown	1
2558_2	27	2.65761	2	3	unknown	Second dose	Omicron	1	Yes	unknown	1
2558_2	28	2.65761	2	3	unknown	Second dose	Omicron	1	Yes	unknown	1
2558_2	29	2.65761	2	3	unknown	Second dose	Omicron	1	Yes	unknown	1
2558_2	30	2.65761	2	3	unknown	Second dose	Omicron	1	Yes	unknown	1
2558_2	31	2.65761	2	3	unknown	Second dose	Omicron	1	Yes	unknown	1
2558_2	32	2.65761	2	3	unknown	Second dose	Omicron	1	Yes	unknown	1
2558_2	33	2.65761	2	3	unknown	Second dose	Omicron	1	Yes	unknown	1
2558_2	34	2.65761	2	3	unknown	Second dose	Omicron	1	Yes	unknown	1
2558_2	35	2.65761	2	3	unknown	Second dose	Omicron	1	Yes	unknown	1
2558_2	36	2.65761	2	3	unknown	Second dose	Omicron	1	Yes	unknown	1
2558_2	37	2.65761	2	3	unknown	Second dose	Omicron	1	Yes	unknown	1
2558_2	38	2.65761	2	3	unknown	Second dose	Omicron	1	Yes	unknown	1
2558_2	39	2.65761	2	3	unknown	Second dose	Omicron	1	Yes	unknown	1
2558_2	40	2.65761	2	3	unknown	Second dose	Omicron	1	Yes	unknown	1
2558_2	41	2.65761	2	3	unknown	Second dose	Omicron	1	Yes	unknown	1
2558_2	42	2.65761	2	3	unknown	Second dose	Omicron	1	Yes	unknown	1
2558_2	43	2.65761	2	3	unknown	Second dose	Omicron	1	Yes	unknown	1
2558_2	44	2.65761	2	3	unknown	Second dose	Omicron	1	Yes	unknown	1
2558_2	45	2.65761	2	3	unknown	Second dose	Omicron	1	Yes	unknown	1
2558_2	46	2.65761	2	3	unknown	Second dose	Omicron	1	Yes	unknown	1
2558_2	47	2.65761	2	3	unknown	Second dose	Omicron	1	Yes	unknown	1
2558_2	48	2.65761	2	3	unknown	Second dose	Omicron	1	Yes	unknown	1
2558_2	49	2.65761	2	3	unknown	Second dose	Omicron	1	Yes	unknown	1
2558_2	50	2.65761	2	3	unknown	Second dose	Omicron	1	Yes	unknown	1
30_2	-12	2.65761	2	2	unknown	Second dose	Omicron	1	Yes	unknown	1
30_2	-11	2.65761	2	2	unknown	Second dose	Omicron	1	Yes	unknown	1
30_2	-10	2.65761	2	2	unknown	Second dose	Omicron	1	Yes	unknown	1
30_2	-9	2.65761	2	2	unknown	Second dose	Omicron	1	Yes	unknown	1
30_2	0	5.10517	2	2	unknown	Second dose	Omicron	1	Yes	unknown	1
30_2	1	6.04569	2	2	unknown	Second dose	Omicron	1	Yes	unknown	1
30_2	2	6.48201	2	2	unknown	Second dose	Omicron	1	Yes	unknown	1
30_2	3	6.68147	2	2	unknown	Second dose	Omicron	1	Yes	unknown	1
30_2	4	4.18543	2	2	unknown	Second dose	Omicron	1	Yes	unknown	1
30_2	5	3.00805	2	2	unknown	Second dose	Omicron	1	Yes	unknown	1
30_2	6	2.65761	2	2	unknown	Second dose	Omicron	1	Yes	unknown	1
30_2	7	2.65761	2	2	unknown	Second dose	Omicron	1	Yes	unknown	1
30_2	8	2.65761	2	2	unknown	Second dose	Omicron	1	Yes	unknown	1
30_2	9	2.65761	2	2	unknown	Second dose	Omicron	1	Yes	unknown	1
30_2	10	2.65761	2	2	unknown	Second dose	Omicron	1	Yes	unknown	1
30_2	11	2.65761	2	2	unknown	Second dose	Omicron	1	Yes	unknown	1
30_2	12	2.65761	2	2	unknown	Second dose	Omicron	1	Yes	unknown	1
30_2	13	2.65761	2	2	unknown	Second dose	Omicron	1	Yes	unknown	1
30_2	14	2.65761	2	2	unknown	Second dose	Omicron	1	Yes	unknown	1
30_2	15	2.65761	2	2	unknown	Second dose	Omicron	1	Yes	unknown	1
30_2	16	2.65761	2	2	unknown	Second dose	Omicron	1	Yes	unknown	1
30_2	17	2.65761	2	2	unknown	Second dose	Omicron	1	Yes	unknown	1
30_2	18	2.65761	2	2	unknown	Second dose	Omicron	1	Yes	unknown	1
30_2	19	2.65761	2	2	unknown	Second dose	Omicron	1	Yes	unknown	1
30_2	20	2.65761	2	2	unknown	Second dose	Omicron	1	Yes	unknown	1
30_2	21	2.65761	2	2	unknown	Second dose	Omicron	1	Yes	unknown	1
30_2	22	2.65761	2	2	unknown	Second dose	Omicron	1	Yes	unknown	1
30_2	23	2.65761	2	2	unknown	Second dose	Omicron	1	Yes	unknown	1
30_2	24	2.65761	2	2	unknown	Second dose	Omicron	1	Yes	unknown	1
30_2	25	2.65761	2	2	unknown	Second dose	Omicron	1	Yes	unknown	1
30_2	26	2.65761	2	2	unknown	Second dose	Omicron	1	Yes	unknown	1
30_2	27	2.65761	2	2	unknown	Second dose	Omicron	1	Yes	unknown	1
30_2	28	2.65761	2	2	unknown	Second dose	Omicron	1	Yes	unknown	1
30_2	29	2.65761	2	2	unknown	Second dose	Omicron	1	Yes	unknown	1
30_2	30	2.65761	2	2	unknown	Second dose	Omicron	1	Yes	unknown	1
30_2	31	2.65761	2	2	unknown	Second dose	Omicron	1	Yes	unknown	1
30_2	32	2.65761	2	2	unknown	Second dose	Omicron	1	Yes	unknown	1
30_2	33	2.65761	2	2	unknown	Second dose	Omicron	1	Yes	unknown	1
30_2	34	2.65761	2	2	unknown	Second dose	Omicron	1	Yes	unknown	1
30_2	35	2.65761	2	2	unknown	Second dose	Omicron	1	Yes	unknown	1
30_2	36	2.65761	2	2	unknown	Second dose	Omicron	1	Yes	unknown	1
30_2	37	2.65761	2	2	unknown	Second dose	Omicron	1	Yes	unknown	1
30_2	38	2.65761	2	2	unknown	Second dose	Omicron	1	Yes	unknown	1
30_2	39	2.65761	2	2	unknown	Second dose	Omicron	1	Yes	unknown	1
30_2	40	2.65761	2	2	unknown	Second dose	Omicron	1	Yes	unknown	1
30_2	41	2.65761	2	2	unknown	Second dose	Omicron	1	Yes	unknown	1
30_2	42	2.65761	2	2	unknown	Second dose	Omicron	1	Yes	unknown	1
30_2	43	2.65761	2	2	unknown	Second dose	Omicron	1	Yes	unknown	1
30_2	44	2.65761	2	2	unknown	Second dose	Omicron	1	Yes	unknown	1
30_2	45	2.65761	2	2	unknown	Second dose	Omicron	1	Yes	unknown	1
30_2	46	2.65761	2	2	unknown	Second dose	Omicron	1	Yes	unknown	1
30_2	47	2.65761	2	2	unknown	Second dose	Omicron	1	Yes	unknown	1
30_2	48	2.65761	2	2	unknown	Second dose	Omicron	1	Yes	unknown	1
30_2	49	2.65761	2	2	unknown	Second dose	Omicron	1	Yes	unknown	1
30_2	50	2.65761	2	2	unknown	Second dose	Omicron	1	Yes	unknown	1
398_2	0	6.80752	2	2	unknown	Boosted	Omicron	1	No	unknown	3
398_2	1	7.00698	2	2	unknown	Boosted	Omicron	1	No	unknown	3
398_2	2	6.87678	2	2	unknown	Boosted	Omicron	1	No	unknown	3
398_2	3	6.82553	2	2	unknown	Boosted	Omicron	1	No	unknown	3
398_2	4	7.30756	2	2	unknown	Boosted	Omicron	1	No	unknown	3
398_2	5	6.5859	2	2	unknown	Boosted	Omicron	1	No	unknown	3
398_2	6	4.94726	2	2	unknown	Boosted	Omicron	1	No	unknown	3
398_2	7	4.49432	2	2	unknown	Boosted	Omicron	1	No	unknown	3
398_2	8	4.18128	2	2	unknown	Boosted	Omicron	1	No	unknown	3
398_2	9	3.18674	2	2	unknown	Boosted	Omicron	1	No	unknown	3
398_2	10	2.65761	2	2	unknown	Boosted	Omicron	1	No	unknown	3
398_2	11	2.65761	2	2	unknown	Boosted	Omicron	1	No	unknown	3
398_2	12	2.65761	2	2	unknown	Boosted	Omicron	1	No	unknown	3
398_2	13	2.65761	2	2	unknown	Boosted	Omicron	1	No	unknown	3
398_2	14	2.65761	2	2	unknown	Boosted	Omicron	1	No	unknown	3
398_2	15	2.65761	2	2	unknown	Boosted	Omicron	1	No	unknown	3
398_2	16	2.65761	2	2	unknown	Boosted	Omicron	1	No	unknown	3
398_2	17	2.65761	2	2	unknown	Boosted	Omicron	1	No	unknown	3
398_2	18	2.65761	2	2	unknown	Boosted	Omicron	1	No	unknown	3
398_2	19	2.65761	2	2	unknown	Boosted	Omicron	1	No	unknown	3
398_2	20	2.65761	2	2	unknown	Boosted	Omicron	1	No	unknown	3
398_2	21	2.65761	2	2	unknown	Boosted	Omicron	1	No	unknown	3
398_2	22	2.65761	2	2	unknown	Boosted	Omicron	1	No	unknown	3
398_2	23	2.65761	2	2	unknown	Boosted	Omicron	1	No	unknown	3
398_2	24	2.65761	2	2	unknown	Boosted	Omicron	1	No	unknown	3
398_2	25	2.65761	2	2	unknown	Boosted	Omicron	1	No	unknown	3
398_2	26	2.65761	2	2	unknown	Boosted	Omicron	1	No	unknown	3
398_2	27	2.65761	2	2	unknown	Boosted	Omicron	1	No	unknown	3
398_2	28	2.65761	2	2	unknown	Boosted	Omicron	1	No	unknown	3
398_2	29	2.65761	2	2	unknown	Boosted	Omicron	1	No	unknown	3
398_2	30	2.65761	2	2	unknown	Boosted	Omicron	1	No	unknown	3
398_2	31	2.65761	2	2	unknown	Boosted	Omicron	1	No	unknown	3
398_2	32	2.65761	2	2	unknown	Boosted	Omicron	1	No	unknown	3
398_2	33	2.65761	2	2	unknown	Boosted	Omicron	1	No	unknown	3
398_2	34	2.65761	2	2	unknown	Boosted	Omicron	1	No	unknown	3
398_2	35	2.65761	2	2	unknown	Boosted	Omicron	1	No	unknown	3
398_2	36	2.65761	2	2	unknown	Boosted	Omicron	1	No	unknown	3
398_2	37	2.65761	2	2	unknown	Boosted	Omicron	1	No	unknown	3
398_2	38	2.65761	2	2	unknown	Boosted	Omicron	1	No	unknown	3
398_2	39	2.65761	2	2	unknown	Boosted	Omicron	1	No	unknown	3
398_2	40	2.65761	2	2	unknown	Boosted	Omicron	1	No	unknown	3
398_2	41	2.65761	2	2	unknown	Boosted	Omicron	1	No	unknown	3
398_2	42	2.65761	2	2	unknown	Boosted	Omicron	1	No	unknown	3
398_2	43	2.65761	2	2	unknown	Boosted	Omicron	1	No	unknown	3
398_2	44	2.65761	2	2	unknown	Boosted	Omicron	1	No	unknown	3
398_2	45	2.65761	2	2	unknown	Boosted	Omicron	1	No	unknown	3
143_1	-9	2.65761	3	2	unknown	Unvaccinated	Other	3	Unknown	unknown	3
143_1	-4	2.65761	3	2	unknown	Unvaccinated	Other	3	Unknown	unknown	3
143_1	-2	2.65761	3	2	unknown	Unvaccinated	Other	3	Unknown	unknown	3
143_1	0	5.17858	3	2	unknown	Unvaccinated	Other	3	Unknown	unknown	3
143_1	2	7.1358	3	2	unknown	Unvaccinated	Other	3	Unknown	unknown	3
143_1	12	2.65761	3	2	unknown	Unvaccinated	Other	3	Unknown	unknown	3
143_1	14	3.6383	3	2	unknown	Unvaccinated	Other	3	Unknown	unknown	3
143_1	16	3.14657	3	2	unknown	Unvaccinated	Other	3	Unknown	unknown	3
143_1	19	2.65761	3	2	unknown	Unvaccinated	Other	3	Unknown	unknown	3
143_1	21	2.65761	3	2	unknown	Unvaccinated	Other	3	Unknown	unknown	3
143_1	23	2.65761	3	2	unknown	Unvaccinated	Other	3	Unknown	unknown	3
143_1	26	2.65761	3	2	unknown	Unvaccinated	Other	3	Unknown	unknown	3
143_1	28	2.65761	3	2	unknown	Unvaccinated	Other	3	Unknown	unknown	3
143_1	30	2.65761	3	2	unknown	Unvaccinated	Other	3	Unknown	unknown	3
143_1	33	2.65761	3	2	unknown	Unvaccinated	Other	3	Unknown	unknown	3
143_1	35	2.65761	3	2	unknown	Unvaccinated	Other	3	Unknown	unknown	3
143_1	37	2.65761	3	2	unknown	Unvaccinated	Other	3	Unknown	unknown	3
143_1	40	2.65761	3	2	unknown	Unvaccinated	Other	3	Unknown	unknown	3
143_1	42	2.65761	3	2	unknown	Unvaccinated	Other	3	Unknown	unknown	3
143_1	44	2.65761	3	2	unknown	Unvaccinated	Other	3	Unknown	unknown	3
143_1	47	2.65761	3	2	unknown	Unvaccinated	Other	3	Unknown	unknown	3
143_1	49	2.65761	3	2	unknown	Unvaccinated	Other	3	Unknown	unknown	3
143_1	50	2.65761	3	2	unknown	Unvaccinated	Other	3	Unknown	unknown	3
2618_1	-6	2.65761	2	3	unknown	Second dose	Delta	2	No	1	2
2618_1	-5	2.65761	2	3	unknown	Second dose	Delta	2	No	1	2
2618_1	-3	2.65761	2	3	unknown	Second dose	Delta	2	No	1	2
2618_1	-2	2.65761	2	3	unknown	Second dose	Delta	2	No	1	2
2618_1	0	5.35311	2	3	unknown	Second dose	Delta	2	No	1	2
2618_1	1	4.20898	2	3	unknown	Second dose	Delta	2	No	1	2
2618_1	2	5.80744	2	3	unknown	Second dose	Delta	2	No	1	2
2618_1	3	7.19952	2	3	unknown	Second dose	Delta	2	No	1	2
2618_1	4	7.24246	2	3	unknown	Second dose	Delta	2	No	1	2
2618_1	5	7.86439	2	3	unknown	Second dose	Delta	2	No	1	2
2618_1	6	5.19244	2	3	unknown	Second dose	Delta	2	No	1	2
2618_1	7	5.58582	2	3	unknown	Second dose	Delta	2	No	1	2
2618_1	8	5.28109	2	3	unknown	Second dose	Delta	2	No	1	2
2618_1	9	4.70763	2	3	unknown	Second dose	Delta	2	No	1	2
2618_1	10	2.65761	2	3	unknown	Second dose	Delta	2	No	1	2
2618_1	11	2.65761	2	3	unknown	Second dose	Delta	2	No	1	2
2618_1	12	2.65761	2	3	unknown	Second dose	Delta	2	No	1	2
2618_1	13	2.65761	2	3	unknown	Second dose	Delta	2	No	1	2
2618_1	14	2.65761	2	3	unknown	Second dose	Delta	2	No	1	2
2618_1	15	2.65761	2	3	unknown	Second dose	Delta	2	No	1	2
2618_1	16	2.65761	2	3	unknown	Second dose	Delta	2	No	1	2
2618_1	17	2.65761	2	3	unknown	Second dose	Delta	2	No	1	2
2618_1	18	2.65761	2	3	unknown	Second dose	Delta	2	No	1	2
2618_1	19	2.65761	2	3	unknown	Second dose	Delta	2	No	1	2
2618_1	20	2.65761	2	3	unknown	Second dose	Delta	2	No	1	2
2618_1	21	2.65761	2	3	unknown	Second dose	Delta	2	No	1	2
2618_1	22	2.65761	2	3	unknown	Second dose	Delta	2	No	1	2
2618_1	23	2.65761	2	3	unknown	Second dose	Delta	2	No	1	2
2618_1	24	2.65761	2	3	unknown	Second dose	Delta	2	No	1	2
2618_1	25	2.65761	2	3	unknown	Second dose	Delta	2	No	1	2
2618_1	26	2.65761	2	3	unknown	Second dose	Delta	2	No	1	2
2618_1	27	2.65761	2	3	unknown	Second dose	Delta	2	No	1	2
2618_1	28	2.65761	2	3	unknown	Second dose	Delta	2	No	1	2
2618_1	29	2.65761	2	3	unknown	Second dose	Delta	2	No	1	2
2618_1	30	2.65761	2	3	unknown	Second dose	Delta	2	No	1	2
2618_1	31	2.65761	2	3	unknown	Second dose	Delta	2	No	1	2
2618_1	32	2.65761	2	3	unknown	Second dose	Delta	2	No	1	2
2618_1	33	2.65761	2	3	unknown	Second dose	Delta	2	No	1	2
2618_1	34	2.65761	2	3	unknown	Second dose	Delta	2	No	1	2
2618_1	35	2.65761	2	3	unknown	Second dose	Delta	2	No	1	2
2618_1	36	2.65761	2	3	unknown	Second dose	Delta	2	No	1	2
2618_1	37	2.65761	2	3	unknown	Second dose	Delta	2	No	1	2
2618_1	38	2.65761	2	3	unknown	Second dose	Delta	2	No	1	2
2618_1	39	2.65761	2	3	unknown	Second dose	Delta	2	No	1	2
2618_1	40	2.65761	2	3	unknown	Second dose	Delta	2	No	1	2
2618_1	41	2.65761	2	3	unknown	Second dose	Delta	2	No	1	2
2618_1	42	2.65761	2	3	unknown	Second dose	Delta	2	No	1	2
2618_1	43	2.65761	2	3	unknown	Second dose	Delta	2	No	1	2
2618_1	44	2.65761	2	3	unknown	Second dose	Delta	2	No	1	2
2618_1	45	2.65761	2	3	unknown	Second dose	Delta	2	No	1	2
2618_1	46	2.65761	2	3	unknown	Second dose	Delta	2	No	1	2
2618_1	47	2.65761	2	3	unknown	Second dose	Delta	2	No	1	2
2618_1	48	2.65761	2	3	unknown	Second dose	Delta	2	No	1	2
2618_1	49	2.65761	2	3	unknown	Second dose	Delta	2	No	1	2
2618_1	50	2.65761	2	3	unknown	Second dose	Delta	2	No	1	2
90_1	-6	2.65761	3	3	3	Unvaccinated	Other	1	Unknown	unknown	3
90_1	-4	2.65761	3	3	3	Unvaccinated	Other	1	Unknown	unknown	3
90_1	-2	2.65761	3	3	3	Unvaccinated	Other	1	Unknown	unknown	3
90_1	-1	2.65761	3	3	3	Unvaccinated	Other	1	Unknown	unknown	3
90_1	0	6.9308	3	3	3	Unvaccinated	Other	1	Unknown	unknown	3
90_1	1	8.74119	3	3	3	Unvaccinated	Other	1	Unknown	unknown	3
90_1	2	6.79783	3	3	3	Unvaccinated	Other	1	Unknown	unknown	3
90_1	4	6.77012	3	3	3	Unvaccinated	Other	1	Unknown	unknown	3
90_1	6	6.6607	3	3	3	Unvaccinated	Other	1	Unknown	unknown	3
90_1	8	4.48185	3	3	3	Unvaccinated	Other	1	Unknown	unknown	3
90_1	9	5.51241	3	3	3	Unvaccinated	Other	1	Unknown	unknown	3
90_1	10	3.84468	3	3	3	Unvaccinated	Other	1	Unknown	unknown	3
90_1	11	3.28508	3	3	3	Unvaccinated	Other	1	Unknown	unknown	3
90_1	12	4.20205	3	3	3	Unvaccinated	Other	1	Unknown	unknown	3
90_1	13	2.65761	3	3	3	Unvaccinated	Other	1	Unknown	unknown	3
90_1	14	2.98589	3	3	3	Unvaccinated	Other	1	Unknown	unknown	3
90_1	15	2.65761	3	3	3	Unvaccinated	Other	1	Unknown	unknown	3
90_1	17	2.65761	3	3	3	Unvaccinated	Other	1	Unknown	unknown	3
90_1	19	2.65761	3	3	3	Unvaccinated	Other	1	Unknown	unknown	3
90_1	20	2.65761	3	3	3	Unvaccinated	Other	1	Unknown	unknown	3
90_1	22	2.65761	3	3	3	Unvaccinated	Other	1	Unknown	unknown	3
90_1	24	2.65761	3	3	3	Unvaccinated	Other	1	Unknown	unknown	3
90_1	25	3.27677	3	3	3	Unvaccinated	Other	1	Unknown	unknown	3
90_1	27	2.65761	3	3	3	Unvaccinated	Other	1	Unknown	unknown	3
90_1	28	4.07046	3	3	3	Unvaccinated	Other	1	Unknown	unknown	3
90_1	38	2.65761	3	3	3	Unvaccinated	Other	1	Unknown	unknown	3
90_1	39	2.65761	3	3	3	Unvaccinated	Other	1	Unknown	unknown	3
90_1	41	2.65761	3	3	3	Unvaccinated	Other	1	Unknown	unknown	3
90_1	42	2.65761	3	3	3	Unvaccinated	Other	1	Unknown	unknown	3
90_1	44	2.65761	3	3	3	Unvaccinated	Other	1	Unknown	unknown	3
90_1	45	2.65761	3	3	3	Unvaccinated	Other	1	Unknown	unknown	3
90_1	46	2.65761	3	3	3	Unvaccinated	Other	1	Unknown	unknown	3
90_1	47	2.65761	3	3	3	Unvaccinated	Other	1	Unknown	unknown	3
90_1	48	2.65761	3	3	3	Unvaccinated	Other	1	Unknown	unknown	3
90_1	49	2.65761	3	3	3	Unvaccinated	Other	1	Unknown	unknown	3
90_1	50	2.65761	3	3	3	Unvaccinated	Other	1	Unknown	unknown	3
2872_1	-14	2.65761	2	2	unknown	Boosted	Omicron	3	Yes	1	3
2872_1	0	5.55119	2	2	unknown	Boosted	Omicron	3	Yes	1	3
2872_1	1	6.27147	2	2	unknown	Boosted	Omicron	3	Yes	1	3
2872_1	2	6.651	2	2	unknown	Boosted	Omicron	3	Yes	1	3
2872_1	4	6.40444	2	2	unknown	Boosted	Omicron	3	Yes	1	3
2872_1	5	5.92518	2	2	unknown	Boosted	Omicron	3	Yes	1	3
2872_1	6	6.93634	2	2	unknown	Boosted	Omicron	3	Yes	1	3
2872_1	7	5.9515	2	2	unknown	Boosted	Omicron	3	Yes	1	3
2872_1	8	5.867	2	2	unknown	Boosted	Omicron	3	Yes	1	3
2872_1	9	4.80875	2	2	unknown	Boosted	Omicron	3	Yes	1	3
2872_1	10	3.3017	2	2	unknown	Boosted	Omicron	3	Yes	1	3
2872_1	14	2.65761	2	2	unknown	Boosted	Omicron	3	Yes	1	3
2872_1	15	2.65761	2	2	unknown	Boosted	Omicron	3	Yes	1	3
2872_1	16	2.65761	2	2	unknown	Boosted	Omicron	3	Yes	1	3
2872_1	17	2.65761	2	2	unknown	Boosted	Omicron	3	Yes	1	3
2872_1	18	2.65761	2	2	unknown	Boosted	Omicron	3	Yes	1	3
2872_1	19	2.65761	2	2	unknown	Boosted	Omicron	3	Yes	1	3
2872_1	20	2.65761	2	2	unknown	Boosted	Omicron	3	Yes	1	3
2872_1	21	2.65761	2	2	unknown	Boosted	Omicron	3	Yes	1	3
2872_1	22	2.65761	2	2	unknown	Boosted	Omicron	3	Yes	1	3
2872_1	23	2.65761	2	2	unknown	Boosted	Omicron	3	Yes	1	3
2872_1	24	2.65761	2	2	unknown	Boosted	Omicron	3	Yes	1	3
2872_1	25	2.65761	2	2	unknown	Boosted	Omicron	3	Yes	1	3
2872_1	26	2.65761	2	2	unknown	Boosted	Omicron	3	Yes	1	3
2872_1	27	2.65761	2	2	unknown	Boosted	Omicron	3	Yes	1	3
2872_1	28	2.65761	2	2	unknown	Boosted	Omicron	3	Yes	1	3
2872_1	29	2.65761	2	2	unknown	Boosted	Omicron	3	Yes	1	3
2872_1	30	2.65761	2	2	unknown	Boosted	Omicron	3	Yes	1	3
2872_1	31	2.65761	2	2	unknown	Boosted	Omicron	3	Yes	1	3
2872_1	32	2.65761	2	2	unknown	Boosted	Omicron	3	Yes	1	3
2872_1	33	2.65761	2	2	unknown	Boosted	Omicron	3	Yes	1	3
2872_1	34	2.65761	2	2	unknown	Boosted	Omicron	3	Yes	1	3
2872_1	35	2.65761	2	2	unknown	Boosted	Omicron	3	Yes	1	3
2872_1	36	2.65761	2	2	unknown	Boosted	Omicron	3	Yes	1	3
2872_1	37	2.65761	2	2	unknown	Boosted	Omicron	3	Yes	1	3
2872_1	38	2.65761	2	2	unknown	Boosted	Omicron	3	Yes	1	3
2872_1	39	2.65761	2	2	unknown	Boosted	Omicron	3	Yes	1	3
2872_1	40	2.65761	2	2	unknown	Boosted	Omicron	3	Yes	1	3
2872_1	41	2.65761	2	2	unknown	Boosted	Omicron	3	Yes	1	3
2872_1	42	2.65761	2	2	unknown	Boosted	Omicron	3	Yes	1	3
2872_1	43	2.65761	2	2	unknown	Boosted	Omicron	3	Yes	1	3
2872_1	44	2.65761	2	2	unknown	Boosted	Omicron	3	Yes	1	3
2872_1	45	2.65761	2	2	unknown	Boosted	Omicron	3	Yes	1	3
2872_1	46	2.65761	2	2	unknown	Boosted	Omicron	3	Yes	1	3
2872_1	47	2.65761	2	2	unknown	Boosted	Omicron	3	Yes	1	3
2872_1	48	2.65761	2	2	unknown	Boosted	Omicron	3	Yes	1	3
2872_1	49	2.65761	2	2	unknown	Boosted	Omicron	3	Yes	1	3
2872_1	50	2.65761	2	2	unknown	Boosted	Omicron	3	Yes	1	3
1335_1	-6	2.65761	2	2	1	Second dose	Omicron	2	No	unknown	1
1335_1	-4	2.65761	2	2	1	Second dose	Omicron	2	No	unknown	1
1335_1	-3	2.65761	2	2	1	Second dose	Omicron	2	No	unknown	1
1335_1	-1	2.65761	2	2	1	Second dose	Omicron	2	No	unknown	1
1335_1	0	5.53872	2	2	1	Second dose	Omicron	2	No	unknown	1
1335_1	2	7.31864	2	2	1	Second dose	Omicron	2	No	unknown	1
1335_1	5	3.8433	2	2	1	Second dose	Omicron	2	No	unknown	1
1335_1	7	4.29347	2	2	1	Second dose	Omicron	2	No	unknown	1
1335_1	8	3.11332	2	2	1	Second dose	Omicron	2	No	unknown	1
1335_1	9	2.65761	2	2	1	Second dose	Omicron	2	No	unknown	1
1335_1	10	2.65761	2	2	1	Second dose	Omicron	2	No	unknown	1
1335_1	11	2.65761	2	2	1	Second dose	Omicron	2	No	unknown	1
1335_1	12	2.65761	2	2	1	Second dose	Omicron	2	No	unknown	1
1335_1	13	2.65761	2	2	1	Second dose	Omicron	2	No	unknown	1
1335_1	14	2.65761	2	2	1	Second dose	Omicron	2	No	unknown	1
1335_1	15	2.65761	2	2	1	Second dose	Omicron	2	No	unknown	1
1335_1	16	2.65761	2	2	1	Second dose	Omicron	2	No	unknown	1
1335_1	17	2.65761	2	2	1	Second dose	Omicron	2	No	unknown	1
1335_1	18	2.65761	2	2	1	Second dose	Omicron	2	No	unknown	1
1335_1	19	2.65761	2	2	1	Second dose	Omicron	2	No	unknown	1
1335_1	20	2.65761	2	2	1	Second dose	Omicron	2	No	unknown	1
1335_1	21	2.65761	2	2	1	Second dose	Omicron	2	No	unknown	1
1335_1	22	2.65761	2	2	1	Second dose	Omicron	2	No	unknown	1
1335_1	23	2.65761	2	2	1	Second dose	Omicron	2	No	unknown	1
1335_1	24	2.65761	2	2	1	Second dose	Omicron	2	No	unknown	1
1335_1	25	2.65761	2	2	1	Second dose	Omicron	2	No	unknown	1
1335_1	26	2.65761	2	2	1	Second dose	Omicron	2	No	unknown	1
1335_1	27	2.65761	2	2	1	Second dose	Omicron	2	No	unknown	1
1335_1	28	2.65761	2	2	1	Second dose	Omicron	2	No	unknown	1
1335_1	29	2.65761	2	2	1	Second dose	Omicron	2	No	unknown	1
1335_1	30	2.65761	2	2	1	Second dose	Omicron	2	No	unknown	1
1335_1	31	2.65761	2	2	1	Second dose	Omicron	2	No	unknown	1
1335_1	32	2.65761	2	2	1	Second dose	Omicron	2	No	unknown	1
1335_1	33	2.65761	2	2	1	Second dose	Omicron	2	No	unknown	1
1335_1	34	2.65761	2	2	1	Second dose	Omicron	2	No	unknown	1
1335_1	35	2.65761	2	2	1	Second dose	Omicron	2	No	unknown	1
1335_1	36	2.65761	2	2	1	Second dose	Omicron	2	No	unknown	1
1335_1	37	2.65761	2	2	1	Second dose	Omicron	2	No	unknown	1
1335_1	38	2.65761	2	2	1	Second dose	Omicron	2	No	unknown	1
1335_1	39	2.65761	2	2	1	Second dose	Omicron	2	No	unknown	1
1335_1	40	2.65761	2	2	1	Second dose	Omicron	2	No	unknown	1
1335_1	41	2.65761	2	2	1	Second dose	Omicron	2	No	unknown	1
1335_1	42	2.65761	2	2	1	Second dose	Omicron	2	No	unknown	1
1335_1	43	2.65761	2	2	1	Second dose	Omicron	2	No	unknown	1
1335_1	44	2.65761	2	2	1	Second dose	Omicron	2	No	unknown	1
1335_1	45	2.65761	2	2	1	Second dose	Omicron	2	No	unknown	1
1335_1	46	2.65761	2	2	1	Second dose	Omicron	2	No	unknown	1
2634_1	0	4.09401	2	3	3	Second dose	Omicron	1	Yes	unknown	2
2634_1	1	3.10501	2	3	3	Second dose	Omicron	1	Yes	unknown	2
2634_1	2	5.75342	2	3	3	Second dose	Omicron	1	Yes	unknown	2
2634_1	3	5.73403	2	3	3	Second dose	Omicron	1	Yes	unknown	2
2634_1	4	8.33673	2	3	3	Second dose	Omicron	1	Yes	unknown	2
2634_1	5	8.25778	2	3	3	Second dose	Omicron	1	Yes	unknown	2
2634_1	6	6.88786	2	3	3	Second dose	Omicron	1	Yes	unknown	2
2634_1	7	5.2423	2	3	3	Second dose	Omicron	1	Yes	unknown	2
2634_1	8	5.40991	2	3	3	Second dose	Omicron	1	Yes	unknown	2
2634_1	9	4.32672	2	3	3	Second dose	Omicron	1	Yes	unknown	2
2634_1	10	3.15072	2	3	3	Second dose	Omicron	1	Yes	unknown	2
2634_1	37	2.65761	2	3	3	Second dose	Omicron	1	Yes	unknown	2
2634_1	38	2.65761	2	3	3	Second dose	Omicron	1	Yes	unknown	2
2634_1	39	2.65761	2	3	3	Second dose	Omicron	1	Yes	unknown	2
2634_1	40	2.65761	2	3	3	Second dose	Omicron	1	Yes	unknown	2
2634_1	41	2.65761	2	3	3	Second dose	Omicron	1	Yes	unknown	2
2634_1	42	2.65761	2	3	3	Second dose	Omicron	1	Yes	unknown	2
2634_1	43	2.65761	2	3	3	Second dose	Omicron	1	Yes	unknown	2
2634_1	44	2.65761	2	3	3	Second dose	Omicron	1	Yes	unknown	2
2634_1	45	2.65761	2	3	3	Second dose	Omicron	1	Yes	unknown	2
2634_1	46	2.65761	2	3	3	Second dose	Omicron	1	Yes	unknown	2
2634_1	47	2.65761	2	3	3	Second dose	Omicron	1	Yes	unknown	2
2634_1	48	2.65761	2	3	3	Second dose	Omicron	1	Yes	unknown	2
2634_1	49	2.65761	2	3	3	Second dose	Omicron	1	Yes	unknown	2
2634_1	50	2.65761	2	3	3	Second dose	Omicron	1	Yes	unknown	2
828_2	-4	2.65761	2	2	1	Second dose	Omicron	1	No	unknown	0
828_2	-3	2.65761	2	2	1	Second dose	Omicron	1	No	unknown	0
828_2	-2	2.65761	2	2	1	Second dose	Omicron	1	No	unknown	0
828_2	-1	2.65761	2	2	1	Second dose	Omicron	1	No	unknown	0
828_2	0	3.95273	2	2	1	Second dose	Omicron	1	No	unknown	0
828_2	1	5.89332	2	2	1	Second dose	Omicron	1	No	unknown	0
828_2	2	5.21737	2	2	1	Second dose	Omicron	1	No	unknown	0
828_2	3	4.99852	2	2	1	Second dose	Omicron	1	No	unknown	0
828_2	4	4.73257	2	2	1	Second dose	Omicron	1	No	unknown	0
828_2	5	5.26169	2	2	1	Second dose	Omicron	1	No	unknown	0
828_2	6	5.03314	2	2	1	Second dose	Omicron	1	No	unknown	0
828_2	7	4.35581	2	2	1	Second dose	Omicron	1	No	unknown	0
828_2	8	2.65761	2	2	1	Second dose	Omicron	1	No	unknown	0
828_2	9	2.65761	2	2	1	Second dose	Omicron	1	No	unknown	0
828_2	10	2.65761	2	2	1	Second dose	Omicron	1	No	unknown	0
828_2	11	2.65761	2	2	1	Second dose	Omicron	1	No	unknown	0
828_2	12	2.65761	2	2	1	Second dose	Omicron	1	No	unknown	0
828_2	13	2.65761	2	2	1	Second dose	Omicron	1	No	unknown	0
828_2	14	2.65761	2	2	1	Second dose	Omicron	1	No	unknown	0
828_2	15	2.65761	2	2	1	Second dose	Omicron	1	No	unknown	0
828_2	16	2.65761	2	2	1	Second dose	Omicron	1	No	unknown	0
828_2	17	2.65761	2	2	1	Second dose	Omicron	1	No	unknown	0
828_2	18	2.65761	2	2	1	Second dose	Omicron	1	No	unknown	0
828_2	19	2.65761	2	2	1	Second dose	Omicron	1	No	unknown	0
828_2	20	2.65761	2	2	1	Second dose	Omicron	1	No	unknown	0
828_2	21	2.65761	2	2	1	Second dose	Omicron	1	No	unknown	0
828_2	22	2.65761	2	2	1	Second dose	Omicron	1	No	unknown	0
828_2	23	2.65761	2	2	1	Second dose	Omicron	1	No	unknown	0
828_2	24	2.65761	2	2	1	Second dose	Omicron	1	No	unknown	0
828_2	25	2.65761	2	2	1	Second dose	Omicron	1	No	unknown	0
828_2	26	2.65761	2	2	1	Second dose	Omicron	1	No	unknown	0
828_2	27	2.65761	2	2	1	Second dose	Omicron	1	No	unknown	0
828_2	28	2.65761	2	2	1	Second dose	Omicron	1	No	unknown	0
828_2	29	2.65761	2	2	1	Second dose	Omicron	1	No	unknown	0
828_2	30	2.65761	2	2	1	Second dose	Omicron	1	No	unknown	0
828_2	31	2.65761	2	2	1	Second dose	Omicron	1	No	unknown	0
828_2	32	2.65761	2	2	1	Second dose	Omicron	1	No	unknown	0
828_2	33	2.65761	2	2	1	Second dose	Omicron	1	No	unknown	0
828_2	34	2.65761	2	2	1	Second dose	Omicron	1	No	unknown	0
828_2	35	2.65761	2	2	1	Second dose	Omicron	1	No	unknown	0
828_2	36	2.65761	2	2	1	Second dose	Omicron	1	No	unknown	0
828_2	37	2.65761	2	2	1	Second dose	Omicron	1	No	unknown	0
828_2	38	2.65761	2	2	1	Second dose	Omicron	1	No	unknown	0
828_2	39	2.65761	2	2	1	Second dose	Omicron	1	No	unknown	0
828_2	40	2.65761	2	2	1	Second dose	Omicron	1	No	unknown	0
828_2	41	2.65761	2	2	1	Second dose	Omicron	1	No	unknown	0
828_2	42	2.65761	2	2	1	Second dose	Omicron	1	No	unknown	0
828_2	43	2.65761	2	2	1	Second dose	Omicron	1	No	unknown	0
828_2	44	2.65761	2	2	1	Second dose	Omicron	1	No	unknown	0
828_2	45	2.65761	2	2	1	Second dose	Omicron	1	No	unknown	0
828_2	46	2.65761	2	2	1	Second dose	Omicron	1	No	unknown	0
828_2	47	2.65761	2	2	1	Second dose	Omicron	1	No	unknown	0
828_2	48	2.65761	2	2	1	Second dose	Omicron	1	No	unknown	0
828_2	49	2.65761	2	2	1	Second dose	Omicron	1	No	unknown	0
828_2	50	2.65761	2	2	1	Second dose	Omicron	1	No	unknown	0
427_1	0	4.72564	1	1	unknown	Second dose	Omicron	2	Yes	1	0
427_1	1	3.83776	1	1	unknown	Second dose	Omicron	2	Yes	1	0
427_1	2	4.85723	1	1	unknown	Second dose	Omicron	2	Yes	1	0
427_1	3	5.08301	1	1	unknown	Second dose	Omicron	2	Yes	1	0
427_1	4	4.60236	1	1	unknown	Second dose	Omicron	2	Yes	1	0
427_1	5	4.31148	1	1	unknown	Second dose	Omicron	2	Yes	1	0
427_1	6	2.93464	1	1	unknown	Second dose	Omicron	2	Yes	1	0
427_1	7	2.65761	1	1	unknown	Second dose	Omicron	2	Yes	1	0
427_1	8	2.65761	1	1	unknown	Second dose	Omicron	2	Yes	1	0
427_1	9	2.65761	1	1	unknown	Second dose	Omicron	2	Yes	1	0
427_1	10	2.65761	1	1	unknown	Second dose	Omicron	2	Yes	1	0
427_1	11	2.65761	1	1	unknown	Second dose	Omicron	2	Yes	1	0
427_1	12	2.65761	1	1	unknown	Second dose	Omicron	2	Yes	1	0
427_1	13	2.65761	1	1	unknown	Second dose	Omicron	2	Yes	1	0
427_1	14	2.65761	1	1	unknown	Second dose	Omicron	2	Yes	1	0
427_1	15	2.65761	1	1	unknown	Second dose	Omicron	2	Yes	1	0
427_1	16	2.65761	1	1	unknown	Second dose	Omicron	2	Yes	1	0
427_1	17	2.65761	1	1	unknown	Second dose	Omicron	2	Yes	1	0
427_1	18	2.65761	1	1	unknown	Second dose	Omicron	2	Yes	1	0
427_1	19	2.65761	1	1	unknown	Second dose	Omicron	2	Yes	1	0
427_1	20	2.65761	1	1	unknown	Second dose	Omicron	2	Yes	1	0
427_1	21	2.65761	1	1	unknown	Second dose	Omicron	2	Yes	1	0
427_1	22	2.65761	1	1	unknown	Second dose	Omicron	2	Yes	1	0
427_1	23	2.65761	1	1	unknown	Second dose	Omicron	2	Yes	1	0
427_1	24	2.65761	1	1	unknown	Second dose	Omicron	2	Yes	1	0
427_1	25	2.65761	1	1	unknown	Second dose	Omicron	2	Yes	1	0
427_1	26	2.65761	1	1	unknown	Second dose	Omicron	2	Yes	1	0
427_1	27	2.65761	1	1	unknown	Second dose	Omicron	2	Yes	1	0
427_1	28	2.65761	1	1	unknown	Second dose	Omicron	2	Yes	1	0
427_1	29	2.65761	1	1	unknown	Second dose	Omicron	2	Yes	1	0
427_1	30	2.65761	1	1	unknown	Second dose	Omicron	2	Yes	1	0
427_1	31	2.65761	1	1	unknown	Second dose	Omicron	2	Yes	1	0
427_1	32	2.65761	1	1	unknown	Second dose	Omicron	2	Yes	1	0
427_1	33	2.65761	1	1	unknown	Second dose	Omicron	2	Yes	1	0
427_1	34	2.65761	1	1	unknown	Second dose	Omicron	2	Yes	1	0
427_1	35	2.65761	1	1	unknown	Second dose	Omicron	2	Yes	1	0
427_1	36	2.65761	1	1	unknown	Second dose	Omicron	2	Yes	1	0
427_1	37	2.65761	1	1	unknown	Second dose	Omicron	2	Yes	1	0
427_1	38	2.65761	1	1	unknown	Second dose	Omicron	2	Yes	1	0
427_1	39	2.65761	1	1	unknown	Second dose	Omicron	2	Yes	1	0
427_1	40	2.65761	1	1	unknown	Second dose	Omicron	2	Yes	1	0
427_1	41	2.65761	1	1	unknown	Second dose	Omicron	2	Yes	1	0
427_1	42	2.65761	1	1	unknown	Second dose	Omicron	2	Yes	1	0
427_1	43	2.65761	1	1	unknown	Second dose	Omicron	2	Yes	1	0
427_1	44	2.65761	1	1	unknown	Second dose	Omicron	2	Yes	1	0
427_1	45	2.65761	1	1	unknown	Second dose	Omicron	2	Yes	1	0
427_1	46	2.65761	1	1	unknown	Second dose	Omicron	2	Yes	1	0
427_1	47	2.65761	1	1	unknown	Second dose	Omicron	2	Yes	1	0
427_1	48	2.65761	1	1	unknown	Second dose	Omicron	2	Yes	1	0
427_1	49	2.65761	1	1	unknown	Second dose	Omicron	2	Yes	1	0
427_1	50	2.65761	1	1	unknown	Second dose	Omicron	2	Yes	1	0
1050_1	0	5.00129	2	3	unknown	Unvaccinated	Delta	1	Yes	1	3
1050_1	1	6.48617	2	3	unknown	Unvaccinated	Delta	1	Yes	1	3
1050_1	2	7.24385	2	3	unknown	Unvaccinated	Delta	1	Yes	1	3
1050_1	3	7.81037	2	3	unknown	Unvaccinated	Delta	1	Yes	1	3
1050_1	4	6.08863	2	3	unknown	Unvaccinated	Delta	1	Yes	1	3
1050_1	5	5.93349	2	3	unknown	Unvaccinated	Delta	1	Yes	1	3
1050_1	6	5.85315	2	3	unknown	Unvaccinated	Delta	1	Yes	1	3
1050_1	7	4.46939	2	3	unknown	Unvaccinated	Delta	1	Yes	1	3
1050_1	8	4.93341	2	3	unknown	Unvaccinated	Delta	1	Yes	1	3
1050_1	9	3.7311	2	3	unknown	Unvaccinated	Delta	1	Yes	1	3
1050_1	10	2.65761	2	3	unknown	Unvaccinated	Delta	1	Yes	1	3
1050_1	19	2.65761	2	3	unknown	Unvaccinated	Delta	1	Yes	1	3
1050_1	27	2.65761	2	3	unknown	Unvaccinated	Delta	1	Yes	1	3
388_1	-9	2.65761	2	2	unknown	Second dose	Omicron	3	Unknown	1	3
388_1	-8	2.65761	2	2	unknown	Second dose	Omicron	3	Unknown	1	3
388_1	-7	2.65761	2	2	unknown	Second dose	Omicron	3	Unknown	1	3
388_1	-6	2.65761	2	2	unknown	Second dose	Omicron	3	Unknown	1	3
388_1	0	6.70918	2	2	unknown	Second dose	Omicron	3	Unknown	1	3
388_1	5	5.78667	2	2	unknown	Second dose	Omicron	3	Unknown	1	3
388_1	7	5.35588	2	2	unknown	Second dose	Omicron	3	Unknown	1	3
388_1	8	4.24222	2	2	unknown	Second dose	Omicron	3	Unknown	1	3
388_1	9	2.96511	2	2	unknown	Second dose	Omicron	3	Unknown	1	3
388_1	10	2.65761	2	2	unknown	Second dose	Omicron	3	Unknown	1	3
388_1	11	2.65761	2	2	unknown	Second dose	Omicron	3	Unknown	1	3
388_1	12	2.65761	2	2	unknown	Second dose	Omicron	3	Unknown	1	3
388_1	13	2.65761	2	2	unknown	Second dose	Omicron	3	Unknown	1	3
388_1	14	2.65761	2	2	unknown	Second dose	Omicron	3	Unknown	1	3
388_1	15	2.65761	2	2	unknown	Second dose	Omicron	3	Unknown	1	3
388_1	16	2.65761	2	2	unknown	Second dose	Omicron	3	Unknown	1	3
388_1	17	2.65761	2	2	unknown	Second dose	Omicron	3	Unknown	1	3
388_1	18	2.65761	2	2	unknown	Second dose	Omicron	3	Unknown	1	3
388_1	19	2.65761	2	2	unknown	Second dose	Omicron	3	Unknown	1	3
388_1	20	2.65761	2	2	unknown	Second dose	Omicron	3	Unknown	1	3
388_1	21	2.65761	2	2	unknown	Second dose	Omicron	3	Unknown	1	3
388_1	22	2.65761	2	2	unknown	Second dose	Omicron	3	Unknown	1	3
388_1	23	2.65761	2	2	unknown	Second dose	Omicron	3	Unknown	1	3
388_1	24	2.65761	2	2	unknown	Second dose	Omicron	3	Unknown	1	3
388_1	25	2.65761	2	2	unknown	Second dose	Omicron	3	Unknown	1	3
388_1	26	2.65761	2	2	unknown	Second dose	Omicron	3	Unknown	1	3
388_1	27	2.65761	2	2	unknown	Second dose	Omicron	3	Unknown	1	3
388_1	28	2.65761	2	2	unknown	Second dose	Omicron	3	Unknown	1	3
388_1	29	2.65761	2	2	unknown	Second dose	Omicron	3	Unknown	1	3
388_1	30	2.65761	2	2	unknown	Second dose	Omicron	3	Unknown	1	3
388_1	31	2.65761	2	2	unknown	Second dose	Omicron	3	Unknown	1	3
388_1	32	2.65761	2	2	unknown	Second dose	Omicron	3	Unknown	1	3
388_1	33	2.65761	2	2	unknown	Second dose	Omicron	3	Unknown	1	3
388_1	34	2.65761	2	2	unknown	Second dose	Omicron	3	Unknown	1	3
388_1	35	2.65761	2	2	unknown	Second dose	Omicron	3	Unknown	1	3
388_1	36	2.65761	2	2	unknown	Second dose	Omicron	3	Unknown	1	3
388_1	37	2.65761	2	2	unknown	Second dose	Omicron	3	Unknown	1	3
388_1	38	2.65761	2	2	unknown	Second dose	Omicron	3	Unknown	1	3
388_1	39	2.65761	2	2	unknown	Second dose	Omicron	3	Unknown	1	3
388_1	40	2.65761	2	2	unknown	Second dose	Omicron	3	Unknown	1	3
388_1	41	2.65761	2	2	unknown	Second dose	Omicron	3	Unknown	1	3
871_1	-4	2.65761	2	3	2	Second dose	Delta	2	Unknown	unknown	5
871_1	-3	2.65761	2	3	2	Second dose	Delta	2	Unknown	unknown	5
871_1	-2	2.65761	2	3	2	Second dose	Delta	2	Unknown	unknown	5
871_1	-1	2.65761	2	3	2	Second dose	Delta	2	Unknown	unknown	5
871_1	0	4.64253	2	3	2	Second dose	Delta	2	Unknown	unknown	5
871_1	1	5.55673	2	3	2	Second dose	Delta	2	Unknown	unknown	5
871_1	2	6.15373	2	3	2	Second dose	Delta	2	Unknown	unknown	5
871_1	4	6.73688	2	3	2	Second dose	Delta	2	Unknown	unknown	5
871_1	5	7.72034	2	3	2	Second dose	Delta	2	Unknown	unknown	5
871_1	6	7.71064	2	3	2	Second dose	Delta	2	Unknown	unknown	5
871_1	7	7.78959	2	3	2	Second dose	Delta	2	Unknown	unknown	5
871_1	8	6.04569	2	3	2	Second dose	Delta	2	Unknown	unknown	5
871_1	9	4.0857	2	3	2	Second dose	Delta	2	Unknown	unknown	5
871_1	10	4.65223	2	3	2	Second dose	Delta	2	Unknown	unknown	5
871_1	11	2.65761	2	3	2	Second dose	Delta	2	Unknown	unknown	5
871_1	21	2.65761	2	3	2	Second dose	Delta	2	Unknown	unknown	5
871_1	25	2.65761	2	3	2	Second dose	Delta	2	Unknown	unknown	5
871_1	28	2.65761	2	3	2	Second dose	Delta	2	Unknown	unknown	5
871_1	29	2.65761	2	3	2	Second dose	Delta	2	Unknown	unknown	5
871_1	30	2.65761	2	3	2	Second dose	Delta	2	Unknown	unknown	5
871_1	31	2.65761	2	3	2	Second dose	Delta	2	Unknown	unknown	5
871_1	32	2.65761	2	3	2	Second dose	Delta	2	Unknown	unknown	5
871_1	33	2.65761	2	3	2	Second dose	Delta	2	Unknown	unknown	5
871_1	34	2.65761	2	3	2	Second dose	Delta	2	Unknown	unknown	5
871_1	35	2.65761	2	3	2	Second dose	Delta	2	Unknown	unknown	5
871_1	36	2.65761	2	3	2	Second dose	Delta	2	Unknown	unknown	5
871_1	37	2.65761	2	3	2	Second dose	Delta	2	Unknown	unknown	5
871_1	38	2.65761	2	3	2	Second dose	Delta	2	Unknown	unknown	5
871_1	39	2.65761	2	3	2	Second dose	Delta	2	Unknown	unknown	5
871_1	40	2.65761	2	3	2	Second dose	Delta	2	Unknown	unknown	5
871_1	41	2.65761	2	3	2	Second dose	Delta	2	Unknown	unknown	5
871_1	42	2.65761	2	3	2	Second dose	Delta	2	Unknown	unknown	5
871_1	43	2.65761	2	3	2	Second dose	Delta	2	Unknown	unknown	5
871_1	44	2.65761	2	3	2	Second dose	Delta	2	Unknown	unknown	5
871_1	45	2.65761	2	3	2	Second dose	Delta	2	Unknown	unknown	5
871_1	46	2.65761	2	3	2	Second dose	Delta	2	Unknown	unknown	5
871_1	47	2.65761	2	3	2	Second dose	Delta	2	Unknown	unknown	5
871_1	48	2.65761	2	3	2	Second dose	Delta	2	Unknown	unknown	5
871_1	49	2.65761	2	3	2	Second dose	Delta	2	Unknown	unknown	5
871_1	50	2.65761	2	3	2	Second dose	Delta	2	Unknown	unknown	5
1084_1	-4	2.65761	2	3	2	First dose	Other	3	Unknown	unknown	2
1084_1	-3	2.65761	2	3	2	First dose	Other	3	Unknown	unknown	2
1084_1	-2	2.65761	2	3	2	First dose	Other	3	Unknown	unknown	2
1084_1	-1	2.65761	2	3	2	First dose	Other	3	Unknown	unknown	2
1084_1	0	3.73664	2	3	2	First dose	Other	3	Unknown	unknown	2
1084_1	1	2.65761	2	3	2	First dose	Other	3	Unknown	unknown	2
1084_1	2	4.66054	2	3	2	First dose	Other	3	Unknown	unknown	2
1084_1	3	4.30871	2	3	2	First dose	Other	3	Unknown	unknown	2
1084_1	4	6.6233	2	3	2	First dose	Other	3	Unknown	unknown	2
1084_1	5	7.83253	2	3	2	First dose	Other	3	Unknown	unknown	2
1084_1	6	6.42661	2	3	2	First dose	Other	3	Unknown	unknown	2
1084_1	7	4.84476	2	3	2	First dose	Other	3	Unknown	unknown	2
1084_1	8	3.82252	2	3	2	First dose	Other	3	Unknown	unknown	2
1084_1	9	2.65761	2	3	2	First dose	Other	3	Unknown	unknown	2
1084_1	10	3.07731	2	3	2	First dose	Other	3	Unknown	unknown	2
1084_1	11	2.65761	2	3	2	First dose	Other	3	Unknown	unknown	2
1084_1	12	2.96927	2	3	2	First dose	Other	3	Unknown	unknown	2
1084_1	13	2.65761	2	3	2	First dose	Other	3	Unknown	unknown	2
1084_1	14	2.65761	2	3	2	Second dose	Other	3	Unknown	unknown	2
1084_1	15	2.65761	2	3	2	Second dose	Other	3	Unknown	unknown	2
1084_1	16	2.65761	2	3	2	Second dose	Other	3	Unknown	unknown	2
1084_1	17	2.65761	2	3	2	Second dose	Other	3	Unknown	unknown	2
1084_1	18	2.65761	2	3	2	Second dose	Other	3	Unknown	unknown	2
1084_1	19	2.65761	2	3	2	Second dose	Other	3	Unknown	unknown	2
1084_1	20	2.65761	2	3	2	Second dose	Other	3	Unknown	unknown	2
1084_1	21	2.65761	2	3	2	Second dose	Other	3	Unknown	unknown	2
1084_1	22	2.65761	2	3	2	Second dose	Other	3	Unknown	unknown	2
1084_1	23	2.65761	2	3	2	Second dose	Other	3	Unknown	unknown	2
1084_1	24	2.65761	2	3	2	Second dose	Other	3	Unknown	unknown	2
1084_1	25	2.65761	2	3	2	Second dose	Other	3	Unknown	unknown	2
1084_1	26	2.65761	2	3	2	Second dose	Other	3	Unknown	unknown	2
1084_1	27	2.65761	2	3	2	Second dose	Other	3	Unknown	unknown	2
1084_1	28	2.65761	2	3	2	Second dose	Other	3	Unknown	unknown	2
1084_1	29	2.65761	2	3	2	Second dose	Other	3	Unknown	unknown	2
1084_1	30	2.65761	2	3	2	Second dose	Other	3	Unknown	unknown	2
1084_1	31	2.65761	2	3	2	Second dose	Other	3	Unknown	unknown	2
1084_1	32	2.65761	2	3	2	Second dose	Other	3	Unknown	unknown	2
1084_1	33	2.65761	2	3	2	Second dose	Other	3	Unknown	unknown	2
1084_1	34	2.65761	2	3	2	Second dose	Other	3	Unknown	unknown	2
1084_1	35	2.65761	2	3	2	Second dose	Other	3	Unknown	unknown	2
1084_1	36	2.65761	2	3	2	Second dose	Other	3	Unknown	unknown	2
1084_1	37	2.65761	2	3	2	Second dose	Other	3	Unknown	unknown	2
1084_1	38	2.65761	2	3	2	Second dose	Other	3	Unknown	unknown	2
1084_1	39	2.65761	2	3	2	Second dose	Other	3	Unknown	unknown	2
1084_1	40	2.65761	2	3	2	Second dose	Other	3	Unknown	unknown	2
1084_1	41	2.65761	2	3	2	Second dose	Other	3	Unknown	unknown	2
1084_1	42	2.65761	2	3	2	Second dose	Other	3	Unknown	unknown	2
1084_1	43	2.65761	2	3	2	Second dose	Other	3	Unknown	unknown	2
1084_1	44	2.65761	2	3	2	Second dose	Other	3	Unknown	unknown	2
1084_1	45	2.65761	2	3	2	Second dose	Other	3	Unknown	unknown	2
1084_1	46	2.65761	2	3	2	Second dose	Other	3	Unknown	unknown	2
1084_1	47	2.65761	2	3	2	Second dose	Other	3	Unknown	unknown	2
1084_1	48	2.65761	2	3	2	Second dose	Other	3	Unknown	unknown	2
1084_1	49	2.65761	2	3	2	Second dose	Other	3	Unknown	unknown	2
1084_1	50	2.65761	2	3	2	Second dose	Other	3	Unknown	unknown	2
3070_1	-4	2.65761	3	1	1	Unvaccinated	Other	1	Unknown	unknown	0
3070_1	-3	2.65761	3	1	1	Unvaccinated	Other	1	Unknown	unknown	0
3070_1	-2	2.65761	3	1	1	Unvaccinated	Other	1	Unknown	unknown	0
3070_1	-1	2.65761	3	1	1	Unvaccinated	Other	1	Unknown	unknown	0
3070_1	0	4.06631	3	1	1	Unvaccinated	Other	1	Unknown	unknown	0
3070_1	1	4.28101	3	1	1	Unvaccinated	Other	1	Unknown	unknown	0
3070_1	2	5.08716	3	1	1	Unvaccinated	Other	1	Unknown	unknown	0
3070_1	3	4.3004	3	1	1	Unvaccinated	Other	1	Unknown	unknown	0
3070_1	4	4.92372	3	1	1	Unvaccinated	Other	1	Unknown	unknown	0
3070_1	5	5.2797	3	1	1	Unvaccinated	Other	1	Unknown	unknown	0
3070_1	6	4.08016	3	1	1	Unvaccinated	Other	1	Unknown	unknown	0
3070_1	7	2.65761	3	1	1	Unvaccinated	Other	1	Unknown	unknown	0
3070_1	8	2.81552	3	1	1	Unvaccinated	Other	1	Unknown	unknown	0
3070_1	9	2.65761	3	1	1	Unvaccinated	Other	1	Unknown	unknown	0
3070_1	10	2.65761	3	1	1	Unvaccinated	Other	1	Unknown	unknown	0
3070_1	11	2.65761	3	1	1	Unvaccinated	Other	1	Unknown	unknown	0
3070_1	12	2.65761	3	1	1	Unvaccinated	Other	1	Unknown	unknown	0
3070_1	13	2.65761	3	1	1	Unvaccinated	Other	1	Unknown	unknown	0
3070_1	14	2.65761	3	1	1	Unvaccinated	Other	1	Unknown	unknown	0
3070_1	15	2.65761	3	1	1	Unvaccinated	Other	1	Unknown	unknown	0
3070_1	16	2.65761	3	1	1	Unvaccinated	Other	1	Unknown	unknown	0
3070_1	17	2.65761	3	1	1	Unvaccinated	Other	1	Unknown	unknown	0
3070_1	18	2.65761	3	1	1	Unvaccinated	Other	1	Unknown	unknown	0
3070_1	19	2.65761	3	1	1	Unvaccinated	Other	1	Unknown	unknown	0
3070_1	20	2.65761	3	1	1	Unvaccinated	Other	1	Unknown	unknown	0
3070_1	21	2.65761	3	1	1	Unvaccinated	Other	1	Unknown	unknown	0
3070_1	22	2.65761	3	1	1	Unvaccinated	Other	1	Unknown	unknown	0
3070_1	23	2.65761	3	1	1	Unvaccinated	Other	1	Unknown	unknown	0
3070_1	24	2.65761	3	1	1	Unvaccinated	Other	1	Unknown	unknown	0
3070_1	25	2.65761	3	1	1	Unvaccinated	Other	1	Unknown	unknown	0
3070_1	26	2.65761	3	1	1	Unvaccinated	Other	1	Unknown	unknown	0
3070_1	27	2.65761	3	1	1	Unvaccinated	Other	1	Unknown	unknown	0
3070_1	28	2.65761	3	1	1	Unvaccinated	Other	1	Unknown	unknown	0
3070_1	29	2.65761	3	1	1	Unvaccinated	Other	1	Unknown	unknown	0
3070_1	30	2.65761	3	1	1	Unvaccinated	Other	1	Unknown	unknown	0
3070_1	31	2.65761	3	1	1	Unvaccinated	Other	1	Unknown	unknown	0
3070_1	32	2.65761	3	1	1	Unvaccinated	Other	1	Unknown	unknown	0
3070_1	33	2.65761	3	1	1	Unvaccinated	Other	1	Unknown	unknown	0
3070_1	34	2.65761	3	1	1	Unvaccinated	Other	1	Unknown	unknown	0
3070_1	35	2.65761	3	1	1	Unvaccinated	Other	1	Unknown	unknown	0
3070_1	36	2.65761	3	1	1	Unvaccinated	Other	1	Unknown	unknown	0
3070_1	37	2.65761	3	1	1	Unvaccinated	Other	1	Unknown	unknown	0
3070_1	38	2.65761	3	1	1	Unvaccinated	Other	1	Unknown	unknown	0
3070_1	39	2.65761	3	1	1	Unvaccinated	Other	1	Unknown	unknown	0
3070_1	40	2.65761	3	1	1	Unvaccinated	Other	1	Unknown	unknown	0
3070_1	41	2.65761	3	1	1	Unvaccinated	Other	1	Unknown	unknown	0
3070_1	42	2.65761	3	1	1	Unvaccinated	Other	1	Unknown	unknown	0
3070_1	43	2.65761	3	1	1	Unvaccinated	Other	1	Unknown	unknown	0
3070_1	44	2.65761	3	1	1	Unvaccinated	Other	1	Unknown	unknown	0
3070_1	45	2.65761	3	1	1	Unvaccinated	Other	1	Unknown	unknown	0
3070_1	46	2.65761	3	1	1	Unvaccinated	Other	1	Unknown	unknown	0
3070_1	47	2.65761	3	1	1	Unvaccinated	Other	1	Unknown	unknown	0
3070_1	48	2.65761	3	1	1	Unvaccinated	Other	1	Unknown	unknown	0
3070_1	49	2.65761	3	1	1	Unvaccinated	Other	1	Unknown	unknown	0
3070_1	50	2.65761	3	1	1	Unvaccinated	Other	1	Unknown	unknown	0
753_1	-4	2.65761	2	2	2	Second dose	Other	3	Unknown	unknown	3
753_1	-3	2.65761	2	2	2	Second dose	Other	3	Unknown	unknown	3
753_1	-2	2.65761	2	2	2	Second dose	Other	3	Unknown	unknown	3
753_1	-1	2.65761	2	2	2	Second dose	Other	3	Unknown	unknown	3
753_1	0	6.01106	2	2	2	Second dose	Other	3	Unknown	unknown	3
753_1	1	6.23823	2	2	2	Second dose	Other	3	Unknown	unknown	3
753_1	3	6.83523	2	2	2	Second dose	Other	3	Unknown	unknown	3
753_1	4	6.45708	2	2	2	Second dose	Other	3	Unknown	unknown	3
753_1	5	5.8019	2	2	2	Second dose	Other	3	Unknown	unknown	3
753_1	6	5.24507	2	2	2	Second dose	Other	3	Unknown	unknown	3
753_1	7	4.3752	2	2	2	Second dose	Other	3	Unknown	unknown	3
753_1	8	4.62175	2	2	2	Second dose	Other	3	Unknown	unknown	3
753_1	9	4.8129	2	2	2	Second dose	Other	3	Unknown	unknown	3
753_1	10	2.65761	2	2	2	Second dose	Other	3	Unknown	unknown	3
753_1	11	3.81698	2	2	2	Second dose	Other	3	Unknown	unknown	3
753_1	12	2.65761	2	2	2	Second dose	Other	3	Unknown	unknown	3
753_1	13	2.65761	2	2	2	Second dose	Other	3	Unknown	unknown	3
753_1	14	2.65761	2	2	2	Second dose	Other	3	Unknown	unknown	3
753_1	15	2.65761	2	2	2	Second dose	Other	3	Unknown	unknown	3
753_1	17	2.65761	2	2	2	Second dose	Other	3	Unknown	unknown	3
753_1	18	2.65761	2	2	2	Second dose	Other	3	Unknown	unknown	3
753_1	19	2.65761	2	2	2	Second dose	Other	3	Unknown	unknown	3
753_1	20	2.65761	2	2	2	Second dose	Other	3	Unknown	unknown	3
753_1	21	2.65761	2	2	2	Second dose	Other	3	Unknown	unknown	3
753_1	22	2.65761	2	2	2	Second dose	Other	3	Unknown	unknown	3
2263_1	-4	2.65761	3	2	2	Unvaccinated	Other	1	Unknown	unknown	2
2263_1	-3	2.65761	3	2	2	Unvaccinated	Other	1	Unknown	unknown	2
2263_1	-2	2.65761	3	2	2	Unvaccinated	Other	1	Unknown	unknown	2
2263_1	-1	2.65761	3	2	2	Unvaccinated	Other	1	Unknown	unknown	2
2263_1	0	3.14657	3	2	2	Unvaccinated	Other	1	Unknown	unknown	2
2263_1	1	3.3585	3	2	2	Unvaccinated	Other	1	Unknown	unknown	2
2263_1	2	4.64115	3	2	2	Unvaccinated	Other	1	Unknown	unknown	2
2263_1	3	6.98759	3	2	2	Unvaccinated	Other	1	Unknown	unknown	2
2263_1	4	6.43353	3	2	2	Unvaccinated	Other	1	Unknown	unknown	2
2263_1	5	6.18282	3	2	2	Unvaccinated	Other	1	Unknown	unknown	2
2263_1	6	4.95973	3	2	2	Unvaccinated	Other	1	Unknown	unknown	2
2263_1	7	4.96666	3	2	2	Unvaccinated	Other	1	Unknown	unknown	2
2263_1	8	4.85169	3	2	2	Unvaccinated	Other	1	Unknown	unknown	2
2263_1	10	3.86962	3	2	2	Unvaccinated	Other	1	Unknown	unknown	2
2263_1	11	3.2837	3	2	2	Unvaccinated	Other	1	Unknown	unknown	2
2263_1	12	3.50394	3	2	2	Unvaccinated	Other	1	Unknown	unknown	2
2263_1	13	3.52471	3	2	2	Unvaccinated	Other	1	Unknown	unknown	2
2263_1	14	2.65761	3	2	2	Unvaccinated	Other	1	Unknown	unknown	2
2263_1	15	2.65761	3	2	2	Unvaccinated	Other	1	Unknown	unknown	2
2263_1	16	2.65761	3	2	2	Unvaccinated	Other	1	Unknown	unknown	2
2263_1	17	2.65761	3	2	2	Unvaccinated	Other	1	Unknown	unknown	2
2263_1	18	2.65761	3	2	2	Unvaccinated	Other	1	Unknown	unknown	2
2263_1	19	2.65761	3	2	2	Unvaccinated	Other	1	Unknown	unknown	2
2263_1	20	2.65761	3	2	2	Unvaccinated	Other	1	Unknown	unknown	2
2263_1	21	2.65761	3	2	2	Unvaccinated	Other	1	Unknown	unknown	2
2263_1	22	2.65761	3	2	2	Unvaccinated	Other	1	Unknown	unknown	2
2263_1	23	2.65761	3	2	2	Unvaccinated	Other	1	Unknown	unknown	2
2263_1	24	2.65761	3	2	2	Unvaccinated	Other	1	Unknown	unknown	2
2263_1	25	2.65761	3	2	2	Unvaccinated	Other	1	Unknown	unknown	2
2263_1	26	2.65761	3	2	2	Unvaccinated	Other	1	Unknown	unknown	2
2263_1	27	2.65761	3	2	2	Unvaccinated	Other	1	Unknown	unknown	2
2263_1	28	2.65761	3	2	2	Unvaccinated	Other	1	Unknown	unknown	2
2263_1	29	2.65761	3	2	2	Unvaccinated	Other	1	Unknown	unknown	2
2263_1	30	2.65761	3	2	2	Unvaccinated	Other	1	Unknown	unknown	2
2263_1	31	2.65761	3	2	2	Unvaccinated	Other	1	Unknown	unknown	2
2263_1	32	2.65761	3	2	2	Unvaccinated	Other	1	Unknown	unknown	2
2263_1	33	2.65761	3	2	2	Unvaccinated	Other	1	Unknown	unknown	2
2263_1	34	2.65761	3	2	2	Unvaccinated	Other	1	Unknown	unknown	2
2263_1	35	2.65761	3	2	2	Unvaccinated	Other	1	Unknown	unknown	2
2263_1	36	2.65761	3	2	2	Unvaccinated	Other	1	Unknown	unknown	2
2263_1	37	2.65761	3	2	2	Unvaccinated	Other	1	Unknown	unknown	2
2263_1	38	2.65761	3	2	2	Unvaccinated	Other	1	Unknown	unknown	2
2263_1	39	2.65761	3	2	2	Unvaccinated	Other	1	Unknown	unknown	2
2263_1	40	2.65761	3	2	2	Unvaccinated	Other	1	Unknown	unknown	2
2263_1	41	2.65761	3	2	2	Unvaccinated	Other	1	Unknown	unknown	2
2263_1	42	2.65761	3	2	2	Unvaccinated	Other	1	Unknown	unknown	2
2263_1	43	2.65761	3	2	2	Unvaccinated	Other	1	Unknown	unknown	2
2263_1	44	2.65761	3	2	2	Unvaccinated	Other	1	Unknown	unknown	2
2263_1	45	2.65761	3	2	2	Unvaccinated	Other	1	Unknown	unknown	2
2263_1	46	2.65761	3	2	2	Unvaccinated	Other	1	Unknown	unknown	2
2263_1	47	2.65761	3	2	2	Unvaccinated	Other	1	Unknown	unknown	2
2263_1	48	2.65761	3	2	2	Unvaccinated	Other	1	Unknown	unknown	2
2263_1	49	2.65761	3	2	2	Unvaccinated	Other	1	Unknown	unknown	2
2263_1	50	2.65761	3	2	2	Unvaccinated	Other	1	Unknown	unknown	2
2244_1	-5	2.65761	3	3	2	Unvaccinated	Other	1	Unknown	unknown	5
2244_1	-3	2.65761	3	3	2	Unvaccinated	Other	1	Unknown	unknown	5
2244_1	-2	2.65761	3	3	2	Unvaccinated	Other	1	Unknown	unknown	5
2244_1	-1	2.65761	3	3	2	Unvaccinated	Other	1	Unknown	unknown	5
2244_1	0	3.69093	3	3	2	Unvaccinated	Other	1	Unknown	unknown	5
2244_1	1	5.05946	3	3	2	Unvaccinated	Other	1	Unknown	unknown	5
2244_1	2	7.23553	3	3	2	Unvaccinated	Other	1	Unknown	unknown	5
2244_1	3	6.81722	3	3	2	Unvaccinated	Other	1	Unknown	unknown	5
2244_1	4	6.25346	3	3	2	Unvaccinated	Other	1	Unknown	unknown	5
2244_1	5	5.20075	3	3	2	Unvaccinated	Other	1	Unknown	unknown	5
2244_1	6	7.59429	3	3	2	Unvaccinated	Other	1	Unknown	unknown	5
2244_1	7	4.59405	3	3	2	Unvaccinated	Other	1	Unknown	unknown	5
2244_1	8	6.19529	3	3	2	Unvaccinated	Other	1	Unknown	unknown	5
2244_1	9	5.61214	3	3	2	Unvaccinated	Other	1	Unknown	unknown	5
2244_1	10	5.29632	3	3	2	Unvaccinated	Other	1	Unknown	unknown	5
2244_1	11	4.89463	3	3	2	Unvaccinated	Other	1	Unknown	unknown	5
2244_1	12	3.92364	3	3	2	Unvaccinated	Other	1	Unknown	unknown	5
2244_1	13	2.65761	3	3	2	Unvaccinated	Other	1	Unknown	unknown	5
2244_1	14	2.65761	3	3	2	Unvaccinated	Other	1	Unknown	unknown	5
2244_1	15	2.65761	3	3	2	Unvaccinated	Other	1	Unknown	unknown	5
2244_1	16	2.65761	3	3	2	Unvaccinated	Other	1	Unknown	unknown	5
2244_1	17	2.65761	3	3	2	Unvaccinated	Other	1	Unknown	unknown	5
2244_1	18	2.65761	3	3	2	Unvaccinated	Other	1	Unknown	unknown	5
2244_1	19	2.65761	3	3	2	Unvaccinated	Other	1	Unknown	unknown	5
2244_1	20	2.65761	3	3	2	Unvaccinated	Other	1	Unknown	unknown	5
2244_1	21	2.65761	3	3	2	Unvaccinated	Other	1	Unknown	unknown	5
2244_1	22	2.65761	3	3	2	Unvaccinated	Other	1	Unknown	unknown	5
2244_1	23	2.65761	3	3	2	Unvaccinated	Other	1	Unknown	unknown	5
2244_1	24	2.65761	3	3	2	Unvaccinated	Other	1	Unknown	unknown	5
2244_1	25	2.65761	3	3	2	Unvaccinated	Other	1	Unknown	unknown	5
2244_1	26	2.65761	3	3	2	Unvaccinated	Other	1	Unknown	unknown	5
2244_1	27	2.65761	3	3	2	Unvaccinated	Other	1	Unknown	unknown	5
2244_1	28	2.65761	3	3	2	Unvaccinated	Other	1	Unknown	unknown	5
2244_1	29	2.65761	3	3	2	Unvaccinated	Other	1	Unknown	unknown	5
2244_1	30	2.65761	3	3	2	Unvaccinated	Other	1	Unknown	unknown	5
2244_1	31	2.65761	3	3	2	Unvaccinated	Other	1	Unknown	unknown	5
2244_1	32	2.65761	3	3	2	Unvaccinated	Other	1	Unknown	unknown	5
2244_1	33	2.65761	3	3	2	Unvaccinated	Other	1	Unknown	unknown	5
2244_1	34	2.65761	3	3	2	Unvaccinated	Other	1	Unknown	unknown	5
2244_1	35	2.65761	3	3	2	Unvaccinated	Other	1	Unknown	unknown	5
2244_1	36	2.65761	3	3	2	Unvaccinated	Other	1	Unknown	unknown	5
2244_1	37	2.65761	3	3	2	Unvaccinated	Other	1	Unknown	unknown	5
2244_1	38	2.65761	3	3	2	Unvaccinated	Other	1	Unknown	unknown	5
2244_1	39	2.65761	3	3	2	Unvaccinated	Other	1	Unknown	unknown	5
2244_1	40	2.65761	3	3	2	Unvaccinated	Other	1	Unknown	unknown	5
2244_1	41	2.65761	3	3	2	Unvaccinated	Other	1	Unknown	unknown	5
2244_1	42	2.65761	3	3	2	Unvaccinated	Other	1	Unknown	unknown	5
2244_1	43	2.65761	3	3	2	Unvaccinated	Other	1	Unknown	unknown	5
2244_1	44	2.65761	3	3	2	Unvaccinated	Other	1	Unknown	unknown	5
2244_1	45	2.65761	3	3	2	Unvaccinated	Other	1	Unknown	unknown	5
2244_1	46	2.65761	3	3	2	Unvaccinated	Other	1	Unknown	unknown	5
2244_1	47	2.65761	3	3	2	Unvaccinated	Other	1	Unknown	unknown	5
2244_1	48	2.65761	3	3	2	Unvaccinated	Other	1	Unknown	unknown	5
2244_1	49	2.65761	3	3	2	Unvaccinated	Other	1	Unknown	unknown	5
2244_1	50	2.65761	3	3	2	Unvaccinated	Other	1	Unknown	unknown	5
1029_1	0	7.72865	2	3	unknown	Boosted	Omicron	1	Yes	unknown	1
1029_1	1	7.32834	2	3	unknown	Boosted	Omicron	1	Yes	unknown	1
1029_1	3	4.95558	2	3	unknown	Boosted	Omicron	1	Yes	unknown	1
1029_1	4	4.45831	2	3	unknown	Boosted	Omicron	1	Yes	unknown	1
1029_1	6	4.49709	2	3	unknown	Boosted	Omicron	1	Yes	unknown	1
1029_1	8	2.65761	2	3	unknown	Boosted	Omicron	1	Yes	unknown	1
1029_1	14	2.65761	2	3	unknown	Boosted	Omicron	1	Yes	unknown	1
1029_1	19	2.65761	2	3	unknown	Boosted	Omicron	1	Yes	unknown	1
1029_1	22	2.65761	2	3	unknown	Boosted	Omicron	1	Yes	unknown	1
1029_1	23	2.65761	2	3	unknown	Boosted	Omicron	1	Yes	unknown	1
1029_1	24	2.65761	2	3	unknown	Boosted	Omicron	1	Yes	unknown	1
1029_1	25	2.65761	2	3	unknown	Boosted	Omicron	1	Yes	unknown	1
1029_1	26	2.65761	2	3	unknown	Boosted	Omicron	1	Yes	unknown	1
1029_1	27	2.65761	2	3	unknown	Boosted	Omicron	1	Yes	unknown	1
1029_1	28	2.65761	2	3	unknown	Boosted	Omicron	1	Yes	unknown	1
1029_1	29	2.65761	2	3	unknown	Boosted	Omicron	1	Yes	unknown	1
1029_1	30	2.65761	2	3	unknown	Boosted	Omicron	1	Yes	unknown	1
1029_1	31	2.65761	2	3	unknown	Boosted	Omicron	1	Yes	unknown	1
1029_1	32	2.65761	2	3	unknown	Boosted	Omicron	1	Yes	unknown	1
1029_1	33	2.65761	2	3	unknown	Boosted	Omicron	1	Yes	unknown	1
1029_1	34	2.65761	2	3	unknown	Boosted	Omicron	1	Yes	unknown	1
1029_1	35	2.65761	2	3	unknown	Boosted	Omicron	1	Yes	unknown	1
1029_1	36	2.65761	2	3	unknown	Boosted	Omicron	1	Yes	unknown	1
1029_1	37	2.65761	2	3	unknown	Boosted	Omicron	1	Yes	unknown	1
1029_1	38	2.65761	2	3	unknown	Boosted	Omicron	1	Yes	unknown	1
1029_1	39	2.65761	2	3	unknown	Boosted	Omicron	1	Yes	unknown	1
1029_1	40	2.65761	2	3	unknown	Boosted	Omicron	1	Yes	unknown	1
1029_1	41	2.65761	2	3	unknown	Boosted	Omicron	1	Yes	unknown	1
1029_1	42	2.65761	2	3	unknown	Boosted	Omicron	1	Yes	unknown	1
1029_1	43	2.65761	2	3	unknown	Boosted	Omicron	1	Yes	unknown	1
1029_1	44	2.65761	2	3	unknown	Boosted	Omicron	1	Yes	unknown	1
1029_1	45	2.65761	2	3	unknown	Boosted	Omicron	1	Yes	unknown	1
1029_1	46	2.65761	2	3	unknown	Boosted	Omicron	1	Yes	unknown	1
1029_1	47	2.65761	2	3	unknown	Boosted	Omicron	1	Yes	unknown	1
1029_1	48	2.65761	2	3	unknown	Boosted	Omicron	1	Yes	unknown	1
2524_1	-4	2.65761	3	2	2	Second dose	Other	2	Unknown	unknown	4
2524_1	-3	2.65761	3	2	2	Second dose	Other	2	Unknown	unknown	4
2524_1	-2	2.65761	3	2	2	Second dose	Other	2	Unknown	unknown	4
2524_1	-1	2.65761	3	2	2	Second dose	Other	2	Unknown	unknown	4
2524_1	0	3.2366	3	2	2	Second dose	Other	2	Unknown	unknown	4
2524_1	1	3.01913	3	2	2	Second dose	Other	2	Unknown	unknown	4
2524_1	2	4.14526	3	2	2	Second dose	Other	2	Unknown	unknown	4
2524_1	3	2.65761	3	2	2	Second dose	Other	2	Unknown	unknown	4
2524_1	4	3.97627	3	2	2	Second dose	Other	2	Unknown	unknown	4
2524_1	5	4.76304	3	2	2	Second dose	Other	2	Unknown	unknown	4
2524_1	6	3.18812	3	2	2	Second dose	Other	2	Unknown	unknown	4
2524_1	8	3.20613	3	2	2	Second dose	Other	2	Unknown	unknown	4
2524_1	9	5.36974	3	2	2	Second dose	Other	2	Unknown	unknown	4
2524_1	12	7.38098	3	2	2	Second dose	Other	2	Unknown	unknown	4
2524_1	13	5.58997	3	2	2	Second dose	Other	2	Unknown	unknown	4
2524_1	14	4.56635	3	2	2	Second dose	Other	2	Unknown	unknown	4
2524_1	15	3.069	3	2	2	Second dose	Other	2	Unknown	unknown	4
2524_1	16	4.10371	3	2	2	Second dose	Other	2	Unknown	unknown	4
2524_1	18	2.65761	3	2	2	Second dose	Other	2	Unknown	unknown	4
2524_1	19	2.65761	3	2	2	Second dose	Other	2	Unknown	unknown	4
2524_1	20	2.65761	3	2	2	Second dose	Other	2	Unknown	unknown	4
2524_1	21	2.65761	3	2	2	Second dose	Other	2	Unknown	unknown	4
2524_1	23	2.65761	3	2	2	Second dose	Other	2	Unknown	unknown	4
2524_1	24	2.65761	3	2	2	Second dose	Other	2	Unknown	unknown	4
2524_1	25	2.65761	3	2	2	Second dose	Other	2	Unknown	unknown	4
2524_1	27	2.65761	3	2	2	Second dose	Other	2	Unknown	unknown	4
2524_1	28	2.65761	3	2	2	Second dose	Other	2	Unknown	unknown	4
2524_1	29	2.65761	3	2	2	Second dose	Other	2	Unknown	unknown	4
2524_1	30	2.65761	3	2	2	Second dose	Other	2	Unknown	unknown	4
2524_1	31	2.65761	3	2	2	Second dose	Other	2	Unknown	unknown	4
2524_1	32	2.65761	3	2	2	Second dose	Other	2	Unknown	unknown	4
2524_1	33	2.65761	3	2	2	Second dose	Other	2	Unknown	unknown	4
2524_1	34	2.65761	3	2	2	Second dose	Other	2	Unknown	unknown	4
2524_1	36	2.65761	3	2	2	Second dose	Other	2	Unknown	unknown	4
2524_1	37	2.65761	3	2	2	Second dose	Other	2	Unknown	unknown	4
2524_1	38	2.65761	3	2	2	Second dose	Other	2	Unknown	unknown	4
2524_1	39	2.65761	3	2	2	Second dose	Other	2	Unknown	unknown	4
2524_1	40	2.65761	3	2	2	Second dose	Other	2	Unknown	unknown	4
2524_1	41	2.65761	3	2	2	Second dose	Other	2	Unknown	unknown	4
2524_1	43	2.65761	3	2	2	Second dose	Other	2	Unknown	unknown	4
2524_1	44	2.65761	3	2	2	Second dose	Other	2	Unknown	unknown	4
2524_1	45	2.65761	3	2	2	Second dose	Other	2	Unknown	unknown	4
2524_1	46	2.65761	3	2	2	Second dose	Other	2	Unknown	unknown	4
2524_1	47	2.65761	3	2	2	Second dose	Other	2	Unknown	unknown	4
2524_1	49	2.65761	3	2	2	Second dose	Other	2	Unknown	unknown	4
2524_1	50	2.65761	3	2	2	Second dose	Other	2	Unknown	unknown	4
808_1	-7	2.65761	3	3	3	Unvaccinated	Other	3	Unknown	unknown	4
808_1	-2	2.65761	3	3	3	Unvaccinated	Other	3	Unknown	unknown	4
808_1	0	5.13287	3	3	3	Unvaccinated	Other	3	Unknown	unknown	4
808_1	2	5.9418	3	3	3	Unvaccinated	Other	3	Unknown	unknown	4
808_1	7	5.79913	3	3	3	Unvaccinated	Other	3	Unknown	unknown	4
808_1	9	7.21476	3	3	3	Unvaccinated	Other	3	Unknown	unknown	4
808_1	10	7.50148	3	3	3	Unvaccinated	Other	3	Unknown	unknown	4
808_1	11	7.18013	3	3	3	Unvaccinated	Other	3	Unknown	unknown	4
808_1	12	5.96397	3	3	3	Unvaccinated	Other	3	Unknown	unknown	4
808_1	13	6.20083	3	3	3	Unvaccinated	Other	3	Unknown	unknown	4
808_1	14	5.62045	3	3	3	Unvaccinated	Other	3	Unknown	unknown	4
808_1	15	5.65508	3	3	3	Unvaccinated	Other	3	Unknown	unknown	4
808_1	17	6.87262	3	3	3	Unvaccinated	Other	3	Unknown	unknown	4
808_1	18	6.51664	3	3	3	Unvaccinated	Other	3	Unknown	unknown	4
808_1	19	2.65761	3	3	3	Unvaccinated	Other	3	Unknown	unknown	4
808_1	20	4.20067	3	3	3	Unvaccinated	Other	3	Unknown	unknown	4
808_1	21	2.65761	3	3	3	Unvaccinated	Other	3	Unknown	unknown	4
808_1	22	2.65761	3	3	3	Unvaccinated	Other	3	Unknown	unknown	4
808_1	23	4.55942	3	3	3	Unvaccinated	Other	3	Unknown	unknown	4
808_1	24	4.58851	3	3	3	Unvaccinated	Other	3	Unknown	unknown	4
808_1	25	3.85438	3	3	3	Unvaccinated	Other	3	Unknown	unknown	4
808_1	26	4.16604	3	3	3	Unvaccinated	Other	3	Unknown	unknown	4
808_1	27	4.27685	3	3	3	Unvaccinated	Other	3	Unknown	unknown	4
808_1	28	3.32387	3	3	3	Unvaccinated	Other	3	Unknown	unknown	4
808_1	29	2.65761	3	3	3	Unvaccinated	Other	3	Unknown	unknown	4
808_1	30	5.52903	3	3	3	Unvaccinated	Other	3	Unknown	unknown	4
808_1	31	3.73941	3	3	3	Unvaccinated	Other	3	Unknown	unknown	4
808_1	32	6.50279	3	3	3	Unvaccinated	Other	3	Unknown	unknown	4
808_1	33	4.49986	3	3	3	Unvaccinated	Other	3	Unknown	unknown	4
808_1	34	2.65761	3	3	3	Unvaccinated	Other	3	Unknown	unknown	4
808_1	35	4.44168	3	3	3	Unvaccinated	Other	3	Unknown	unknown	4
808_1	37	2.65761	3	3	3	Unvaccinated	Other	3	Unknown	unknown	4
808_1	38	2.65761	3	3	3	Unvaccinated	Other	3	Unknown	unknown	4
808_1	39	2.65761	3	3	3	Unvaccinated	Other	3	Unknown	unknown	4
808_1	40	2.65761	3	3	3	Unvaccinated	Other	3	Unknown	unknown	4
808_1	41	2.65761	3	3	3	Unvaccinated	Other	3	Unknown	unknown	4
808_1	42	3.09393	3	3	3	Unvaccinated	Other	3	Unknown	unknown	4
808_1	43	3.98043	3	3	3	Unvaccinated	Other	3	Unknown	unknown	4
808_1	44	2.65761	3	3	3	Unvaccinated	Other	3	Unknown	unknown	4
808_1	45	2.65761	3	3	3	Unvaccinated	Other	3	Unknown	unknown	4
808_1	46	2.65761	3	3	3	Unvaccinated	Other	3	Unknown	unknown	4
808_1	47	2.65761	3	3	3	Unvaccinated	Other	3	Unknown	unknown	4
808_1	48	2.65761	3	3	3	Unvaccinated	Other	3	Unknown	unknown	4
808_1	49	2.65761	3	3	3	Unvaccinated	Other	3	Unknown	unknown	4
808_1	50	2.65761	3	3	3	Unvaccinated	Other	3	Unknown	unknown	4
1815_1	-5	2.65761	3	2	1	Second dose	Other	2	Unknown	unknown	0
1815_1	-4	2.65761	3	2	1	Second dose	Other	2	Unknown	unknown	0
1815_1	-2	2.65761	3	2	1	Second dose	Other	2	Unknown	unknown	0
1815_1	-1	2.65761	3	2	1	Second dose	Other	2	Unknown	unknown	0
1815_1	0	3.5358	3	2	1	Second dose	Other	2	Unknown	unknown	0
1815_1	1	5.60937	3	2	1	Second dose	Other	2	Unknown	unknown	0
1815_1	2	6.60945	3	2	1	Second dose	Other	2	Unknown	unknown	0
1815_1	4	4.57881	3	2	1	Second dose	Other	2	Unknown	unknown	0
1815_1	6	4.52756	3	2	1	Second dose	Other	2	Unknown	unknown	0
1815_1	7	4.52756	3	2	1	Second dose	Other	2	Unknown	unknown	0
1815_1	8	3.12025	3	2	1	Second dose	Other	2	Unknown	unknown	0
1815_1	9	3.37512	3	2	1	Second dose	Other	2	Unknown	unknown	0
1815_1	10	2.65761	3	2	1	Second dose	Other	2	Unknown	unknown	0
1815_1	14	2.65761	3	2	1	Second dose	Other	2	Unknown	unknown	0
1815_1	25	2.65761	3	2	1	Second dose	Other	2	Unknown	unknown	0
1815_1	32	2.65761	3	2	1	Second dose	Other	2	Unknown	unknown	0
1815_1	46	2.65761	3	2	1	Second dose	Other	2	Unknown	unknown	0
1815_1	49	2.65761	3	2	1	Second dose	Other	2	Unknown	unknown	0
1815_1	50	2.65761	3	2	1	Second dose	Other	2	Unknown	unknown	0
1701_1	-6	2.65761	2	3	2	Boosted	Omicron	1	Yes	unknown	2
1701_1	-3	2.65761	2	3	2	Boosted	Omicron	1	Yes	unknown	2
1701_1	-2	2.65761	2	3	2	Boosted	Omicron	1	Yes	unknown	2
1701_1	-1	2.65761	2	3	2	Boosted	Omicron	1	Yes	unknown	2
1701_1	0	4.17435	2	3	2	Boosted	Omicron	1	Yes	unknown	2
1701_1	1	5.99859	2	3	2	Boosted	Omicron	1	Yes	unknown	2
1701_1	2	7.78405	2	3	2	Boosted	Omicron	1	Yes	unknown	2
1701_1	3	5.48886	2	3	2	Boosted	Omicron	1	Yes	unknown	2
1701_1	4	6.27285	2	3	2	Boosted	Omicron	1	Yes	unknown	2
1701_1	5	5.50133	2	3	2	Boosted	Omicron	1	Yes	unknown	2
1701_1	6	4.60098	2	3	2	Boosted	Omicron	1	Yes	unknown	2
1701_1	7	4.99574	2	3	2	Boosted	Omicron	1	Yes	unknown	2
1701_1	8	4.33087	2	3	2	Boosted	Omicron	1	Yes	unknown	2
1701_1	9	4.47216	2	3	2	Boosted	Omicron	1	Yes	unknown	2
1701_1	10	4.22006	2	3	2	Boosted	Omicron	1	Yes	unknown	2
1701_1	12	2.65761	2	3	2	Boosted	Omicron	1	Yes	unknown	2
1701_1	13	2.65761	2	3	2	Boosted	Omicron	1	Yes	unknown	2
1701_1	14	2.65761	2	3	2	Boosted	Omicron	1	Yes	unknown	2
1701_1	15	2.65761	2	3	2	Boosted	Omicron	1	Yes	unknown	2
1701_1	16	2.65761	2	3	2	Boosted	Omicron	1	Yes	unknown	2
1701_1	17	2.65761	2	3	2	Boosted	Omicron	1	Yes	unknown	2
1701_1	18	2.65761	2	3	2	Boosted	Omicron	1	Yes	unknown	2
1701_1	19	2.65761	2	3	2	Boosted	Omicron	1	Yes	unknown	2
1701_1	20	2.65761	2	3	2	Boosted	Omicron	1	Yes	unknown	2
1701_1	21	2.65761	2	3	2	Boosted	Omicron	1	Yes	unknown	2
1701_1	22	2.65761	2	3	2	Boosted	Omicron	1	Yes	unknown	2
1701_1	23	2.65761	2	3	2	Boosted	Omicron	1	Yes	unknown	2
1701_1	24	2.65761	2	3	2	Boosted	Omicron	1	Yes	unknown	2
1701_1	25	2.65761	2	3	2	Boosted	Omicron	1	Yes	unknown	2
1701_1	26	2.65761	2	3	2	Boosted	Omicron	1	Yes	unknown	2
1701_1	27	2.65761	2	3	2	Boosted	Omicron	1	Yes	unknown	2
1701_1	28	2.65761	2	3	2	Boosted	Omicron	1	Yes	unknown	2
1701_1	29	2.65761	2	3	2	Boosted	Omicron	1	Yes	unknown	2
1701_1	30	2.65761	2	3	2	Boosted	Omicron	1	Yes	unknown	2
1701_1	31	2.65761	2	3	2	Boosted	Omicron	1	Yes	unknown	2
1701_1	32	2.65761	2	3	2	Boosted	Omicron	1	Yes	unknown	2
1701_1	33	2.65761	2	3	2	Boosted	Omicron	1	Yes	unknown	2
1701_1	34	2.65761	2	3	2	Boosted	Omicron	1	Yes	unknown	2
1701_1	35	2.65761	2	3	2	Boosted	Omicron	1	Yes	unknown	2
1701_1	36	2.65761	2	3	2	Boosted	Omicron	1	Yes	unknown	2
1701_1	37	2.65761	2	3	2	Boosted	Omicron	1	Yes	unknown	2
1701_1	38	2.65761	2	3	2	Boosted	Omicron	1	Yes	unknown	2
1701_1	39	2.65761	2	3	2	Boosted	Omicron	1	Yes	unknown	2
1701_1	40	2.65761	2	3	2	Boosted	Omicron	1	Yes	unknown	2
1701_1	41	2.65761	2	3	2	Boosted	Omicron	1	Yes	unknown	2
2508_1	-4	2.65761	2	2	unknown	Second dose	Omicron	2	No	unknown	2
2508_1	0	4.54973	2	2	unknown	Second dose	Omicron	2	No	unknown	2
2508_1	1	4.30732	2	2	unknown	Second dose	Omicron	2	No	unknown	2
2508_1	2	4.77135	2	2	unknown	Second dose	Omicron	2	No	unknown	2
2508_1	3	5.8393	2	2	unknown	Second dose	Omicron	2	No	unknown	2
2508_1	4	6.70779	2	2	unknown	Boosted	Omicron	2	Unknown	unknown	2
2508_1	5	6.51526	2	2	unknown	Boosted	Omicron	2	Unknown	unknown	2
2508_1	6	5.9238	2	2	unknown	Boosted	Omicron	2	Unknown	unknown	2
2508_1	7	4.95281	2	2	unknown	Boosted	Omicron	2	Unknown	unknown	2
2508_1	8	4.4029	2	2	unknown	Boosted	Omicron	2	Unknown	unknown	2
2508_1	10	3.08424	2	2	unknown	Boosted	Omicron	2	Unknown	unknown	2
2508_1	11	2.65761	2	2	unknown	Boosted	Omicron	2	Unknown	unknown	2
2508_1	12	2.65761	2	2	unknown	Boosted	Omicron	2	Unknown	unknown	2
2508_1	13	2.65761	2	2	unknown	Boosted	Omicron	2	Unknown	unknown	2
2508_1	14	2.65761	2	2	unknown	Boosted	Omicron	2	Unknown	unknown	2
2508_1	15	2.65761	2	2	unknown	Boosted	Omicron	2	Unknown	unknown	2
2508_1	17	2.65761	2	2	unknown	Boosted	Omicron	2	Unknown	unknown	2
2508_1	18	2.65761	2	2	unknown	Boosted	Omicron	2	Unknown	unknown	2
2508_1	19	2.65761	2	2	unknown	Boosted	Omicron	2	Unknown	unknown	2
2508_1	20	2.65761	2	2	unknown	Boosted	Omicron	2	Unknown	unknown	2
2508_1	21	2.65761	2	2	unknown	Boosted	Omicron	2	Unknown	unknown	2
2508_1	22	2.65761	2	2	unknown	Boosted	Omicron	2	Unknown	unknown	2
2508_1	23	2.65761	2	2	unknown	Boosted	Omicron	2	Unknown	unknown	2
2508_1	24	2.65761	2	2	unknown	Boosted	Omicron	2	Unknown	unknown	2
2508_1	25	2.65761	2	2	unknown	Boosted	Omicron	2	Unknown	unknown	2
2508_1	26	2.65761	2	2	unknown	Boosted	Omicron	2	Unknown	unknown	2
2508_1	27	2.65761	2	2	unknown	Boosted	Omicron	2	Unknown	unknown	2
2508_1	28	2.65761	2	2	unknown	Boosted	Omicron	2	Unknown	unknown	2
2508_1	29	2.65761	2	2	unknown	Boosted	Omicron	2	Unknown	unknown	2
2508_1	30	2.65761	2	2	unknown	Boosted	Omicron	2	Unknown	unknown	2
2508_1	31	2.65761	2	2	unknown	Boosted	Omicron	2	Unknown	unknown	2
2508_1	32	2.65761	2	2	unknown	Boosted	Omicron	2	Unknown	unknown	2
2508_1	33	2.65761	2	2	unknown	Boosted	Omicron	2	Unknown	unknown	2
2508_1	34	2.65761	2	2	unknown	Boosted	Omicron	2	Unknown	unknown	2
2508_1	35	2.65761	2	2	unknown	Boosted	Omicron	2	Unknown	unknown	2
2508_1	36	2.65761	2	2	unknown	Boosted	Omicron	2	Unknown	unknown	2
2508_1	37	2.65761	2	2	unknown	Boosted	Omicron	2	Unknown	unknown	2
2508_1	38	2.65761	2	2	unknown	Boosted	Omicron	2	Unknown	unknown	2
2508_1	39	2.65761	2	2	unknown	Boosted	Omicron	2	Unknown	unknown	2
2508_1	40	2.65761	2	2	unknown	Boosted	Omicron	2	Unknown	unknown	2
2508_1	41	2.65761	2	2	unknown	Boosted	Omicron	2	Unknown	unknown	2
2508_1	42	2.65761	2	2	unknown	Boosted	Omicron	2	Unknown	unknown	2
2508_1	43	2.65761	2	2	unknown	Boosted	Omicron	2	Unknown	unknown	2
2508_1	44	2.65761	2	2	unknown	Boosted	Omicron	2	Unknown	unknown	2
2508_1	45	2.65761	2	2	unknown	Boosted	Omicron	2	Unknown	unknown	2
2817_1	-4	2.65761	3	3	3	Unvaccinated	Other	1	Unknown	unknown	5
2817_1	-3	2.65761	3	3	3	Unvaccinated	Other	1	Unknown	unknown	5
2817_1	-2	2.65761	3	3	3	Unvaccinated	Other	1	Unknown	unknown	5
2817_1	-1	2.65761	3	3	3	Unvaccinated	Other	1	Unknown	unknown	5
2817_1	0	4.04415	3	3	3	Unvaccinated	Other	1	Unknown	unknown	5
2817_1	1	4.4126	3	3	3	Unvaccinated	Other	1	Unknown	unknown	5
2817_1	2	4.90155	3	3	3	Unvaccinated	Other	1	Unknown	unknown	5
2817_1	3	6.90587	3	3	3	Unvaccinated	Other	1	Unknown	unknown	5
2817_1	4	6.28809	3	3	3	Unvaccinated	Other	1	Unknown	unknown	5
2817_1	5	7.53196	3	3	3	Unvaccinated	Other	1	Unknown	unknown	5
2817_1	6	7.53473	3	3	3	Unvaccinated	Other	1	Unknown	unknown	5
2817_1	7	6.41552	3	3	3	Unvaccinated	Other	1	Unknown	unknown	5
2817_1	8	4.39736	3	3	3	Unvaccinated	Other	1	Unknown	unknown	5
2817_1	9	4.38628	3	3	3	Unvaccinated	Other	1	Unknown	unknown	5
2817_1	10	4.66885	3	3	3	Unvaccinated	Other	1	Unknown	unknown	5
2817_1	11	2.65761	3	3	3	Unvaccinated	Other	1	Unknown	unknown	5
2817_1	12	3.99567	3	3	3	Unvaccinated	Other	1	Unknown	unknown	5
2817_1	13	3.03022	3	3	3	Unvaccinated	Other	1	Unknown	unknown	5
2817_1	14	2.65761	3	3	3	Unvaccinated	Other	1	Unknown	unknown	5
2817_1	15	4.5525	3	3	3	Unvaccinated	Other	1	Unknown	unknown	5
2817_1	16	3.77958	3	3	3	Unvaccinated	Other	1	Unknown	unknown	5
2817_1	17	3.92918	3	3	3	Unvaccinated	Other	1	Unknown	unknown	5
2817_1	18	2.65761	3	3	3	Unvaccinated	Other	1	Unknown	unknown	5
2817_1	19	2.65761	3	3	3	Unvaccinated	Other	1	Unknown	unknown	5
2817_1	20	2.65761	3	3	3	Unvaccinated	Other	1	Unknown	unknown	5
2817_1	21	5.00267	3	3	3	Unvaccinated	Other	1	Unknown	unknown	5
2817_1	22	2.65761	3	3	3	Unvaccinated	Other	1	Unknown	unknown	5
2817_1	23	2.65761	3	3	3	Unvaccinated	Other	1	Unknown	unknown	5
2817_1	24	2.65761	3	3	3	Unvaccinated	Other	1	Unknown	unknown	5
2817_1	25	2.65761	3	3	3	Unvaccinated	Other	1	Unknown	unknown	5
2817_1	26	2.65761	3	3	3	Unvaccinated	Other	1	Unknown	unknown	5
2817_1	27	2.65761	3	3	3	Unvaccinated	Other	1	Unknown	unknown	5
2817_1	28	2.65761	3	3	3	Unvaccinated	Other	1	Unknown	unknown	5
2817_1	29	2.65761	3	3	3	Unvaccinated	Other	1	Unknown	unknown	5
2817_1	30	2.94157	3	3	3	Unvaccinated	Other	1	Unknown	unknown	5
2817_1	31	2.65761	3	3	3	Unvaccinated	Other	1	Unknown	unknown	5
2817_1	32	2.65761	3	3	3	Unvaccinated	Other	1	Unknown	unknown	5
2817_1	33	2.65761	3	3	3	Unvaccinated	Other	1	Unknown	unknown	5
2817_1	34	2.65761	3	3	3	Unvaccinated	Other	1	Unknown	unknown	5
2817_1	35	2.65761	3	3	3	Unvaccinated	Other	1	Unknown	unknown	5
2817_1	36	2.65761	3	3	3	Unvaccinated	Other	1	Unknown	unknown	5
2817_1	37	2.65761	3	3	3	Unvaccinated	Other	1	Unknown	unknown	5
2817_1	38	2.65761	3	3	3	Unvaccinated	Other	1	Unknown	unknown	5
2817_1	39	2.65761	3	3	3	Unvaccinated	Other	1	Unknown	unknown	5
2817_1	40	2.65761	3	3	3	Unvaccinated	Other	1	Unknown	unknown	5
2817_1	41	2.65761	3	3	3	Unvaccinated	Other	1	Unknown	unknown	5
2817_1	42	2.65761	3	3	3	Unvaccinated	Other	1	Unknown	unknown	5
2817_1	43	2.65761	3	3	3	Unvaccinated	Other	1	Unknown	unknown	5
2817_1	44	2.65761	3	3	3	Unvaccinated	Other	1	Unknown	unknown	5
2817_1	45	2.65761	3	3	3	Unvaccinated	Other	1	Unknown	unknown	5
2817_1	46	2.65761	3	3	3	Unvaccinated	Other	1	Unknown	unknown	5
2817_1	47	2.65761	3	3	3	Unvaccinated	Other	1	Unknown	unknown	5
2817_1	48	2.65761	3	3	3	Unvaccinated	Other	1	Unknown	unknown	5
2817_1	49	2.65761	3	3	3	Unvaccinated	Other	1	Unknown	unknown	5
2817_1	50	2.65761	3	3	3	Unvaccinated	Other	1	Unknown	unknown	5
76_1	0	4.58297	2	3	unknown	Second dose	Omicron	1	Yes	1	3
76_1	1	7.0804	2	3	unknown	Second dose	Omicron	1	Yes	1	3
76_1	2	9.32573	2	3	unknown	Second dose	Omicron	1	Yes	1	3
76_1	4	6.75489	2	3	unknown	Second dose	Omicron	1	Yes	1	3
76_1	5	4.86554	2	3	unknown	Second dose	Omicron	1	Yes	1	3
76_1	6	5.42099	2	3	unknown	Second dose	Omicron	1	Yes	1	3
76_1	7	5.03314	2	3	unknown	Second dose	Omicron	1	Yes	1	3
76_1	8	4.75473	2	3	unknown	Second dose	Omicron	1	Yes	1	3
76_1	9	4.22837	2	3	unknown	Second dose	Omicron	1	Yes	1	3
76_1	10	2.65761	2	3	unknown	Second dose	Omicron	1	Yes	1	3
76_1	11	2.65761	2	3	unknown	Second dose	Omicron	1	Yes	1	3
76_1	12	2.65761	2	3	unknown	Second dose	Omicron	1	Yes	1	3
76_1	13	2.65761	2	3	unknown	Second dose	Omicron	1	Yes	1	3
76_1	14	2.65761	2	3	unknown	Second dose	Omicron	1	Yes	1	3
76_1	15	2.65761	2	3	unknown	Second dose	Omicron	1	Yes	1	3
76_1	16	2.65761	2	3	unknown	Second dose	Omicron	1	Yes	1	3
76_1	17	2.65761	2	3	unknown	Second dose	Omicron	1	Yes	1	3
76_1	18	2.65761	2	3	unknown	Second dose	Omicron	1	Yes	1	3
76_1	19	2.65761	2	3	unknown	Second dose	Omicron	1	Yes	1	3
76_1	20	2.65761	2	3	unknown	Second dose	Omicron	1	Yes	1	3
76_1	21	2.65761	2	3	unknown	Second dose	Omicron	1	Yes	1	3
76_1	22	2.65761	2	3	unknown	Second dose	Omicron	1	Yes	1	3
76_1	23	2.65761	2	3	unknown	Second dose	Omicron	1	Yes	1	3
76_1	24	2.65761	2	3	unknown	Second dose	Omicron	1	Yes	1	3
76_1	25	2.65761	2	3	unknown	Second dose	Omicron	1	Yes	1	3
76_1	26	2.65761	2	3	unknown	Second dose	Omicron	1	Yes	1	3
76_1	27	2.65761	2	3	unknown	Second dose	Omicron	1	Yes	1	3
76_1	28	2.65761	2	3	unknown	Second dose	Omicron	1	Yes	1	3
76_1	29	2.65761	2	3	unknown	Second dose	Omicron	1	Yes	1	3
76_1	30	2.65761	2	3	unknown	Second dose	Omicron	1	Yes	1	3
76_1	31	2.65761	2	3	unknown	Second dose	Omicron	1	Yes	1	3
76_1	32	2.65761	2	3	unknown	Second dose	Omicron	1	Yes	1	3
76_1	33	2.65761	2	3	unknown	Second dose	Omicron	1	Yes	1	3
76_1	34	2.65761	2	3	unknown	Second dose	Omicron	1	Yes	1	3
76_1	35	2.65761	2	3	unknown	Second dose	Omicron	1	Yes	1	3
76_1	36	2.65761	2	3	unknown	Second dose	Omicron	1	Yes	1	3
76_1	37	2.65761	2	3	unknown	Second dose	Omicron	1	Yes	1	3
76_1	38	2.65761	2	3	unknown	Second dose	Omicron	1	Yes	1	3
76_1	39	2.65761	2	3	unknown	Second dose	Omicron	1	Yes	1	3
76_1	40	2.65761	2	3	unknown	Second dose	Omicron	1	Yes	1	3
76_1	41	2.65761	2	3	unknown	Second dose	Omicron	1	Yes	1	3
76_1	42	2.65761	2	3	unknown	Second dose	Omicron	1	Yes	1	3
76_1	43	2.65761	2	3	unknown	Second dose	Omicron	1	Yes	1	3
76_1	44	2.65761	2	3	unknown	Second dose	Omicron	1	Yes	1	3
76_1	45	2.65761	2	3	unknown	Second dose	Omicron	1	Yes	1	3
76_1	46	2.65761	2	3	unknown	Second dose	Omicron	1	Yes	1	3
76_1	47	2.65761	2	3	unknown	Second dose	Omicron	1	Yes	1	3
76_1	48	2.65761	2	3	unknown	Second dose	Omicron	1	Yes	1	3
76_1	49	2.65761	2	3	unknown	Second dose	Omicron	1	Yes	1	3
76_1	50	2.65761	2	3	unknown	Second dose	Omicron	1	Yes	1	3
1905_1	-4	2.65761	2	3	1	Second dose	Delta	2	Unknown	unknown	2
1905_1	-3	2.65761	2	3	1	Second dose	Delta	2	Unknown	unknown	2
1905_1	-2	2.65761	2	3	1	Second dose	Delta	2	Unknown	unknown	2
1905_1	-1	2.65761	2	3	1	Second dose	Delta	2	Unknown	unknown	2
1905_1	0	4.04553	2	3	1	Second dose	Delta	2	Unknown	unknown	2
1905_1	1	3.79066	2	3	1	Second dose	Delta	2	Unknown	unknown	2
1905_1	2	6.52495	2	3	1	Second dose	Delta	2	Unknown	unknown	2
1905_1	3	8.79383	2	3	1	Second dose	Delta	2	Unknown	unknown	2
1905_1	4	7.93504	2	3	1	Second dose	Delta	2	Unknown	unknown	2
1905_1	5	5.62737	2	3	1	Second dose	Delta	2	Unknown	unknown	2
1905_1	6	4.88216	2	3	1	Second dose	Delta	2	Unknown	unknown	2
1905_1	7	4.25746	2	3	1	Second dose	Delta	2	Unknown	unknown	2
1905_1	8	4.77551	2	3	1	Second dose	Delta	2	Unknown	unknown	2
1905_1	9	3.88485	2	3	1	Second dose	Delta	2	Unknown	unknown	2
1905_1	10	2.65761	2	3	1	Second dose	Delta	2	Unknown	unknown	2
1905_1	11	2.65761	2	3	1	Second dose	Delta	2	Unknown	unknown	2
1905_1	12	2.65761	2	3	1	Second dose	Delta	2	Unknown	unknown	2
1905_1	13	2.65761	2	3	1	Second dose	Delta	2	Unknown	unknown	2
1905_1	14	2.65761	2	3	1	Second dose	Delta	2	Unknown	unknown	2
1905_1	15	2.65761	2	3	1	Second dose	Delta	2	Unknown	unknown	2
1905_1	16	2.65761	2	3	1	Second dose	Delta	2	Unknown	unknown	2
1905_1	17	2.65761	2	3	1	Second dose	Delta	2	Unknown	unknown	2
1905_1	19	2.65761	2	3	1	Second dose	Delta	2	Unknown	unknown	2
1905_1	20	2.65761	2	3	1	Second dose	Delta	2	Unknown	unknown	2
1905_1	21	2.65761	2	3	1	Second dose	Delta	2	Unknown	unknown	2
1905_1	22	2.65761	2	3	1	Second dose	Delta	2	Unknown	unknown	2
1905_1	23	2.65761	2	3	1	Second dose	Delta	2	Unknown	unknown	2
1905_1	24	2.65761	2	3	1	Second dose	Delta	2	Unknown	unknown	2
1905_1	25	2.65761	2	3	1	Second dose	Delta	2	Unknown	unknown	2
1905_1	26	2.65761	2	3	1	Second dose	Delta	2	Unknown	unknown	2
1905_1	27	2.65761	2	3	1	Second dose	Delta	2	Unknown	unknown	2
1905_1	28	2.65761	2	3	1	Second dose	Delta	2	Unknown	unknown	2
1905_1	29	2.65761	2	3	1	Second dose	Delta	2	Unknown	unknown	2
1905_1	30	2.65761	2	3	1	Second dose	Delta	2	Unknown	unknown	2
1905_1	31	2.65761	2	3	1	Second dose	Delta	2	Unknown	unknown	2
1905_1	32	2.65761	2	3	1	Second dose	Delta	2	Unknown	unknown	2
1905_1	33	2.65761	2	3	1	Second dose	Delta	2	Unknown	unknown	2
1905_1	34	2.65761	2	3	1	Second dose	Delta	2	Unknown	unknown	2
1905_1	35	2.65761	2	3	1	Second dose	Delta	2	Unknown	unknown	2
1905_1	36	2.65761	2	3	1	Second dose	Delta	2	Unknown	unknown	2
1905_1	37	2.65761	2	3	1	Second dose	Delta	2	Unknown	unknown	2
1905_1	38	2.65761	2	3	1	Second dose	Delta	2	Unknown	unknown	2
1905_1	39	2.65761	2	3	1	Second dose	Delta	2	Unknown	unknown	2
1905_1	40	2.65761	2	3	1	Second dose	Delta	2	Unknown	unknown	2
1905_1	41	2.65761	2	3	1	Second dose	Delta	2	Unknown	unknown	2
1905_1	42	2.65761	2	3	1	Second dose	Delta	2	Unknown	unknown	2
1905_1	43	2.65761	2	3	1	Second dose	Delta	2	Unknown	unknown	2
1905_1	44	2.65761	2	3	1	Second dose	Delta	2	Unknown	unknown	2
1905_1	45	2.65761	2	3	1	Second dose	Delta	2	Unknown	unknown	2
1905_1	46	2.65761	2	3	1	Second dose	Delta	2	Unknown	unknown	2
1905_1	47	2.65761	2	3	1	Second dose	Delta	2	Unknown	unknown	2
1905_1	48	2.65761	2	3	1	Second dose	Delta	2	Unknown	unknown	2
1905_1	49	2.65761	2	3	1	Second dose	Delta	2	Unknown	unknown	2
1905_1	50	2.65761	2	3	1	Second dose	Delta	2	Unknown	unknown	2
650_2	-2	2.65761	2	3	2	Second dose	Omicron	1	Yes	unknown	2
650_2	-1	2.65761	2	3	2	Second dose	Omicron	1	Yes	unknown	2
650_2	0	4.10371	2	3	2	Second dose	Omicron	1	Yes	unknown	2
650_2	1	2.65761	2	3	2	Second dose	Omicron	1	Yes	unknown	2
650_2	2	4.61067	2	3	2	Second dose	Omicron	1	Yes	unknown	2
650_2	4	4.35581	2	3	2	Second dose	Omicron	1	Yes	unknown	2
650_2	5	4.91679	2	3	2	Second dose	Omicron	1	Yes	unknown	2
650_2	6	7.68571	2	3	2	Second dose	Omicron	1	Yes	unknown	2
650_2	7	7.23692	2	3	2	Second dose	Omicron	1	Yes	unknown	2
650_2	8	6.22991	2	3	2	Second dose	Omicron	1	Yes	unknown	2
650_2	9	3.9832	2	3	2	Second dose	Omicron	1	Yes	unknown	2
650_2	10	3.15349	2	3	2	Second dose	Omicron	1	Yes	unknown	2
650_2	11	2.65761	2	3	2	Second dose	Omicron	1	Yes	unknown	2
650_2	12	2.65761	2	3	2	Second dose	Omicron	1	Yes	unknown	2
650_2	13	2.65761	2	3	2	Second dose	Omicron	1	Yes	unknown	2
650_2	14	2.65761	2	3	2	Second dose	Omicron	1	Yes	unknown	2
650_2	15	2.65761	2	3	2	Second dose	Omicron	1	Yes	unknown	2
650_2	16	2.65761	2	3	2	Second dose	Omicron	1	Yes	unknown	2
650_2	17	2.65761	2	3	2	Second dose	Omicron	1	Yes	unknown	2
650_2	18	2.65761	2	3	2	Second dose	Omicron	1	Yes	unknown	2
650_2	19	2.65761	2	3	2	Second dose	Omicron	1	Yes	unknown	2
650_2	20	2.65761	2	3	2	Second dose	Omicron	1	Yes	unknown	2
650_2	21	2.65761	2	3	2	Second dose	Omicron	1	Yes	unknown	2
650_2	22	2.65761	2	3	2	Second dose	Omicron	1	Yes	unknown	2
650_2	23	2.65761	2	3	2	Second dose	Omicron	1	Yes	unknown	2
650_2	24	2.65761	2	3	2	Second dose	Omicron	1	Yes	unknown	2
650_2	25	2.65761	2	3	2	Second dose	Omicron	1	Yes	unknown	2
650_2	26	2.65761	2	3	2	Second dose	Omicron	1	Yes	unknown	2
650_2	27	2.65761	2	3	2	Second dose	Omicron	1	Yes	unknown	2
650_2	28	2.65761	2	3	2	Second dose	Omicron	1	Yes	unknown	2
650_2	29	2.65761	2	3	2	Second dose	Omicron	1	Yes	unknown	2
650_2	30	2.65761	2	3	2	Second dose	Omicron	1	Yes	unknown	2
650_2	31	2.65761	2	3	2	Second dose	Omicron	1	Yes	unknown	2
650_2	32	2.65761	2	3	2	Second dose	Omicron	1	Yes	unknown	2
650_2	33	2.65761	2	3	2	Second dose	Omicron	1	Yes	unknown	2
650_2	34	2.65761	2	3	2	Second dose	Omicron	1	Yes	unknown	2
650_2	35	2.65761	2	3	2	Second dose	Omicron	1	Yes	unknown	2
650_2	36	2.65761	2	3	2	Second dose	Omicron	1	Yes	unknown	2
650_2	37	2.65761	2	3	2	Second dose	Omicron	1	Yes	unknown	2
650_2	38	2.65761	2	3	2	Second dose	Omicron	1	Yes	unknown	2
650_2	39	2.65761	2	3	2	Second dose	Omicron	1	Yes	unknown	2
650_2	40	2.65761	2	3	2	Second dose	Omicron	1	Yes	unknown	2
650_2	41	2.65761	2	3	2	Second dose	Omicron	1	Yes	unknown	2
650_2	42	2.65761	2	3	2	Second dose	Omicron	1	Yes	unknown	2
650_2	43	2.65761	2	3	2	Second dose	Omicron	1	Yes	unknown	2
650_2	44	2.65761	2	3	2	Second dose	Omicron	1	Yes	unknown	2
650_2	45	2.65761	2	3	2	Second dose	Omicron	1	Yes	unknown	2
650_2	46	2.65761	2	3	2	Second dose	Omicron	1	Yes	unknown	2
2224_1	0	7.09425	2	2	unknown	Boosted	Omicron	1	Yes	2	1
2224_1	1	6.91695	2	2	unknown	Boosted	Omicron	1	Yes	2	1
2224_1	2	6.13711	2	2	unknown	Boosted	Omicron	1	Yes	2	1
2224_1	4	4.67162	2	2	unknown	Boosted	Omicron	1	Yes	2	1
2224_1	5	5.01929	2	2	unknown	Boosted	Omicron	1	Yes	2	1
2224_1	6	2.65761	2	2	unknown	Boosted	Omicron	1	Yes	2	1
2224_1	7	2.65761	2	2	unknown	Boosted	Omicron	1	Yes	2	1
2224_1	8	2.97342	2	2	unknown	Boosted	Omicron	1	Yes	2	1
2224_1	9	4.0483	2	2	unknown	Boosted	Omicron	1	Yes	2	1
2224_1	10	3.32387	2	2	unknown	Boosted	Omicron	1	Yes	2	1
2224_1	11	3.95965	2	2	unknown	Boosted	Omicron	1	Yes	2	1
2224_1	12	2.65761	2	2	unknown	Boosted	Omicron	1	Yes	2	1
2224_1	13	2.65761	2	2	unknown	Boosted	Omicron	1	Yes	2	1
2224_1	14	2.65761	2	2	unknown	Boosted	Omicron	1	Yes	2	1
2224_1	15	2.65761	2	2	unknown	Boosted	Omicron	1	Yes	2	1
2224_1	16	2.65761	2	2	unknown	Boosted	Omicron	1	Yes	2	1
2224_1	17	2.65761	2	2	unknown	Boosted	Omicron	1	Yes	2	1
2224_1	18	2.65761	2	2	unknown	Boosted	Omicron	1	Yes	2	1
2224_1	19	2.65761	2	2	unknown	Boosted	Omicron	1	Yes	2	1
2224_1	20	2.65761	2	2	unknown	Boosted	Omicron	1	Yes	2	1
2224_1	21	2.65761	2	2	unknown	Boosted	Omicron	1	Yes	2	1
2224_1	22	2.65761	2	2	unknown	Boosted	Omicron	1	Yes	2	1
2224_1	23	2.65761	2	2	unknown	Boosted	Omicron	1	Yes	2	1
2224_1	24	2.65761	2	2	unknown	Boosted	Omicron	1	Yes	2	1
2224_1	25	2.65761	2	2	unknown	Boosted	Omicron	1	Yes	2	1
2224_1	26	2.65761	2	2	unknown	Boosted	Omicron	1	Yes	2	1
2224_1	27	2.65761	2	2	unknown	Boosted	Omicron	1	Yes	2	1
2224_1	28	2.65761	2	2	unknown	Boosted	Omicron	1	Yes	2	1
2224_1	29	2.65761	2	2	unknown	Boosted	Omicron	1	Yes	2	1
2224_1	30	2.65761	2	2	unknown	Boosted	Omicron	1	Yes	2	1
2224_1	31	2.65761	2	2	unknown	Boosted	Omicron	1	Yes	2	1
2224_1	32	2.65761	2	2	unknown	Boosted	Omicron	1	Yes	2	1
2224_1	33	2.65761	2	2	unknown	Boosted	Omicron	1	Yes	2	1
2224_1	34	2.65761	2	2	unknown	Boosted	Omicron	1	Yes	2	1
2224_1	35	2.65761	2	2	unknown	Boosted	Omicron	1	Yes	2	1
2224_1	36	2.65761	2	2	unknown	Boosted	Omicron	1	Yes	2	1
2224_1	37	2.65761	2	2	unknown	Boosted	Omicron	1	Yes	2	1
2224_1	38	2.65761	2	2	unknown	Boosted	Omicron	1	Yes	2	1
2224_1	39	2.65761	2	2	unknown	Boosted	Omicron	1	Yes	2	1
2224_1	40	2.65761	2	2	unknown	Boosted	Omicron	1	Yes	2	1
2224_1	41	2.65761	2	2	unknown	Boosted	Omicron	1	Yes	2	1
2224_1	42	2.65761	2	2	unknown	Boosted	Omicron	1	Yes	2	1
2224_1	43	2.65761	2	2	unknown	Boosted	Omicron	1	Yes	2	1
2224_1	44	2.65761	2	2	unknown	Boosted	Omicron	1	Yes	2	1
2224_1	45	2.65761	2	2	unknown	Boosted	Omicron	1	Yes	2	1
2224_1	46	2.65761	2	2	unknown	Boosted	Omicron	1	Yes	2	1
2224_1	47	2.65761	2	2	unknown	Boosted	Omicron	1	Yes	2	1
2224_1	48	2.65761	2	2	unknown	Boosted	Omicron	1	Yes	2	1
2224_1	49	2.65761	2	2	unknown	Boosted	Omicron	1	Yes	2	1
1293_1	-4	2.65761	2	2	2	Boosted	Omicron	2	Yes	1	2
1293_1	-3	2.65761	2	2	2	Boosted	Omicron	2	Yes	1	2
1293_1	-2	2.65761	2	2	2	Boosted	Omicron	2	Yes	1	2
1293_1	-1	2.65761	2	2	2	Boosted	Omicron	2	Yes	1	2
1293_1	0	4.39182	2	2	2	Boosted	Omicron	2	Yes	1	2
1293_1	2	5.40159	2	2	2	Boosted	Omicron	2	Yes	1	2
1293_1	3	6.32549	2	2	2	Boosted	Omicron	2	Yes	1	2
1293_1	4	5.69663	2	2	2	Boosted	Omicron	2	Yes	1	2
1293_1	5	5.99859	2	2	2	Boosted	Omicron	2	Yes	1	2
1293_1	6	4.88493	2	2	2	Boosted	Omicron	2	Yes	1	2
1293_1	7	5.38082	2	2	2	Boosted	Omicron	2	Yes	1	2
1293_1	8	5.12595	2	2	2	Boosted	Omicron	2	Yes	1	2
1293_1	9	4.72148	2	2	2	Boosted	Omicron	2	Yes	1	2
1293_1	10	4.14665	2	2	2	Boosted	Omicron	2	Yes	1	2
1293_1	12	2.65761	2	2	2	Boosted	Omicron	2	Yes	1	2
1293_1	13	2.65761	2	2	2	Boosted	Omicron	2	Yes	1	2
1293_1	14	2.65761	2	2	2	Boosted	Omicron	2	Yes	1	2
1293_1	15	2.65761	2	2	2	Boosted	Omicron	2	Yes	1	2
1293_1	16	2.65761	2	2	2	Boosted	Omicron	2	Yes	1	2
1293_1	17	2.65761	2	2	2	Boosted	Omicron	2	Yes	1	2
1293_1	18	2.65761	2	2	2	Boosted	Omicron	2	Yes	1	2
1293_1	19	2.65761	2	2	2	Boosted	Omicron	2	Yes	1	2
1293_1	20	2.65761	2	2	2	Boosted	Omicron	2	Yes	1	2
1293_1	21	2.65761	2	2	2	Boosted	Omicron	2	Yes	1	2
1293_1	22	2.65761	2	2	2	Boosted	Omicron	2	Yes	1	2
1293_1	23	2.65761	2	2	2	Boosted	Omicron	2	Yes	1	2
1293_1	24	2.65761	2	2	2	Boosted	Omicron	2	Yes	1	2
1293_1	25	2.65761	2	2	2	Boosted	Omicron	2	Yes	1	2
1293_1	26	2.65761	2	2	2	Boosted	Omicron	2	Yes	1	2
1293_1	27	2.65761	2	2	2	Boosted	Omicron	2	Yes	1	2
1293_1	28	2.65761	2	2	2	Boosted	Omicron	2	Yes	1	2
1293_1	29	2.65761	2	2	2	Boosted	Omicron	2	Yes	1	2
1293_1	30	2.65761	2	2	2	Boosted	Omicron	2	Yes	1	2
1293_1	31	2.65761	2	2	2	Boosted	Omicron	2	Yes	1	2
1293_1	32	2.65761	2	2	2	Boosted	Omicron	2	Yes	1	2
1293_1	33	2.65761	2	2	2	Boosted	Omicron	2	Yes	1	2
1293_1	34	2.65761	2	2	2	Boosted	Omicron	2	Yes	1	2
1293_1	35	2.65761	2	2	2	Boosted	Omicron	2	Yes	1	2
1293_1	36	2.65761	2	2	2	Boosted	Omicron	2	Yes	1	2
1293_1	37	2.65761	2	2	2	Boosted	Omicron	2	Yes	1	2
1293_1	38	2.65761	2	2	2	Boosted	Omicron	2	Yes	1	2
1293_1	39	2.65761	2	2	2	Boosted	Omicron	2	Yes	1	2
1293_1	40	2.65761	2	2	2	Boosted	Omicron	2	Yes	1	2
1293_1	41	2.65761	2	2	2	Boosted	Omicron	2	Yes	1	2
1293_1	42	2.65761	2	2	2	Boosted	Omicron	2	Yes	1	2
1293_1	43	2.65761	2	2	2	Boosted	Omicron	2	Yes	1	2
571_1	-2	2.65761	2	3	unknown	Second dose	Delta	2	Yes	1	3
571_1	0	4.98189	2	3	unknown	Second dose	Delta	2	Yes	1	3
571_1	1	8.14142	2	3	unknown	Second dose	Delta	2	Yes	1	3
571_1	7	4.92233	2	3	unknown	Second dose	Delta	2	Yes	1	3
571_1	8	4.7852	2	3	unknown	Second dose	Delta	2	Yes	1	3
571_1	10	4.26993	2	3	unknown	Second dose	Delta	2	Yes	1	3
571_1	11	2.65761	2	3	unknown	Second dose	Delta	2	Yes	1	3
571_1	14	2.65761	2	3	unknown	Boosted	Delta	2	Unknown	1	3
571_1	15	2.65761	2	3	unknown	Boosted	Delta	2	Unknown	1	3
571_1	16	2.65761	2	3	unknown	Boosted	Delta	2	Unknown	1	3
571_1	17	2.65761	2	3	unknown	Boosted	Delta	2	Unknown	1	3
571_1	18	2.65761	2	3	unknown	Boosted	Delta	2	Unknown	1	3
571_1	19	2.65761	2	3	unknown	Boosted	Delta	2	Unknown	1	3
571_1	20	2.65761	2	3	unknown	Boosted	Delta	2	Unknown	1	3
571_1	21	2.65761	2	3	unknown	Boosted	Delta	2	Unknown	1	3
571_1	22	2.65761	2	3	unknown	Boosted	Delta	2	Unknown	1	3
571_1	23	2.65761	2	3	unknown	Boosted	Delta	2	Unknown	1	3
571_1	24	2.65761	2	3	unknown	Boosted	Delta	2	Unknown	1	3
571_1	25	2.65761	2	3	unknown	Boosted	Delta	2	Unknown	1	3
571_1	26	2.65761	2	3	unknown	Boosted	Delta	2	Unknown	1	3
571_1	27	2.65761	2	3	unknown	Boosted	Delta	2	Unknown	1	3
571_1	28	2.65761	2	3	unknown	Boosted	Delta	2	Unknown	1	3
571_1	29	2.65761	2	3	unknown	Boosted	Delta	2	Unknown	1	3
571_1	30	2.65761	2	3	unknown	Boosted	Delta	2	Unknown	1	3
571_1	31	2.65761	2	3	unknown	Boosted	Delta	2	Unknown	1	3
571_1	32	2.65761	2	3	unknown	Boosted	Delta	2	Unknown	1	3
571_1	33	2.65761	2	3	unknown	Boosted	Delta	2	Unknown	1	3
571_1	34	2.65761	2	3	unknown	Boosted	Delta	2	Unknown	1	3
571_1	35	2.65761	2	3	unknown	Boosted	Delta	2	Unknown	1	3
571_1	36	2.65761	2	3	unknown	Boosted	Delta	2	Unknown	1	3
571_1	37	2.65761	2	3	unknown	Boosted	Delta	2	Unknown	1	3
571_1	38	2.65761	2	3	unknown	Boosted	Delta	2	Unknown	1	3
571_1	39	2.65761	2	3	unknown	Boosted	Delta	2	Unknown	1	3
571_1	40	2.65761	2	3	unknown	Boosted	Delta	2	Unknown	1	3
571_1	41	2.65761	2	3	unknown	Boosted	Delta	2	Unknown	1	3
571_1	42	2.65761	2	3	unknown	Boosted	Delta	2	Unknown	1	3
571_1	43	2.65761	2	3	unknown	Boosted	Delta	2	Unknown	1	3
571_1	44	2.65761	2	3	unknown	Boosted	Delta	2	Unknown	1	3
571_1	45	2.65761	2	3	unknown	Boosted	Delta	2	Unknown	1	3
571_1	46	2.65761	2	3	unknown	Boosted	Delta	2	Unknown	1	3
571_1	47	2.65761	2	3	unknown	Boosted	Delta	2	Unknown	1	3
571_1	48	2.65761	2	3	unknown	Boosted	Delta	2	Unknown	1	3
571_1	49	2.65761	2	3	unknown	Boosted	Delta	2	Unknown	1	3
571_1	50	2.65761	2	3	unknown	Boosted	Delta	2	Unknown	1	3
1129_1	-4	2.65761	2	2	2	Boosted	Omicron	3	No	2	3
1129_1	-3	2.65761	2	2	2	Boosted	Omicron	3	No	2	3
1129_1	-2	2.65761	2	2	2	Boosted	Omicron	3	No	2	3
1129_1	-1	2.65761	2	2	2	Boosted	Omicron	3	No	2	3
1129_1	0	6.17312	2	2	2	Boosted	Omicron	3	No	2	3
1129_1	1	5.62876	2	2	2	Boosted	Omicron	3	No	2	3
1129_1	2	5.64815	2	2	2	Boosted	Omicron	3	No	2	3
1129_1	3	6.50556	2	2	2	Boosted	Omicron	3	No	2	3
1129_1	4	5.81852	2	2	2	Boosted	Omicron	3	No	2	3
1129_1	5	5.54981	2	2	2	Boosted	Omicron	3	No	2	3
1129_1	6	5.4944	2	2	2	Boosted	Omicron	3	No	2	3
1129_1	7	5.68001	2	2	2	Boosted	Omicron	3	No	2	3
1129_1	8	5.77143	2	2	2	Boosted	Omicron	3	No	2	3
1129_1	9	4.4306	2	2	2	Boosted	Omicron	3	No	2	3
1129_1	10	3.18535	2	2	2	Boosted	Omicron	3	No	2	3
1129_1	11	5.89194	2	2	2	Boosted	Omicron	3	No	2	3
1129_1	12	2.65761	2	2	2	Boosted	Omicron	3	No	2	3
1129_1	13	2.65761	2	2	2	Boosted	Omicron	3	No	2	3
1129_1	14	2.65761	2	2	2	Boosted	Omicron	3	No	2	3
1129_1	15	2.65761	2	2	2	Boosted	Omicron	3	No	2	3
1129_1	16	2.65761	2	2	2	Boosted	Omicron	3	No	2	3
1129_1	17	2.65761	2	2	2	Boosted	Omicron	3	No	2	3
1129_1	18	2.65761	2	2	2	Boosted	Omicron	3	No	2	3
1129_1	19	2.65761	2	2	2	Boosted	Omicron	3	No	2	3
1129_1	20	2.65761	2	2	2	Boosted	Omicron	3	No	2	3
1129_1	21	2.65761	2	2	2	Boosted	Omicron	3	No	2	3
1129_1	22	2.65761	2	2	2	Boosted	Omicron	3	No	2	3
1129_1	23	2.65761	2	2	2	Boosted	Omicron	3	No	2	3
1129_1	24	2.65761	2	2	2	Boosted	Omicron	3	No	2	3
1129_1	25	2.65761	2	2	2	Boosted	Omicron	3	No	2	3
1129_1	26	2.65761	2	2	2	Boosted	Omicron	3	No	2	3
1129_1	27	2.65761	2	2	2	Boosted	Omicron	3	No	2	3
1129_1	28	2.65761	2	2	2	Boosted	Omicron	3	No	2	3
1129_1	29	2.65761	2	2	2	Boosted	Omicron	3	No	2	3
1129_1	30	2.65761	2	2	2	Boosted	Omicron	3	No	2	3
1129_1	31	2.65761	2	2	2	Boosted	Omicron	3	No	2	3
1129_1	32	2.65761	2	2	2	Boosted	Omicron	3	No	2	3
1129_1	33	2.65761	2	2	2	Boosted	Omicron	3	No	2	3
1129_1	34	2.65761	2	2	2	Boosted	Omicron	3	No	2	3
1129_1	35	2.65761	2	2	2	Boosted	Omicron	3	No	2	3
1129_1	36	2.65761	2	2	2	Boosted	Omicron	3	No	2	3
1129_1	37	2.65761	2	2	2	Boosted	Omicron	3	No	2	3
1129_1	38	2.65761	2	2	2	Boosted	Omicron	3	No	2	3
1129_1	39	2.65761	2	2	2	Boosted	Omicron	3	No	2	3
1129_1	40	2.65761	2	2	2	Boosted	Omicron	3	No	2	3
1129_1	41	2.65761	2	2	2	Boosted	Omicron	3	No	2	3
1129_1	42	2.65761	2	2	2	Boosted	Omicron	3	No	2	3
1129_1	43	2.65761	2	2	2	Boosted	Omicron	3	No	2	3
1129_1	44	2.65761	2	2	2	Boosted	Omicron	3	No	2	3
1129_1	45	2.65761	2	2	2	Boosted	Omicron	3	No	2	3
1129_1	46	2.65761	2	2	2	Boosted	Omicron	3	No	2	3
1129_1	47	2.65761	2	2	2	Boosted	Omicron	3	No	2	3
1129_1	48	2.65761	2	2	2	Boosted	Omicron	3	No	2	3
1129_1	49	2.65761	2	2	2	Boosted	Omicron	3	No	2	3
3056_2	-13	2.65761	2	2	unknown	Second dose	Omicron	2	Yes	1	0
3056_2	-12	2.65761	2	2	unknown	Second dose	Omicron	2	Yes	1	0
3056_2	0	5.50548	2	2	unknown	Second dose	Omicron	2	Yes	1	0
3056_2	1	5.41822	2	2	unknown	Second dose	Omicron	2	Yes	1	0
3056_2	2	5.2894	2	2	unknown	Second dose	Omicron	2	Yes	1	0
3056_2	3	4.01783	2	2	unknown	Second dose	Omicron	2	Yes	1	0
3056_2	4	3.13133	2	2	unknown	Boosted	Omicron	2	Unknown	1	0
3056_2	5	2.65761	2	2	unknown	Boosted	Omicron	2	Unknown	1	0
3056_2	6	2.65761	2	2	unknown	Boosted	Omicron	2	Unknown	1	0
3056_2	7	2.65761	2	2	unknown	Boosted	Omicron	2	Unknown	1	0
3056_2	8	2.65761	2	2	unknown	Boosted	Omicron	2	Unknown	1	0
3056_2	9	2.65761	2	2	unknown	Boosted	Omicron	2	Unknown	1	0
3056_2	10	2.65761	2	2	unknown	Boosted	Omicron	2	Unknown	1	0
3056_2	11	2.65761	2	2	unknown	Boosted	Omicron	2	Unknown	1	0
3056_2	12	2.65761	2	2	unknown	Boosted	Omicron	2	Unknown	1	0
3056_2	13	2.65761	2	2	unknown	Boosted	Omicron	2	Unknown	1	0
3056_2	14	2.65761	2	2	unknown	Boosted	Omicron	2	Unknown	1	0
3056_2	15	2.65761	2	2	unknown	Boosted	Omicron	2	Unknown	1	0
3056_2	16	2.65761	2	2	unknown	Boosted	Omicron	2	Unknown	1	0
3056_2	17	2.65761	2	2	unknown	Boosted	Omicron	2	Unknown	1	0
3056_2	18	2.65761	2	2	unknown	Boosted	Omicron	2	Unknown	1	0
3056_2	19	2.65761	2	2	unknown	Boosted	Omicron	2	Unknown	1	0
3056_2	20	2.65761	2	2	unknown	Boosted	Omicron	2	Unknown	1	0
3056_2	21	2.65761	2	2	unknown	Boosted	Omicron	2	Unknown	1	0
3056_2	22	2.65761	2	2	unknown	Boosted	Omicron	2	Unknown	1	0
3056_2	23	2.65761	2	2	unknown	Boosted	Omicron	2	Unknown	1	0
3056_2	24	2.65761	2	2	unknown	Boosted	Omicron	2	Unknown	1	0
3056_2	25	2.65761	2	2	unknown	Boosted	Omicron	2	Unknown	1	0
3056_2	26	2.65761	2	2	unknown	Boosted	Omicron	2	Unknown	1	0
3056_2	27	2.65761	2	2	unknown	Boosted	Omicron	2	Unknown	1	0
3056_2	28	2.65761	2	2	unknown	Boosted	Omicron	2	Unknown	1	0
3056_2	29	2.65761	2	2	unknown	Boosted	Omicron	2	Unknown	1	0
3056_2	30	2.65761	2	2	unknown	Boosted	Omicron	2	Unknown	1	0
3056_2	31	2.65761	2	2	unknown	Boosted	Omicron	2	Unknown	1	0
3056_2	32	2.65761	2	2	unknown	Boosted	Omicron	2	Unknown	1	0
3056_2	33	2.65761	2	2	unknown	Boosted	Omicron	2	Unknown	1	0
3056_2	34	2.65761	2	2	unknown	Boosted	Omicron	2	Unknown	1	0
3056_2	35	2.65761	2	2	unknown	Boosted	Omicron	2	Unknown	1	0
3056_2	36	2.65761	2	2	unknown	Boosted	Omicron	2	Unknown	1	0
3056_2	37	2.65761	2	2	unknown	Boosted	Omicron	2	Unknown	1	0
3056_2	38	2.65761	2	2	unknown	Boosted	Omicron	2	Unknown	1	0
3056_2	39	2.65761	2	2	unknown	Boosted	Omicron	2	Unknown	1	0
3056_2	40	2.65761	2	2	unknown	Boosted	Omicron	2	Unknown	1	0
3056_2	41	2.65761	2	2	unknown	Boosted	Omicron	2	Unknown	1	0
3056_2	42	2.65761	2	2	unknown	Boosted	Omicron	2	Unknown	1	0
3056_2	43	2.65761	2	2	unknown	Boosted	Omicron	2	Unknown	1	0
3056_2	44	2.65761	2	2	unknown	Boosted	Omicron	2	Unknown	1	0
3056_2	45	2.65761	2	2	unknown	Boosted	Omicron	2	Unknown	1	0
3056_2	46	2.65761	2	2	unknown	Boosted	Omicron	2	Unknown	1	0
3056_2	47	2.65761	2	2	unknown	Boosted	Omicron	2	Unknown	1	0
3056_2	48	2.65761	2	2	unknown	Boosted	Omicron	2	Unknown	1	0
3056_2	49	2.65761	2	2	unknown	Boosted	Omicron	2	Unknown	1	0
3056_2	50	2.65761	2	2	unknown	Boosted	Omicron	2	Unknown	1	0
2160_1	-5	2.65761	3	1	2	Unvaccinated	Other	1	Unknown	unknown	0
2160_1	-4	2.65761	3	1	2	Unvaccinated	Other	1	Unknown	unknown	0
2160_1	-3	2.65761	3	1	2	Unvaccinated	Other	1	Unknown	unknown	0
2160_1	-1	2.65761	3	1	2	Unvaccinated	Other	1	Unknown	unknown	0
2160_1	0	4.21452	3	1	2	Unvaccinated	Other	1	Unknown	unknown	0
2160_1	2	4.43614	3	1	2	Unvaccinated	Other	1	Unknown	unknown	0
2160_1	3	5.35311	3	1	2	Unvaccinated	Other	1	Unknown	unknown	0
2160_1	6	4.44584	3	1	2	Unvaccinated	Other	1	Unknown	unknown	0
2160_1	7	4.86277	3	1	2	Unvaccinated	Other	1	Unknown	unknown	0
2160_1	8	4.66192	3	1	2	Unvaccinated	Other	1	Unknown	unknown	0
2160_1	9	3.31971	3	1	2	Unvaccinated	Other	1	Unknown	unknown	0
2160_1	10	3.30448	3	1	2	Unvaccinated	Other	1	Unknown	unknown	0
2160_1	11	3.15211	3	1	2	Unvaccinated	Other	1	Unknown	unknown	0
2160_1	12	2.65761	3	1	2	Unvaccinated	Other	1	Unknown	unknown	0
2160_1	13	2.65761	3	1	2	Unvaccinated	Other	1	Unknown	unknown	0
2160_1	14	2.65761	3	1	2	Unvaccinated	Other	1	Unknown	unknown	0
2160_1	15	2.65761	3	1	2	Unvaccinated	Other	1	Unknown	unknown	0
2160_1	16	2.65761	3	1	2	Unvaccinated	Other	1	Unknown	unknown	0
2160_1	17	2.65761	3	1	2	Unvaccinated	Other	1	Unknown	unknown	0
2160_1	18	2.65761	3	1	2	Unvaccinated	Other	1	Unknown	unknown	0
2160_1	26	2.65761	3	1	2	Unvaccinated	Other	1	Unknown	unknown	0
2160_1	27	2.65761	3	1	2	Unvaccinated	Other	1	Unknown	unknown	0
2160_1	28	2.65761	3	1	2	Unvaccinated	Other	1	Unknown	unknown	0
2160_1	29	2.65761	3	1	2	Unvaccinated	Other	1	Unknown	unknown	0
2160_1	30	2.65761	3	1	2	Unvaccinated	Other	1	Unknown	unknown	0
2160_1	31	2.65761	3	1	2	Unvaccinated	Other	1	Unknown	unknown	0
2160_1	32	2.65761	3	1	2	Unvaccinated	Other	1	Unknown	unknown	0
2160_1	33	2.65761	3	1	2	Unvaccinated	Other	1	Unknown	unknown	0
2160_1	34	2.65761	3	1	2	Unvaccinated	Other	1	Unknown	unknown	0
2160_1	35	2.65761	3	1	2	Unvaccinated	Other	1	Unknown	unknown	0
2160_1	36	2.65761	3	1	2	Unvaccinated	Other	1	Unknown	unknown	0
2160_1	37	2.65761	3	1	2	Unvaccinated	Other	1	Unknown	unknown	0
2160_1	38	2.65761	3	1	2	Unvaccinated	Other	1	Unknown	unknown	0
2160_1	39	2.65761	3	1	2	Unvaccinated	Other	1	Unknown	unknown	0
2160_1	40	2.65761	3	1	2	Unvaccinated	Other	1	Unknown	unknown	0
2160_1	42	2.65761	3	1	2	Unvaccinated	Other	1	Unknown	unknown	0
2160_1	43	2.65761	3	1	2	Unvaccinated	Other	1	Unknown	unknown	0
2160_1	44	2.65761	3	1	2	Unvaccinated	Other	1	Unknown	unknown	0
2160_1	45	2.65761	3	1	2	Unvaccinated	Other	1	Unknown	unknown	0
2160_1	46	2.65761	3	1	2	Unvaccinated	Other	1	Unknown	unknown	0
2160_1	47	2.65761	3	1	2	Unvaccinated	Other	1	Unknown	unknown	0
2160_1	48	2.65761	3	1	2	Unvaccinated	Other	1	Unknown	unknown	0
2160_1	49	2.65761	3	1	2	Unvaccinated	Other	1	Unknown	unknown	0
2160_1	50	2.65761	3	1	2	Unvaccinated	Other	1	Unknown	unknown	0
2910_1	-9	2.65761	2	3	unknown	Second dose	Omicron	1	Yes	unknown	3
2910_1	-8	2.65761	2	3	unknown	Second dose	Omicron	1	Yes	unknown	3
2910_1	-7	2.65761	2	3	unknown	Second dose	Omicron	1	Yes	unknown	3
2910_1	-6	2.65761	2	3	unknown	Second dose	Omicron	1	Yes	unknown	3
2910_1	0	8.47663	2	3	unknown	Second dose	Omicron	1	Yes	unknown	3
2910_1	1	7.26739	2	3	unknown	Second dose	Omicron	1	Yes	unknown	3
2910_1	2	6.94881	2	3	unknown	Second dose	Omicron	1	Yes	unknown	3
2910_1	3	6.3712	2	3	unknown	Second dose	Omicron	1	Yes	unknown	3
2910_1	4	5.22291	2	3	unknown	Second dose	Omicron	1	Yes	unknown	3
2910_1	5	4.80598	2	3	unknown	Second dose	Omicron	1	Yes	unknown	3
2910_1	6	5.12179	2	3	unknown	Second dose	Omicron	1	Yes	unknown	3
2910_1	7	4.63284	2	3	unknown	Second dose	Omicron	1	Yes	unknown	3
2910_1	8	4.34749	2	3	unknown	Second dose	Omicron	1	Yes	unknown	3
2910_1	9	2.65761	2	3	unknown	Second dose	Omicron	1	Yes	unknown	3
2910_1	10	3.02052	2	3	unknown	Second dose	Omicron	1	Yes	unknown	3
2910_1	11	2.65761	2	3	unknown	Second dose	Omicron	1	Yes	unknown	3
2910_1	12	2.65761	2	3	unknown	Second dose	Omicron	1	Yes	unknown	3
2910_1	13	2.65761	2	3	unknown	Second dose	Omicron	1	Yes	unknown	3
2910_1	14	2.65761	2	3	unknown	Second dose	Omicron	1	Yes	unknown	3
2910_1	15	2.65761	2	3	unknown	Second dose	Omicron	1	Yes	unknown	3
2910_1	16	2.65761	2	3	unknown	Second dose	Omicron	1	Yes	unknown	3
2910_1	17	2.65761	2	3	unknown	Second dose	Omicron	1	Yes	unknown	3
2910_1	18	2.65761	2	3	unknown	Second dose	Omicron	1	Yes	unknown	3
2910_1	19	2.65761	2	3	unknown	Second dose	Omicron	1	Yes	unknown	3
2910_1	20	2.65761	2	3	unknown	Second dose	Omicron	1	Yes	unknown	3
2910_1	21	2.65761	2	3	unknown	Second dose	Omicron	1	Yes	unknown	3
2910_1	22	2.65761	2	3	unknown	Second dose	Omicron	1	Yes	unknown	3
2910_1	23	2.65761	2	3	unknown	Second dose	Omicron	1	Yes	unknown	3
2910_1	24	2.65761	2	3	unknown	Second dose	Omicron	1	Yes	unknown	3
2910_1	25	2.65761	2	3	unknown	Second dose	Omicron	1	Yes	unknown	3
2910_1	26	2.65761	2	3	unknown	Second dose	Omicron	1	Yes	unknown	3
2910_1	27	2.65761	2	3	unknown	Second dose	Omicron	1	Yes	unknown	3
2910_1	28	2.65761	2	3	unknown	Second dose	Omicron	1	Yes	unknown	3
2910_1	29	2.65761	2	3	unknown	Second dose	Omicron	1	Yes	unknown	3
2910_1	30	2.65761	2	3	unknown	Second dose	Omicron	1	Yes	unknown	3
2910_1	31	2.65761	2	3	unknown	Second dose	Omicron	1	Yes	unknown	3
2910_1	32	2.65761	2	3	unknown	Second dose	Omicron	1	Yes	unknown	3
2910_1	33	2.65761	2	3	unknown	Second dose	Omicron	1	Yes	unknown	3
2910_1	34	2.65761	2	3	unknown	Second dose	Omicron	1	Yes	unknown	3
2910_1	35	2.65761	2	3	unknown	Second dose	Omicron	1	Yes	unknown	3
2910_1	36	2.65761	2	3	unknown	Second dose	Omicron	1	Yes	unknown	3
2910_1	37	2.65761	2	3	unknown	Second dose	Omicron	1	Yes	unknown	3
2910_1	38	2.65761	2	3	unknown	Second dose	Omicron	1	Yes	unknown	3
2910_1	39	2.65761	2	3	unknown	Second dose	Omicron	1	Yes	unknown	3
2910_1	40	2.65761	2	3	unknown	Second dose	Omicron	1	Yes	unknown	3
2910_1	41	2.65761	2	3	unknown	Second dose	Omicron	1	Yes	unknown	3
2910_1	42	2.65761	2	3	unknown	Second dose	Omicron	1	Yes	unknown	3
2910_1	43	2.65761	2	3	unknown	Second dose	Omicron	1	Yes	unknown	3
2910_1	44	2.65761	2	3	unknown	Second dose	Omicron	1	Yes	unknown	3
2910_1	45	2.65761	2	3	unknown	Second dose	Omicron	1	Yes	unknown	3
1234_2	-12	2.65761	2	2	unknown	Boosted	Omicron	2	No	2	1
1234_2	0	7.44469	2	2	unknown	Boosted	Omicron	2	No	2	1
1234_2	1	6.95158	2	2	unknown	Boosted	Omicron	2	No	2	1
1234_2	4	5.87532	2	2	unknown	Boosted	Omicron	2	No	2	1
1234_2	5	5.0096	2	2	unknown	Boosted	Omicron	2	No	2	1
1234_2	6	5.04561	2	2	unknown	Boosted	Omicron	2	No	2	1
1234_2	7	3.17981	2	2	unknown	Boosted	Omicron	2	No	2	1
1234_2	8	2.65761	2	2	unknown	Boosted	Omicron	2	No	2	1
1234_2	9	2.65761	2	2	unknown	Boosted	Omicron	2	No	2	1
1234_2	10	2.65761	2	2	unknown	Boosted	Omicron	2	No	2	1
1234_2	11	2.65761	2	2	unknown	Boosted	Omicron	2	No	2	1
1234_2	12	2.65761	2	2	unknown	Boosted	Omicron	2	No	2	1
1234_2	13	2.65761	2	2	unknown	Boosted	Omicron	2	No	2	1
1234_2	14	2.65761	2	2	unknown	Boosted	Omicron	2	No	2	1
1234_2	15	2.65761	2	2	unknown	Boosted	Omicron	2	No	2	1
1234_2	16	2.65761	2	2	unknown	Boosted	Omicron	2	No	2	1
1234_2	17	2.65761	2	2	unknown	Boosted	Omicron	2	No	2	1
1234_2	18	2.65761	2	2	unknown	Boosted	Omicron	2	No	2	1
1234_2	19	2.65761	2	2	unknown	Boosted	Omicron	2	No	2	1
1234_2	20	2.65761	2	2	unknown	Boosted	Omicron	2	No	2	1
1234_2	21	2.65761	2	2	unknown	Boosted	Omicron	2	No	2	1
1234_2	22	2.65761	2	2	unknown	Boosted	Omicron	2	No	2	1
1234_2	23	2.65761	2	2	unknown	Boosted	Omicron	2	No	2	1
1234_2	24	2.65761	2	2	unknown	Boosted	Omicron	2	No	2	1
1234_2	25	2.65761	2	2	unknown	Boosted	Omicron	2	No	2	1
1234_2	26	2.65761	2	2	unknown	Boosted	Omicron	2	No	2	1
1234_2	27	2.65761	2	2	unknown	Boosted	Omicron	2	No	2	1
1234_2	28	2.65761	2	2	unknown	Boosted	Omicron	2	No	2	1
1234_2	29	2.65761	2	2	unknown	Boosted	Omicron	2	No	2	1
1234_2	30	2.65761	2	2	unknown	Boosted	Omicron	2	No	2	1
1234_2	31	2.65761	2	2	unknown	Boosted	Omicron	2	No	2	1
1234_2	32	2.65761	2	2	unknown	Boosted	Omicron	2	No	2	1
1234_2	33	2.65761	2	2	unknown	Boosted	Omicron	2	No	2	1
1234_2	34	2.65761	2	2	unknown	Boosted	Omicron	2	No	2	1
1234_2	35	2.65761	2	2	unknown	Boosted	Omicron	2	No	2	1
1234_2	36	2.65761	2	2	unknown	Boosted	Omicron	2	No	2	1
1234_2	37	2.65761	2	2	unknown	Boosted	Omicron	2	No	2	1
1234_2	38	2.65761	2	2	unknown	Boosted	Omicron	2	No	2	1
1234_2	39	2.65761	2	2	unknown	Boosted	Omicron	2	No	2	1
1234_2	40	2.65761	2	2	unknown	Boosted	Omicron	2	No	2	1
1234_2	41	2.65761	2	2	unknown	Boosted	Omicron	2	No	2	1
1234_2	42	2.65761	2	2	unknown	Boosted	Omicron	2	No	2	1
1234_2	43	2.65761	2	2	unknown	Boosted	Omicron	2	No	2	1
1234_2	44	2.65761	2	2	unknown	Boosted	Omicron	2	No	2	1
1234_2	45	2.65761	2	2	unknown	Boosted	Omicron	2	No	2	1
1234_2	46	2.65761	2	2	unknown	Boosted	Omicron	2	No	2	1
1234_2	47	2.65761	2	2	unknown	Boosted	Omicron	2	No	2	1
1234_2	48	2.65761	2	2	unknown	Boosted	Omicron	2	No	2	1
530_1	-7	2.65761	2	1	unknown	Second dose	Omicron	1	No	unknown	0
530_1	-2	2.65761	2	1	unknown	Second dose	Omicron	1	No	unknown	0
530_1	0	4.86	2	1	unknown	Second dose	Omicron	1	No	unknown	0
530_1	1	4.16327	2	1	unknown	Second dose	Omicron	1	No	unknown	0
530_1	2	4.22699	2	1	unknown	Second dose	Omicron	1	No	unknown	0
530_1	3	3.89178	2	1	unknown	Second dose	Omicron	1	No	unknown	0
530_1	4	3.82114	2	1	unknown	Second dose	Omicron	1	No	unknown	0
530_1	5	2.65761	2	1	unknown	Second dose	Omicron	1	No	unknown	0
530_1	6	2.65761	2	1	unknown	Second dose	Omicron	1	No	unknown	0
530_1	7	2.65761	2	1	unknown	Second dose	Omicron	1	No	unknown	0
530_1	8	2.65761	2	1	unknown	Second dose	Omicron	1	No	unknown	0
530_1	9	2.65761	2	1	unknown	Second dose	Omicron	1	No	unknown	0
530_1	10	2.65761	2	1	unknown	Second dose	Omicron	1	No	unknown	0
530_1	11	2.65761	2	1	unknown	Second dose	Omicron	1	No	unknown	0
530_1	12	2.65761	2	1	unknown	Second dose	Omicron	1	No	unknown	0
530_1	13	2.65761	2	1	unknown	Second dose	Omicron	1	No	unknown	0
530_1	14	2.65761	2	1	unknown	Second dose	Omicron	1	No	unknown	0
530_1	15	2.65761	2	1	unknown	Second dose	Omicron	1	No	unknown	0
530_1	16	2.65761	2	1	unknown	Second dose	Omicron	1	No	unknown	0
530_1	17	2.65761	2	1	unknown	Second dose	Omicron	1	No	unknown	0
530_1	18	2.65761	2	1	unknown	Second dose	Omicron	1	No	unknown	0
530_1	19	2.65761	2	1	unknown	Second dose	Omicron	1	No	unknown	0
530_1	20	2.65761	2	1	unknown	Second dose	Omicron	1	No	unknown	0
530_1	21	2.65761	2	1	unknown	Second dose	Omicron	1	No	unknown	0
530_1	22	2.65761	2	1	unknown	Second dose	Omicron	1	No	unknown	0
530_1	23	2.65761	2	1	unknown	Second dose	Omicron	1	No	unknown	0
530_1	24	2.65761	2	1	unknown	Second dose	Omicron	1	No	unknown	0
530_1	25	2.65761	2	1	unknown	Second dose	Omicron	1	No	unknown	0
530_1	26	2.65761	2	1	unknown	Second dose	Omicron	1	No	unknown	0
530_1	27	2.65761	2	1	unknown	Second dose	Omicron	1	No	unknown	0
530_1	28	2.65761	2	1	unknown	Second dose	Omicron	1	No	unknown	0
530_1	29	2.65761	2	1	unknown	Second dose	Omicron	1	No	unknown	0
530_1	30	2.65761	2	1	unknown	Second dose	Omicron	1	No	unknown	0
[truncated: 28,752 more rows]

## Sheet: Fig3
estimated model parameter values -- examples
id	log10beta_mode	log10pi_mode	log10rho_mode	log10phi_mode	delta_mode	m_mode	tau_mode	tzero_mode	Vzero_mode	Cluster
668_1	-7.30122	2.6763	-2.31884	-4.73498	0.945953	15.8679	28.0498	1.34388	97	5
1050_1	-7.31001	2.58294	-2.35461	-5.80967	1.59916	16.6377	19.2991	2.41709	97	3
543_1	-7.30758	2.72893	-2.17244	-4.1939	0.941701	17.9173	19.8919	1.35896	97	4
2756_2	-7.30269	2.89788	-1.28094	-3.5314	1.81073	24.0265	5.99684	1.43755	97	1
240_1	-7.3012	2.77473	-1.63338	-6.38158	1.3731	16.3927	11.3532	1.65672	97	2
1753_2	-7.32205	2.18701	-1.63033	-4.79458	1.03178	19.1345	5.93128	2.61586	97	0
2301_1	-7.28931	2.96447	-1.19492	-2.63576	4.26836	16.6225	9.29313	1.57299	97	0
1982_1	-7.32851	1.77118	-1.63974	-4.59216	0.858146	16.5014	14.1768	5.27841	97	0
2164_2	-7.30885	2.77661	-0.258501	-5.48456	1.37444	16.081	3.06902	1.1109	97	1
432_1	-7.30593	2.70282	-1.71067	-4.24803	1.30215	17.4582	6.79256	2.03938	97	1
1741_2	-7.3149	2.38367	-1.74434	-5.02015	1.41197	16.9202	9.20871	2.1983	97	2
2822_1	-7.3053	2.91423	-1.70939	-5.72251	1.96802	15.3384	9.94615	1.77217	97	3
2551_1	-7.29905	3.05727	-2.26582	-5.61384	1.53985	16.1031	17.1701	1.1635	97	3
1225_1	-7.29891	2.74519	-1.99884	-5.70366	1.3705	16.9052	27.0168	1.63099	97	5
1340_1	-7.32043	2.11604	-2.06433	-5.73055	2.28221	14.3634	16.5625	1.21749	97	4
1213_1	-7.30406	2.80065	-2.27404	-4.61616	1.59592	16.069	10.2829	2.43244	97
3025_1	-7.32085	2.26028	-1.54392	-6.76039	0.606557	15.9512	11.6725	1.80233	97
2299_1	-7.30797	2.06882	-1.93637	-4.58203	0.687179	17.8968	11.9339	2.49313	97
960_1	-7.30042	3.02138	-0.419711	-5.09997	1.2675	14.7054	4.87744	1.79314	97

## Sheet: Fig4
estimated model parameter values -- clustered infections
id	log10beta_mode	log10pi_mode	log10rho_mode	log10phi_mode	delta_mode	m_mode	tau_mode	tzero_mode	Vzero_mode	tCat_LineageBroad	tCat_VaccStatus	Cluster
460_1	-7.30966	2.42268	-2.6656	-5.25268	0.837956	17.0738	21.2117	1.70583	97	G_Delta_Other	G_First dose_No record_Unvaccinated	5
407_1	-7.30589	2.73627	-1.07689	-4.77652	1.05934	20.1626	7.1971	2.21638	97	G_Omicron	G_Boosted_Second dose	3
668_1	-7.30122	2.6763	-2.31884	-4.73498	0.945953	15.8679	28.0498	1.34388	97	G_Delta_Other	G_First dose_No record_Unvaccinated	5
240_1	-7.3012	2.77473	-1.63338	-6.38158	1.3731	16.3927	11.3532	1.65672	97	G_Delta_Other	G_First dose_No record_Unvaccinated	2
2969_1	-7.30467	2.54873	-0.812693	-3.63083	0.778593	19.0915	6.68905	1.857	97	G_Omicron	G_Boosted_Second dose	2
352_1	-7.31422	2.36563	-1.129	-5.39432	1.66628	18.1279	9.0229	1.72161	97	G_Omicron	G_Boosted_Second dose	2
2558_2	-7.30276	2.89746	-0.411947	-5.46489	1.06149	19.5989	3.00144	2.32952	97	G_Omicron	G_Boosted_Second dose	1
30_2	-7.30674	2.53833	-0.357309	-4.3355	0.978411	21.6579	3.28707	2.41697	97	G_Omicron	G_Boosted_Second dose	1
398_2	-7.30417	2.70476	0.316366	-4.22102	1.41091	20.5885	5.0909	3.05356	97	G_Omicron	G_Boosted_Second dose	3
143_1	-7.30963	2.75563	-1.90985	-4.96331	1.89137	16.19	16.9533	2.04407	97	G_Delta_Other	G_First dose_No record_Unvaccinated	3
2618_1	-7.32297	2.43365	-1.54724	-6.24621	2.42718	20.8594	9.32902	3.06272	97	G_Delta_Other	G_Boosted_Second dose	2
90_1	-7.2886	3.30289	-2.64557	-5.24439	1.39837	18.542	31.0915	1.32091	97	G_Delta_Other	G_First dose_No record_Unvaccinated	3
2872_1	-7.30987	2.63574	-0.800155	-4.42078	0.977235	16.7714	8.59641	2.35215	97	G_Omicron	G_Boosted_Second dose	3
1335_1	-7.29287	3.10138	-2.05584	-4.88487	2.75693	17.2508	8.76835	1.37447	97	G_Omicron	G_Boosted_Second dose	1
2634_1	-7.31065	2.49913	-2.24523	-6.84233	2.4874	18.0055	11.0681	1.691	97	G_Omicron	G_Boosted_Second dose	2
828_2	-7.30587	2.66999	-1.03585	-3.26308	0.968582	18.589	6.84265	1.56116	97	G_Omicron	G_Boosted_Second dose	0
427_1	-7.3043	2.83474	-0.885066	-2.59027	1.40503	16.8216	5.41355	3.4222	97	G_Omicron	G_Boosted_Second dose	0
1050_1	-7.31001	2.58294	-2.35461	-5.80967	1.59916	16.6377	19.2991	2.41709	97	G_Delta_Other	G_First dose_No record_Unvaccinated	3
388_1	-7.30267	2.844	-1.24518	-4.67917	1.64028	12.0836	6.76245	2.40414	97	G_Omicron	G_Boosted_Second dose	3
871_1	-7.31212	2.44839	0.41312	-4.80529	0.686956	13.0727	7.60206	2.05937	97	G_Delta_Other	G_Boosted_Second dose	5
1084_1	-7.32283	2.2517	0.0511622	-6.2357	1.05999	14.8999	5.69406	1.73843	97	G_Delta_Other	G_First dose_No record_Unvaccinated	2
3070_1	-7.30951	2.28678	-1.38982	-3.56594	1.08498	15.3831	7.75745	2.5017	97	G_Delta_Other	G_First dose_No record_Unvaccinated	0
753_1	-7.3091	2.73277	-2.74387	-4.96427	1.18226	17.152	18.6273	1.86627	97	G_Delta_Other	G_Boosted_Second dose	3
2263_1	-7.31503	2.39549	-2.41364	-4.66906	1.01619	17.532	20.3364	1.36325	97	G_Delta_Other	G_First dose_No record_Unvaccinated	2
2244_1	-7.31213	2.56484	-1.78543	-4.819	0.787904	18.0448	11.6796	1.54857	97	G_Delta_Other	G_First dose_No record_Unvaccinated	5
1029_1	-7.30372	2.96919	-2.12005	-5.01704	2.23435	16.0003	10.9705	2.77003	97	G_Omicron	G_Boosted_Second dose	1
2524_1	-7.32167	2.19612	-1.54726	-7.09024	3.26981	7.08949	12.2632	4.23057	97	G_Delta_Other	G_Boosted_Second dose	4
808_1	-7.31313	2.7072	0.0179841	-3.98803	1.69982	11.3994	17.8506	2.14423	97	G_Delta_Other	G_First dose_No record_Unvaccinated	4
1815_1	-7.3092	2.65738	-2.35308	-4.08178	1.28313	16.4478	16.6042	1.4582	97	G_Delta_Other	G_Boosted_Second dose	0
1701_1	-7.30552	2.7074	-1.89398	-4.55604	1.30845	16.4141	10.5499	1.54961	97	G_Omicron	G_Boosted_Second dose	2
2508_1	-7.32126	2.38461	-2.40157	-5.24269	2.44214	16.042	10.8325	2.81606	97	G_Omicron	G_Boosted_Second dose	2
2817_1	-7.33848	2.55082	-1.19618	-5.88868	3.29665	20.1254	21.1534	2.03861	97	G_Delta_Other	G_First dose_No record_Unvaccinated	5
76_1	-7.31612	2.95199	-1.17798	-6.17208	2.43082	18.1148	8.90862	1.37579	97	G_Omicron	G_Boosted_Second dose	3
1905_1	-7.32971	2.7446	-1.27622	-6.2517	2.98886	17.5269	13.4305	1.30981	97	G_Delta_Other	G_Boosted_Second dose	2
650_2	-7.32473	2.13329	-1.32361	-6.493	1.3781	15.7829	7.73543	2.79869	97	G_Omicron	G_Boosted_Second dose	2
2224_1	-7.30702	3.03559	-1.88916	-4.49837	2.74786	15.2011	10.9936	2.18315	97	G_Omicron	G_Boosted_Second dose	1
1293_1	-7.31312	2.652	-1.73279	-3.91502	0.668611	17.2065	9.80672	1.67334	97	G_Omicron	G_Boosted_Second dose	2
571_1	-7.30504	2.94646	-2.26037	-6.0724	1.49537	16.4297	16.4118	1.50879	97	G_Delta_Other	G_Boosted_Second dose	3
1129_1	-7.29568	3.00302	-2.14574	-3.27487	0.514807	17.3258	11.013	1.50483	97	G_Omicron	G_Boosted_Second dose	3
3056_2	-7.30812	2.78521	-2.43432	-3.60982	2.40924	18.1797	12.5962	2.28106	97	G_Omicron	G_Boosted_Second dose	0
2160_1	-7.32009	2.2157	-2.15506	-4.4961	1.33908	17.7227	18.5833	2.92508	97	G_Delta_Other	G_First dose_No record_Unvaccinated	0
2910_1	-7.30313	2.9336	-2.23748	-5.65382	1.56983	16.0739	10.7402	3.13923	97	G_Omicron	G_Boosted_Second dose	3
1234_2	-7.30408	2.86989	-1.87984	-4.76659	1.43541	16.9079	6.40871	2.73194	97	G_Omicron	G_Boosted_Second dose	1
530_1	-7.30914	2.63627	-1.97007	-2.54049	1.01649	16.6411	5.77727	2.49559	97	G_Omicron	G_Boosted_Second dose	0
405_1	-7.30967	2.53681	-2.09035	-5.80375	0.892343	16.9376	17.4255	1.71083	97	G_Delta_Other	G_First dose_No record_Unvaccinated	5
1753_2	-7.32205	2.18701	-1.63033	-4.79458	1.03178	19.1345	5.93128	2.61586	97	G_None	G_Boosted_Second dose	0
172_1	-7.30943	2.97742	-1.58402	-6.02915	1.59624	20.3164	11.997	1.14762	97	G_Delta_Other	G_First dose_No record_Unvaccinated	5
289_1	-7.30378	2.83738	-2.13227	-3.08636	0.897296	16.7833	10.4211	2.59657	97	G_Omicron	G_Boosted_Second dose	0
2175_1	-7.30752	2.69939	-1.29261	-3.5675	0.873263	20.2336	5.99348	2.40293	97	G_Omicron	G_Boosted_Second dose	1
890_1	-7.29906	3.11422	-1.64811	-4.66893	3.62194	24.5369	7.99528	1.55746	97	G_Omicron	G_Boosted_Second dose	1
1006_1	-7.30696	2.61191	-2.15003	-6.37423	0.759176	16.7179	23.4428	1.74511	97	G_Delta_Other	G_First dose_No record_Unvaccinated	5
1109_1	-7.3137	2.33578	-2.33848	-5.60525	1.06523	18.8737	19.0536	1.86261	97	G_Delta_Other	G_First dose_No record_Unvaccinated	4
423_1	-7.31587	2.70923	-0.167717	-5.4183	1.41507	11.4976	6.20497	1.48861	97	G_Omicron	G_Boosted_Second dose	2
1662_1	-7.30514	2.81351	-2.19647	-3.46736	1.10672	16.8037	14.0085	2.58906	97	G_Omicron	G_Boosted_Second dose	1
1386_1	-7.30389	2.86607	-0.668833	-5.33093	0.94083	17.1927	9.71725	1.2685	97	G_Delta_Other	G_Boosted_Second dose	5
543_1	-7.30758	2.72893	-2.17244	-4.1939	0.941701	17.9173	19.8919	1.35896	97	G_Delta_Other	G_First dose_No record_Unvaccinated	4
589_2	-7.30813	2.63087	-0.743918	-3.42748	0.886301	20.1842	5.73481	2.16966	97	G_Omicron	G_Boosted_Second dose	0
2928_1	-7.30806	2.5913	-2.19405	-5.84731	1.5904	16.7083	18.7971	1.69734	97	G_Delta_Other	G_First dose_No record_Unvaccinated	2
36_1	-7.30467	2.83482	-1.87057	-5.53072	1.38894	19.6746	7.99475	2.46429	97	G_Omicron	G_Boosted_Second dose	3
2673_1	-7.30082	3.07563	-1.40343	-3.21738	3.12699	15.9712	11.9522	3.15368	97	G_Delta_Other	G_Boosted_Second dose	4
2649_2	-7.30933	2.85868	-2.33341	-3.96617	2.55922	18.3907	11.7139	2.02613	97	G_Omicron	G_Boosted_Second dose	1
623_1	-7.30594	2.66275	0.412283	-4.30185	1.00827	16.1826	6.38217	1.89262	97	G_Omicron	G_Boosted_Second dose	3
2537_1	-7.3066	3.02386	-1.61866	-5.5329	2.55973	16.5951	9.38915	1.99886	97	G_Omicron	G_Boosted_Second dose	3
2498_1	-7.29922	3.02512	-1.3583	-2.5016	0.984809	20.4631	3.29881	1.49562	97	G_Omicron	G_Boosted_Second dose	0
747_1	-7.2993	2.99814	-1.97045	-5.81665	2.16651	15.3776	14.7264	2.49942	97	G_Delta_Other	G_Boosted_Second dose	1
1371_1	-7.32154	2.38742	-1.25193	-6.55807	1.47318	16.986	14.3019	2.25061	97	G_Delta_Other	G_First dose_No record_Unvaccinated	5
168_1	-7.32396	2.58008	-2.17173	-4.82495	1.24226	16.8343	34.4928	1.26039	97	G_Delta_Other	G_First dose_No record_Unvaccinated	0
123_1	-7.28989	3.3038	-1.6508	-5.33182	2.50942	7.48899	9.1665	2.28969	97	G_Delta_Other	G_Boosted_Second dose	3
322_1	-7.29411	3.08022	-2.05307	-5.1002	2.49758	24.8976	15.5533	2.54863	97	G_Delta_Other	G_First dose_No record_Unvaccinated	1
1982_1	-7.32851	1.77118	-1.63974	-4.59216	0.858146	16.5014	14.1768	5.27841	97	G_Delta_Other	G_Boosted_Second dose	0
2233_1	-7.35028	2.29415	-1.32467	-6.6774	0.933401	14.6331	21.7201	3.08076	97	G_Delta_Other	G_First dose_No record_Unvaccinated	5
3058_1	-7.30423	2.91194	-1.10755	-6.44744	1.81377	18.8448	13.0001	1.40608	97	G_Delta_Other	G_First dose_No record_Unvaccinated	3
882_1	-7.3012	3.21562	-1.57893	-3.64173	4.08363	15.138	13.1916	2.30294	97	G_Delta_Other	G_Boosted_Second dose	4
624_1	-7.28208	3.54512	-1.43996	-2.33409	3.63239	13.3178	12.9658	1.31305	97	G_Delta_Other	G_First dose_No record_Unvaccinated	4
1967_1	-7.30468	2.85596	-1.63274	-3.50966	1.66333	17.2004	7.94538	2.46385	97	G_Omicron	G_Boosted_Second dose	0
401_2	-7.30405	2.62339	-0.131909	-4.80001	1.12267	26.4854	2.3907	2.8387	97	G_Omicron	G_Boosted_Second dose	1
2273_2	-7.28719	2.69203	-1.32475	-6.20051	3.12719	15.9202	4.75555	1.62793	97	G_Omicron	G_Boosted_Second dose	1
2736_1	-7.30477	2.82641	-2.15686	-5.15896	1.72649	17.4853	15.8234	2.47131	97	G_Delta_Other	G_Boosted_Second dose	1
1570_1	-7.31678	2.90991	-2.20314	-6.71773	1.72973	16.8022	15.997	1.56732	97	G_Delta_Other	G_Boosted_Second dose	3
1008_1	-7.2984	2.97074	0.0256867	-3.74717	0.930945	36.8349	9.17136	1.65069	97	G_Delta_Other	G_First dose_No record_Unvaccinated	5
454_1	-7.30036	3.01094	-1.81272	-5.05304	1.69911	15.673	9.88123	2.84849	97	G_Omicron	G_Boosted_Second dose	3
545_1	-7.3032	2.86762	-1.70752	-4.58412	1.29224	18.0804	9.43728	2.44864	97	G_Omicron	G_Boosted_Second dose	3
2756_2	-7.30269	2.89788	-1.28094	-3.5314	1.81073	24.0265	5.99684	1.43755	97	G_None	G_Boosted_Second dose	1
2036_1	-7.3102	2.53926	-0.683491	-5.1932	1.19103	19.134	7.36931	2.04761	97	G_None	G_Boosted_Second dose	2
2871_1	-7.30901	2.68885	-0.288372	-3.99113	1.35653	15.8363	6.6813	3.79779	97	G_Omicron	G_Boosted_Second dose	2
848_1	-7.32125	2.07576	-1.6867	-4.04121	1.37016	16.319	12.6779	2.67293	97	G_Delta_Other	G_First dose_No record_Unvaccinated	0
2126_1	-7.32281	2.53009	-0.00482124	-3.39437	1.7021	9.20277	12.2029	0.918347	97	G_Delta_Other	G_First dose_No record_Unvaccinated	4
875_1	-7.29983	2.93475	-1.46397	-3.17109	2.23832	22.4203	6.99166	3.87886	97	G_None	G_Boosted_Second dose	0
2439_1	-7.31269	2.24646	-1.11065	-3.32302	0.781494	17.5748	9.18591	1.6034	97	G_Omicron	G_Boosted_Second dose	0
305_1	-7.31313	2.89475	-1.00763	-4.39934	1.96134	11.2418	8.31363	2.24361	97	G_Omicron	G_Boosted_Second dose	3
906_1	-7.30254	2.95568	-1.55532	-3.48363	1.84271	20.9065	6.80501	2.84604	97	G_Omicron	G_Boosted_Second dose	0
2406_1	-7.30688	2.68285	-0.872743	-2.10044	1.00085	18.0195	4.41841	3.19582	97	G_Omicron	G_Boosted_Second dose	0
2765_2	-7.3072	2.45273	-1.83979	-4.77544	1.75932	12.4932	8.71642	2.41471	97	G_Omicron	G_Boosted_Second dose	2
169_1	-7.31234	2.40736	-1.92428	-5.43936	1.15344	16.8463	19.3851	1.78785	97	G_Delta_Other	G_First dose_No record_Unvaccinated	4
1044_1	-7.30759	2.71318	-2.49117	-4.09094	1.4377	16.2099	12.0593	2.29794	97	G_Omicron	G_Boosted_Second dose	1
781_1	-7.3005	2.74528	-2.19569	-3.38437	0.941939	16.7211	10.6592	2.88572	97	G_Omicron	G_Boosted_Second dose	0
44_1	-7.3544	2.5885	-0.265742	-6.99866	1.06881	23.4336	19.0851	1.68358	97	G_Delta_Other	G_First dose_No record_Unvaccinated	5
2301_1	-7.28931	2.96447	-1.19492	-2.63576	4.26836	16.6225	9.29313	1.57299	97	G_None	G_Boosted_Second dose	0
2479_1	-7.3095	2.48509	-1.52554	-3.41476	0.738405	16.7589	8.25977	2.34512	97	G_Omicron	G_Boosted_Second dose	0
432_1	-7.30593	2.70282	-1.71067	-4.24803	1.30215	17.4582	6.79256	2.03938	97	G_Omicron	G_Boosted_Second dose	1
342_1	-7.30726	2.79239	-1.88331	-4.89725	2.38807	14.6841	7.58408	3.3386	97	G_Omicron	G_Boosted_Second dose	1
984_2	-7.30443	3.02822	-1.73236	-4.05315	2.14588	21.9114	6.86262	2.3613	97	G_Omicron	G_Boosted_Second dose	1
759_1	-7.31641	2.16673	-0.53897	-4.1004	0.696694	19.6238	5.77865	2.92014	97	G_Omicron	G_Boosted_Second dose	0
2494_1	-7.30564	2.78427	-2.25125	-4.50982	1.66858	17.0252	15.8008	2.4121	97	G_Delta_Other	G_Boosted_Second dose	1
654_1	-7.30411	2.43749	-1.24014	-6.47907	1.34093	14.5775	14.7606	2.50603	97	G_Delta_Other	G_First dose_No record_Unvaccinated	5
230_1	-7.31309	2.5346	-2.25774	-5.54576	1.72733	16.5098	16.4171	2.30225	97	G_Delta_Other	G_Boosted_Second dose	2
1265_1	-7.30754	2.95241	-1.32333	-3.08989	3.15113	23.7252	8.99884	1.34799	97	G_Omicron	G_Boosted_Second dose	0
2667_1	-7.30335	3.02415	-0.56431	-4.07417	2.69101	26.43	6.56428	1.20802	97	G_Omicron	G_Boosted_Second dose	2
2281_1	-7.30022	2.82403	0.195951	-4.60205	1.25676	23.5432	2.09571	2.88308	97	G_Omicron	G_Boosted_Second dose	1
1608_1	-7.3086	2.49714	-1.93699	-5.69386	1.22809	14.9878	22.0219	1.8575	97	G_Delta_Other	G_First dose_No record_Unvaccinated	5
2338_1	-7.32093	2.63473	-2.48769	-5.2526	0.807597	16.8036	29.4321	1.8748	97	G_Delta_Other	G_First dose_No record_Unvaccinated	5
790_1	-7.31169	2.41822	-1.32828	-3.85394	0.746664	16.2701	6.77337	2.13515	97	G_Omicron	G_Boosted_Second dose	0
2164_2	-7.30885	2.77661	-0.258501	-5.48456	1.37444	16.081	3.06902	1.1109	97	G_Omicron	G_Boosted_Second dose	1
1508_1	-7.31826	2.26327	-1.71479	-5.78785	1.66136	15.8386	16.1629	2.64242	97	G_Delta_Other	G_First dose_No record_Unvaccinated	4
97_1	-7.30737	2.75277	-1.60633	-3.94549	1.11889	16.5712	7.76557	1.44744	97	G_Omicron	G_Boosted_Second dose	2
2449_2	-7.311	2.49555	-2.2819	-3.77742	1.76531	16.0102	11.2348	1.4678	97	G_Omicron	G_Boosted_Second dose	0
872_1	-7.30403	2.71234	0.194691	-5.02887	1.35434	16.7482	4.38457	2.43525	97	G_Omicron	G_Boosted_Second dose	3
2383_2	-7.30793	2.70497	-1.53028	-4.76722	1.3839	17.9354	5.45608	2.12229	97	G_Omicron	G_Boosted_Second dose	1
1597_1	-7.30821	2.59279	-1.13952	-3.66323	0.901143	16.3906	9.02349	1.97173	97	G_Omicron	G_Boosted_Second dose	2
1613_1	-7.31208	2.38095	-0.241353	-4.28411	1.03584	8.90734	4.81757	1.85111	97	G_Omicron	G_Boosted_Second dose	2
2945_1	-7.30139	2.72026	-2.31443	-5.55446	1.20406	16.5227	10.4954	2.36624	97	G_Omicron	G_Boosted_Second dose	3
1307_1	-7.30441	2.75545	-0.718286	-2.84139	0.968537	11.3404	8.6697	1.67114	97	G_None	G_Boosted_Second dose	2
225_1	-7.29406	3.19797	-1.85535	-6.32953	1.38053	17.361	19.7873	1.43614	97	G_Delta_Other	G_First dose_No record_Unvaccinated	3
920_2	-7.30917	2.75041	-2.41022	-5.32754	1.60943	17.8005	8.63287	1.78541	97	G_Omicron	G_Boosted_Second dose	3
2538_1	-7.32096	2.90892	-1.09065	-6.33749	2.00184	16.2591	10.9084	1.41379	97	G_Omicron	G_Boosted_Second dose	5
3043_1	-7.31312	2.53389	-1.46997	-6.068	1.85752	15.2552	18.0004	2.18664	97	G_Delta_Other	G_First dose_No record_Unvaccinated	5
2200_1	-7.35147	2.45035	-1.36822	-6.31954	1.58962	16.3904	26.0036	1.73023	97	G_Delta_Other	G_First dose_No record_Unvaccinated	5
1723_1	-7.30925	2.85301	-2.33666	-4.15689	2.477	18.7285	13.2027	1.95484	97	G_Omicron	G_Boosted_Second dose	1
211_2	-7.30782	2.4266	-0.294886	-4.62179	1.21838	10.0581	5.99482	2.18682	97	G_Omicron	G_Boosted_Second dose	2
2894_1	-7.30271	2.72545	-2.16929	-4.90366	0.827708	17.6944	9.91709	2.4721	97	G_Omicron	G_Boosted_Second dose	3
1788_1	-7.3037	2.86571	-2.17797	-4.17555	1.11249	16.0573	16.1007	1.69584	97	G_Delta_Other	G_Boosted_Second dose	3
2553_1	-7.32138	2.70709	0.295648	-4.1619	1.27854	9.16049	14.2452	1.53542	97	G_Delta_Other	G_First dose_No record_Unvaccinated	4
133_2	-7.30465	2.81365	-1.67182	-3.79457	1.36245	18.3036	5.94312	2.68802	97	G_Omicron	G_Boosted_Second dose	1
2397_2	-7.31605	2.62738	-2.44172	-4.7124	1.78276	17.4239	12.5816	1.63494	97	G_Omicron	G_Boosted_Second dose	2
2977_1	-7.3087	2.55285	-1.23161	-4.83712	1.6931	15.6161	12.3747	1.68763	97	G_Omicron	G_Boosted_Second dose	5
1735_1	-7.30098	2.84849	-2.19923	-3.70258	1.9169	15.9784	11.27	2.03535	97	G_Omicron	G_Boosted_Second dose	1
147_1	-7.30456	2.72419	-0.294898	-5.01613	1.02727	22.8138	3.96675	1.51113	97	G_Omicron	G_Boosted_Second dose	1
1986_1	-7.31017	2.49639	-1.23357	-3.44715	0.828	17.5172	8.99762	1.91259	97	G_Omicron	G_Boosted_Second dose	2
1865_2	-7.30173	2.77677	-0.652878	-2.36994	0.815491	18.304	5.89832	2.35791	97	G_Omicron	G_Boosted_Second dose	0
672_1	-7.3334	2.86051	-1.4905	-6.47567	1.57126	14.988	15.2772	1.50457	97	G_Delta_Other	G_First dose_No record_Unvaccinated	5
1064_2	-7.3059	2.75723	-0.962504	-4.49667	1.10285	13.6869	6.62508	2.35556	97	G_Omicron	G_Boosted_Second dose	3
1795_2	-7.30968	2.45049	-0.701985	-3.7576	1.29127	11.654	8.66792	1.7018	97	G_Omicron	G_Boosted_Second dose	2
787_2	-7.31129	2.59748	-1.3365	-2.78174	1.38927	15.1938	8.32563	1.39562	97	G_Omicron	G_Boosted_Second dose	0
2319_1	-7.3052	2.77047	-1.12339	-2.86052	1.147	17.4236	7.87301	2.41502	97	G_Omicron	G_First dose_No record_Unvaccinated	0
607_1	-7.31753	2.4862	-2.15585	-6.5322	2.04659	18.9337	19.36	1.25327	97	G_Delta_Other	G_First dose_No record_Unvaccinated	2
484_1	-7.31016	2.65547	-2.11892	-6.16502	1.40203	16.3822	18.1641	2.08555	97	G_Delta_Other	G_First dose_No record_Unvaccinated	3
3007_1	-7.31677	2.89899	-1.71148	-6.47225	1.48605	16.7482	9.23255	1.39207	97	G_Omicron	G_Boosted_Second dose	3
2590_1	-7.3345	2.57129	-1.65701	-6.77886	1.21982	17.3764	10.6981	2.31192	97	G_Delta_Other	G_First dose_No record_Unvaccinated	5
2974_1	-7.30835	2.70338	-1.74936	-3.20747	1.07742	17.4021	6.43743	2.09199	97	G_None	G_Boosted_Second dose	0
1962_2	-7.31066	2.64961	-1.99164	-2.79611	1.71283	16.4078	9.98775	1.83245	97	G_None	G_Boosted_Second dose	0
1523_1	-7.31393	2.58591	-1.76335	-6.47835	1.17128	16.0767	10.0252	2.60045	97	G_Omicron	G_Boosted_Second dose	3
2955_1	-7.32284	2.84728	-2.20708	-2.88065	0.990403	19.5714	8.76282	2.80896	97	G_Omicron	G_Boosted_Second dose	0
2427_2	-7.30477	2.87683	-1.12251	-4.24218	1.38101	19.393	6.15529	1.32952	97	G_Omicron	G_Boosted_Second dose	2
1558_1	-7.3102	2.97077	-1.95587	-4.61085	2.85089	17.4904	10.7461	1.52935	97	G_Omicron	G_Boosted_Second dose	1
592_1	-7.30825	2.58041	-1.54362	-2.62018	0.95299	16.1396	10.1626	1.7272	97	G_None	G_Boosted_Second dose	0
751_2	-7.29776	2.85813	-1.66183	-4.12811	1.83738	18.7288	5.00206	3.1167	97	G_Omicron	G_Boosted_Second dose	1
1979_1	-7.31632	2.47525	0.0882698	-4.62793	0.681216	10.3001	4.9916	1.97961	97	G_Delta_Other	G_Boosted_Second dose	2
395_2	-7.31147	2.38653	-2.46723	-4.57697	1.56431	16.4161	12.1016	1.982	97	G_Omicron	G_Boosted_Second dose	2
2752_1	-7.30773	2.54029	-1.66205	-3.13129	0.794825	16.2156	7.47532	2.15975	97	G_None	G_Boosted_Second dose	0
2879_2	-7.32688	2.19805	-1.29454	-5.88001	0.80817	20.5729	5.97063	1.68485	97	G_Omicron	G_Boosted_Second dose	2
627_1	-7.32687	2.41314	-1.81017	-7.01579	2.03864	16.5566	14.4594	2.06482	97	G_Delta_Other	G_Boosted_Second dose	5
3008_1	-7.3063	2.83764	-1.21022	-2.92018	1.60164	17.0717	5.48831	2.93543	97	G_Omicron	G_Boosted_Second dose	0
919_1	-7.33954	2.35966	-1.91015	-6.59499	1.00685	15.1647	12.7276	3.3544	97	G_Omicron	G_Boosted_Second dose	5
1047_1	-7.30331	2.81047	-2.22118	-5.32383	1.33361	16.1544	15.721	1.73687	97	G_Delta_Other	G_Boosted_Second dose	3
732_1	-7.30489	2.72446	-2.64677	-5.35611	0.978139	17.4373	15.7802	1.73691	97	G_Delta_Other	G_First dose_No record_Unvaccinated	3
1785_1	-7.311	2.50797	-2.26993	-6.188	1.09594	16.2788	18.5649	2.00659	97	G_Delta_Other	G_First dose_No record_Unvaccinated	4
1512_1	-7.32001	2.39854	-1.92315	-6.12754	1.1862	20.315	16.0579	2.5676	97	G_Delta_Other	G_First dose_No record_Unvaccinated	5
105_1	-7.30478	2.75627	-2.4633	-4.71531	1.56389	17.7715	12.1956	2.09818	97	G_Omicron	G_Boosted_Second dose	1
936_1	-7.30766	2.44415	-2.38664	-5.17323	1.60724	16.6741	11.7654	2.38455	97	G_Omicron	G_Boosted_Second dose	2
155_1	-7.30796	2.857	-2.55856	-3.74025	3.10134	17.6026	21.0275	1.66957	97	G_Delta_Other	G_First dose_No record_Unvaccinated	0
2703_1	-7.29905	2.90395	-1.34867	-4.34733	1.30703	25.2479	5.99717	2.25046	97	G_Omicron	G_Boosted_Second dose	2
1028_1	-7.30314	2.78943	-1.49801	-4.05854	1.33637	22.7262	5.99269	2.45683	97	G_Omicron	G_Boosted_Second dose	1
2213_1	-7.30166	2.84142	-1.10138	-5.51	1.65181	16.2752	10.3249	1.55499	97	G_Delta_Other	G_First dose_No record_Unvaccinated	4
2461_1	-7.3201	2.73405	-0.565292	-5.82788	1.21998	8.3488	6.79155	1.99255	97	G_Delta_Other	G_Boosted_Second dose	3
845_1	-7.31292	2.26912	-2.24057	-7.1013	2.26778	16.6512	20.1873	2.69385	97	G_Delta_Other	G_First dose_No record_Unvaccinated	4
2902_1	-7.30281	2.81879	-1.26979	-5.72556	1.98257	16.2344	7.4453	3.3591	97	G_Delta_Other	G_First dose_No record_Unvaccinated	3
2327_2	-7.31473	2.2551	-1.37515	-4.26633	0.849307	16.6002	9.78305	2.3492	97	G_Delta_Other	G_First dose_No record_Unvaccinated	2
2870_1	-7.31135	2.26118	-1.61585	-4.47409	1.44637	17.1297	26.9494	2.47777	97	G_Delta_Other	G_First dose_No record_Unvaccinated	0
1741_2	-7.3149	2.38367	-1.74434	-5.02015	1.41197	16.9202	9.20871	2.1983	97	G_Omicron	G_Boosted_Second dose	2
2298_1	-7.31246	2.36672	-2.08996	-5.06368	0.87821	16.4903	15.5836	1.94799	97	G_Delta_Other	G_First dose_No record_Unvaccinated	4
2376_2	-7.31983	2.59032	-0.242571	-5.6254	1.36414	14.7616	3.78104	1.57701	97	G_Omicron	G_Boosted_Second dose	1
2502_1	-7.31113	2.78974	-1.08335	-5.21176	2.35291	12.3014	7.51119	2.13951	97	G_Omicron	G_First dose_No record_Unvaccinated	3
193_1	-7.30726	2.71785	-1.50102	-3.02654	1.19191	17.7746	5.36691	2.43049	97	G_Omicron	G_Boosted_Second dose	0
1001_1	-7.30338	3.04774	-1.70169	-5.22357	3.27369	16.9894	10.6931	1.72127	97	G_Omicron	G_Boosted_Second dose	1
1052_1	-7.30773	2.60327	-1.79939	-3.77807	1.12806	16.5164	7.3739	1.90162	97	G_Omicron	G_Boosted_Second dose	0
2431_1	-7.31046	2.59037	-2.07533	-2.59611	1.37684	16.5233	17.9962	2.14371	97	G_Delta_Other	G_First dose_No record_Unvaccinated	0
1557_1	-7.31675	2.61391	-2.05768	-4.92483	1.10166	14.6098	13.81	1.77938	97	G_Delta_Other	G_First dose_No record_Unvaccinated	4
690_1	-7.29786	3.01825	-1.76268	-5.81415	2.10252	17.1663	14.6376	2.28721	97	G_Delta_Other	G_Boosted_Second dose	3
1726_1	-7.30552	2.88689	-1.08092	-4.98854	1.21547	16.1922	7.79487	2.26362	97	G_Omicron	G_Boosted_Second dose	5
2809_1	-7.29845	2.43067	-1.31813	-6.05635	2.05027	20.637	14.5194	2.8482	97	G_Delta_Other	G_First dose_No record_Unvaccinated	5
2313_1	-7.29984	3.01672	-2.56227	-5.19108	3.77087	16.2153	12.0861	2.81323	97	G_Omicron	G_Boosted_Second dose	1
2245_1	-7.30462	3.02859	-1.77188	-5.42209	2.61155	14.9952	9.79914	2.07702	97	G_Omicron	G_Boosted_Second dose	3
748_2	-7.2993	3.06358	-1.6297	-4.11986	2.89708	20.9035	4.01913	2.76681	97	G_Omicron	G_Boosted_Second dose	1
402_1	-7.30713	2.72839	-1.78046	-4.87908	1.60243	18.677	8.9981	2.24322	97	G_Delta_Other	G_Boosted_Second dose	2
2314_1	-7.31006	2.58822	-1.66588	-4.72284	1.16105	16.5007	16.0986	1.83114	97	G_Delta_Other	G_First dose_No record_Unvaccinated	4
797_1	-7.30351	2.74689	-1.87177	-4.57764	1.0174	18.2754	6.80951	2.40617	97	G_Omicron	G_Boosted_Second dose	3
2267_2	-7.3015	2.73247	-2.52017	-4.9704	2.57346	16.0288	11.8457	2.4411	97	G_Omicron	G_Boosted_Second dose	1
3041_1	-7.30618	2.81488	-0.960486	-3.35826	1.09429	20.6718	4.65978	1.04247	97	G_Omicron	G_Boosted_Second dose	0
2911_1	-7.31384	2.56324	-0.317666	-5.50692	1.28474	15.4491	3.26878	1.5174	97	G_Omicron	G_Boosted_Second dose	0
2724_1	-7.30592	2.78132	-0.20104	-4.51399	1.33103	16.1267	4.99619	1.58957	97	G_Omicron	G_Boosted_Second dose	5
1775_1	-7.32125	2.22192	-0.7787	-4.81345	0.776672	16.4217	11.7723	3.02785	97	G_Delta_Other	G_First dose_No record_Unvaccinated	4
1959_1	-7.30944	2.63938	-1.60104	-5.95075	1.55697	15.8086	14.9973	1.897	97	G_Delta_Other	G_First dose_No record_Unvaccinated	4
1021_1	-7.29797	3.12538	-1.28826	-5.12252	2.65058	23.5892	5.80291	4.89234	97	G_Omicron	G_First dose_No record_Unvaccinated	2
135_1	-7.31276	2.59382	-0.168806	-3.96934	1.39387	15.964	5.0019	2.18867	97	G_Omicron	G_Boosted_Second dose	1
716_2	-7.30564	2.80124	-2.02134	-4.41809	1.51189	19.2713	5.20639	1.92871	97	G_Omicron	G_Boosted_Second dose	1
2512_2	-7.29848	2.90004	-1.48867	-4.31431	1.50415	22.9287	5.69077	3.02791	97	G_Omicron	G_Boosted_Second dose	1
270_1	-7.30443	2.7491	-1.87798	-4.53774	1.46741	16.0758	8.05305	2.03974	97	G_Omicron	G_Boosted_Second dose	1
1924_1	-7.28902	2.95454	-1.34261	-4.61959	3.39416	9.96309	7.23788	2.71236	97	G_Omicron	G_Boosted_Second dose	3
385_1	-7.30575	2.7631	-1.96465	-6.11299	0.859758	14.402	15.5474	2.33145	97	G_Omicron	G_Boosted_Second dose	5
1296_2	-7.30637	2.69382	-1.82958	-2.83559	1.08844	16.9146	7.69007	2.64942	97	G_Omicron	G_Boosted_Second dose	0
2232_2	-7.31165	2.51353	-0.178046	-2.0392	0.622636	16.6562	9.58587	1.83417	97	G_Omicron	G_Boosted_Second dose	0
817_2	-7.30879	2.81642	-2.40952	-5.59702	2.92948	16.5198	11.1039	2.04932	97	G_None	G_Boosted_Second dose	1
3018_1	-7.3222	2.44243	-1.49416	-5.69855	1.92121	15.2846	21.7406	1.92983	97	G_Delta_Other	G_Boosted_Second dose	4
2382_1	-7.30492	2.78811	-2.32742	-4.08804	1.14036	17.3539	9.61831	1.43433	97	G_Omicron	G_Boosted_Second dose	2
3067_1	-7.33983	2.89046	-0.331049	-5.44025	0.399815	6.10552	6.18678	1.36652	97	G_Delta_Other	G_First dose_No record_Unvaccinated	5
3026_1	-7.30364	2.74142	-1.55981	-4.98948	2.2362	17.7035	6.98711	1.97314	97	G_Omicron	G_Boosted_Second dose	1
47_1	-7.30333	2.83473	-0.855196	-4.22729	1.78603	12.6093	6.00171	2.03864	97	G_Omicron	G_Boosted_Second dose	2
909_1	-7.31324	2.4826	-1.77866	-5.74058	1.76794	19.2782	8.38029	3.16246	97	G_Omicron	G_Boosted_Second dose	2
564_1	-7.29893	2.8298	-2.48231	-5.22672	1.89256	17.5623	8.93324	2.42538	97	G_Omicron	G_Boosted_Second dose	1
190_1	-7.30449	2.89255	-1.87529	-5.20095	1.74457	16.8238	9.61281	1.90051	97	G_Omicron	G_Boosted_Second dose	3
471_1	-7.30652	2.79688	-2.73393	-3.0779	0.40802	15.6702	24.6837	1.6482	97	G_Delta_Other	G_First dose_No record_Unvaccinated	4
2965_1	-7.29811	3.03657	-1.27776	-5.6885	2.43925	18.0658	6.83622	2.69546	97	G_None	G_Boosted_Second dose	3
769_1	-7.30114	2.974	-1.90109	-3.76717	2.09715	16.2779	6.401	3.03376	97	G_None	G_Boosted_Second dose	0
2934_1	-7.30012	3.23049	-1.52051	-4.67781	2.92045	9.71476	10.2191	4.25375	97	G_Omicron	G_Boosted_Second dose	5
912_2	-7.30195	3.01903	-2.4605	-5.44109	2.61371	17.093	12.134	2.94638	97	G_Omicron	G_Boosted_Second dose	1
2526_1	-7.3136	2.81204	-0.592606	-3.13473	1.93494	14.4382	6.91865	1.45797	97	G_Omicron	G_First dose_No record_Unvaccinated	2
2588_1	-7.30069	2.84562	-2.04103	-4.49677	0.839334	18.2724	8.84122	2.82595	97	G_Omicron	G_Boosted_Second dose	3
2705_1	-7.30891	2.82021	-1.46051	-3.31722	1.25623	18.3092	9.84878	1.41212	97	G_Delta_Other	G_Boosted_Second dose	2
5_1	-7.30431	2.68473	-1.42376	-4.42573	3.14457	15.2945	9.10925	1.68032	97	G_None	G_Boosted_Second dose	0
2729_1	-7.30058	3.03881	-2.23388	-5.63169	2.69258	16.781	11.269	2.94489	97	G_Omicron	G_Boosted_Second dose	1
1970_1	-7.30295	2.7215	-1.72265	-5.0614	1.09289	14.0616	11.6176	1.92771	97	G_Delta_Other	G_First dose_No record_Unvaccinated	4
2008_1	-7.29809	2.73176	-1.45354	-3.66706	3.69023	17.2588	16.1635	1.56463	97	G_Delta_Other	G_First dose_No record_Unvaccinated	0
2196_2	-7.30134	2.95199	-2.5591	-4.66501	2.65569	17.4189	6.94558	1.36545	97	G_Omicron	G_Boosted_Second dose	1
609_2	-7.30763	2.83389	-0.609126	-4.84402	2.00892	19.2242	3.09872	1.46778	97	G_Omicron	G_Boosted_Second dose	1
2520_1	-7.30745	2.79368	-1.51316	-5.975	1.73361	15.7516	9.99447	2.25904	97	G_Omicron	G_Boosted_Second dose	3
1580_1	-7.30655	2.64017	-1.80456	-5.64269	1.24887	17.0833	11.5891	1.85067	97	G_Omicron	G_Boosted_Second dose	5
2310_1	-7.31314	2.3723	-0.827034	-5.33013	1.08276	18.938	4.97592	2.57227	97	G_Delta_Other	G_Boosted_Second dose	1
122_2	-7.31058	2.4957	-1.21648	-2.80345	0.861419	16.3026	9.09356	1.68035	97	G_None	G_Boosted_Second dose	0
1730_1	-7.30626	2.60781	-1.13813	-4.51903	0.706152	22.1193	7.63659	2.03134	97	G_Omicron	G_First dose_No record_Unvaccinated	2
1092_1	-7.30707	2.66987	-2.2818	-6.11472	1.19834	16.5812	19.2531	1.66006	97	G_Delta_Other	G_First dose_No record_Unvaccinated	5
2374_1	-7.31718	2.44087	-0.828007	-6.85458	2.17915	12.7684	4.00078	1.9141	97	G_Delta_Other	G_Boosted_Second dose	2
21_2	-7.30514	2.68881	-1.80741	-4.65989	1.04497	10.1769	10.4927	2.27142	97	G_Omicron	G_Boosted_Second dose	3
1871_1	-7.31126	2.66365	-1.60874	-4.59253	1.84335	15.9214	10.4376	1.88689	97	G_Delta_Other	G_Boosted_Second dose	2
2822_1	-7.3053	2.91423	-1.70939	-5.72251	1.96802	15.3384	9.94615	1.77217	97	G_Omicron	G_Boosted_Second dose	3
2268_2	-7.30899	2.63119	-0.849094	-3.10942	1.05346	16.7977	6.5162	1.73995	97	G_Omicron	G_Boosted_Second dose	0
2488_1	-7.33366	2.14768	-1.85478	-7.21318	0.658969	18.274	12.8792	4.10995	97	G_Delta_Other	G_Boosted_Second dose	5
517_2	-7.31573	2.49859	-2.24167	-6.81392	2.62887	15.8791	11.4478	2.60898	97	G_Omicron	G_Boosted_Second dose	2
2483_1	-7.32068	2.21707	-1.86558	-4.89512	1.27274	15.0158	16.164	1.95336	97	G_Delta_Other	G_First dose_No record_Unvaccinated	4
1520_2	-7.30691	2.77313	-1.88368	-4.86365	1.19805	17.4817	6.71083	1.61663	97	G_Omicron	G_Boosted_Second dose	2
2125_1	-7.30398	2.69256	-1.42237	-3.09654	0.793132	17.1216	8.01167	2.54824	97	G_Omicron	G_Boosted_Second dose	0
1164_2	-7.31404	2.96737	-1.96546	-3.20068	2.10335	18.2128	12.6885	1.47914	97	G_Delta_Other	G_First dose_No record_Unvaccinated	0
520_1	-7.31083	2.55563	-1.9158	-3.91088	1.22661	16.9839	6.48567	2.07792	97	G_Omicron	G_Boosted_Second dose	0
969_1	-7.3081	2.51203	-2.06954	-5.60946	0.913319	17.9979	24.0423	1.73839	97	G_Delta_Other	G_First dose_No record_Unvaccinated	5
780_1	-7.31369	2.70651	-0.357341	-5.1306	0.985775	8.467	5.82452	2.59989	97	G_Delta_Other	G_First dose_No record_Unvaccinated	3
813_1	-7.30132	3.04379	-1.6105	-3.504	2.55619	14.789	7.89046	4.12209	97	G_Omicron	G_Boosted_Second dose	0
101_1	-7.30224	2.79536	-2.2801	-4.85734	1.27567	17.5293	8.4065	2.52778	97	G_Omicron	G_Boosted_Second dose	2
2629_2	-7.31099	2.4448	-1.67545	-4.72415	1.5861	17.0857	7.04277	1.70108	97	G_Omicron	G_Boosted_Second dose	2
184_1	-7.30498	2.50037	-1.4461	-3.74013	0.803062	15.8952	9.90531	1.7175	97	G_Omicron	G_Boosted_Second dose	2
2684_1	-7.30162	2.73379	-0.909952	-4.11034	0.871818	19.3354	3.74954	2.35745	97	G_Omicron	G_Boosted_Second dose	1
647_1	-7.31494	2.90715	-1.02352	-2.56618	2.98728	15.244	7.40425	1.43306	97	G_Omicron	G_Boosted_Second dose	0
2549_2	-7.31045	2.32248	-1.03747	-3.86061	0.719436	18.3057	4.99649	2.45358	97	G_Omicron	G_Boosted_Second dose	0
2700_1	-7.31148	2.36527	-0.38174	-4.87521	1.045	14.3859	7.30912	1.96642	97	G_Omicron	G_Boosted_Second dose	2
412_1	-7.31375	2.89276	-0.754459	-3.05018	1.36946	13.4776	4.95988	2.39967	97	G_Omicron	G_Boosted_Second dose	1
868_1	-7.305	2.7836	-2.59292	-4.87309	1.45151	16.3544	12.0347	2.66732	97	G_Omicron	G_Boosted_Second dose	1
776_1	-7.31555	2.51166	-1.67163	-5.2868	1.96014	14.6056	17.0705	2.21582	97	G_Delta_Other	G_First dose_No record_Unvaccinated	2
2088_1	-7.30606	2.73875	-2.25776	-5.96099	1.40187	16.1526	16.4462	2.40194	97	G_Delta_Other	G_Boosted_Second dose	3
337_4	-7.31031	2.57278	0.186414	-4.0561	0.884541	23.9535	5.58447	2.32386	97	G_Omicron	G_First dose_No record_Unvaccinated	2
1373_1	-7.30311	2.85758	-2.09113	-4.91722	0.862621	16.9973	11.4235	2.22449	97	G_Omicron	G_Boosted_Second dose	5
1037_1	-7.30172	3.17954	-1.43103	-3.59872	3.18241	12.565	5.38849	2.39192	97	G_Omicron	G_Boosted_Second dose	1
760_1	-7.30239	3.11832	-2.2844	-2.86479	2.30021	17.2953	11.6745	1.47906	97	G_Omicron	G_Boosted_Second dose	0
3006_1	-7.3271	2.20664	-1.62254	-5.49074	1.68885	17.801	8.05735	3.40932	97	G_Omicron	G_Boosted_Second dose	2
2773_1	-7.32068	2.73696	-1.42259	-6.69245	1.12583	16.6692	30.0077	1.56777	97	G_Delta_Other	G_First dose_No record_Unvaccinated	4
2795_1	-7.31222	2.56482	-1.99621	-5.37632	1.12927	16.0573	15.3765	1.90177	97	G_Delta_Other	G_First dose_No record_Unvaccinated	5
2551_1	-7.29905	3.05727	-2.26582	-5.61384	1.53985	16.1031	17.1701	1.1635	97	G_Delta_Other	G_First dose_No record_Unvaccinated	3
1406_1	-7.30172	3.03435	-1.88096	-5.93273	2.32856	16.3868	14.9599	2.55234	97	G_Delta_Other	G_Boosted_Second dose	3
992_1	-7.31118	2.62642	-1.53533	-5.2647	1.49017	17.3902	11.2541	1.86498	97	G_Delta_Other	G_First dose_No record_Unvaccinated	2
2398_1	-7.30357	2.74535	-0.404601	-2.6856	0.889319	15.4687	10.7295	1.64292	97	G_Delta_Other	G_First dose_No record_Unvaccinated	4
1093_1	-7.30828	2.69813	-2.1925	-4.38335	0.616527	16.851	11.9289	1.66701	97	G_Omicron	G_Boosted_Second dose	5
1425_1	-7.30596	2.73259	-1.04182	-6.29025	1.3482	6.85425	10.5958	1.64241	97	G_Delta_Other	G_First dose_No record_Unvaccinated	5
[truncated: 489 more rows]

## Sheet: Fig5
estimated model parameter values -- sequential infections
[truncated: 135 more rows]

[truncated: 1 more sheets: Fig6]
